# Supplementary material for: Identification of novel interferon responsive protein partners of human leukocyte antigen A (HLA-A) using cross-linking mass spectrometry (CLMS) approach
Source: Sci Rep. 2022 Nov 12;12:19422. doi: 10.1038/s41598-022-21393-z (PMC9653400; doi:10.1038/s41598-022-21393-z)
Supplement: Supplementary file 2 — Supplementary Tables. [file 41598_2022_21393_MOESM2_ESM.xlsx]

## Sheet: Table_S1
Protein IDs	Protein names	Gene names	Sequence coverage IFNa14 fixed [%]	Sequence coverage UNT fixed [%]	Intensity IFNa14fixed	Intensity UNT fixed
A0A024QZ33;Q9H0G5;K7EMD8;K7ERM9	Nuclear speckle splicing regulatory protein 1	CCDC55;NSRP1	5.6	2	34370000	17221000
A0A024R161;P50151	Guanine nucleotide-binding protein subunit gamma;Guanine nucleotide-binding protein G(I)/G(S)/G(O) subunit gamma-10	hCG_1994888;GNG10	9.8	9.8	77317000	75957000
A0A024R4E5;Q00341;H0Y394;H7C0A4;C9JIZ1;C9JES8;H7C2D1;H7BZC3;C9J5E5;C9JZI8;C9JHZ8;C9JHS7;C9JK79;C9JT62;C9JHN6;C9JEJ8;C9JBS3;C9J739;C9JQ82;C9JMQ6;C9JHS9	Vigilin	HDLBP	22.7	28.4	3614500000	2777000000
A0A087WZA9;A0A024R4K9;A0A087X266;Q9BXJ8	Transmembrane protein 120A	TMEM120A;TMPIT	22.4	17.2	127040000	152860000
A0A024R571;Q9H4M9;C9JC03;C9J2Z4;C9JDQ8;C9JIJ3;C9IZH1	EH domain-containing protein 1	EHD1	40.5	47.4	1623200000	1416500000
A0A024R7W5;A0A087X0Q1;A0A087WY31;Q9BYJ9;Q7Z739	YTH domain-containing family protein 1;YTH domain-containing family protein 3	YTHDF3;YTHDF1	6.7	9	116850000	158360000
A0A024RA52;P25787;C9JCK5;H3BT36;H7C402	Proteasome subunit alpha type;Proteasome subunit alpha type-2	PSMA2	46.2	45.7	2335300000	1850800000
A0A024RCG2;Q96BI1	Solute carrier family 22 member 18	SLC22A18	0	5.9	0	16827000
A0A024RCL3;Q96QC4;A0A0G2JJ55;A0A0G2JK11;A0A1W2PRA6;A0A1W2PPN1;Q29983	MHC class I polypeptide-related sequence A	MICA	8.1	8.1	215130000	167140000
Q9UMR5;A0A0G2JIU6;A0A024RCQ8;A0A0G2JH76;A0A0G2JLA3;A0A0G2JLL3;A0A140T9Y1;A0A0G2JKR3;A0A0G2JHB6;A0A0G2JK02;G8JLL2;A0A140T8X7;A0A0G2JLK6;A0A0G2JK07;A0A0G2JID8;A2ABN7;A0A0G2JLK3	Lysosomal thioesterase PPT2	PPT2;hCG_1999928	10.6	23.8	341090000	314500000
P46379;A0A0G2JK23;A0A024RCR6;A0A0G2JL47;F6S6P2;A0A0G2JJM1;X6REW1;H0Y710;H0Y4L1;F6WML8;F6TC96;F6X9W3;F6U341;A0A1B0GX79;A0A0G2JJR8;F6XTU0;F6U1F2;F6UR09;F6VEM6	Large proline-rich protein BAG6	BAG6;BAT3	27.2	24.6	1653800000	1743200000
M0R3B2;A0A075B6F9;Q9Y314;A0A075B797;M0QX85;M0R1K2	Nitric oxide synthase-interacting protein	NOSIP	0	18.3	0	0
A0A075B6P0;Q330K2	NADH dehydrogenase (ubiquinone) complex I, assembly factor 6	NDUFAF6	14.9	20.3	48844000	39991000
E9PQ38;A0A075B6T4;Q9NVX7	Kelch repeat and BTB domain-containing protein 4	KBTBD4	0	9.8	0	4799900
A0A075B730;P58107	Epiplakin	EPPK1	9.8	9.2	101160000	107130000
A0A087WX83;A0A075B749;Q5VU43;E9PQG4;H0YCH7	Myomegalin	PDE4DIP	0.6	1.5	56435000	36692000
A0A075B785;A0A2R8Y566;Q9P260	LisH domain and HEAT repeat-containing protein KIAA1468	KIAA1468	2.4	0	125870000	0
A0A075B7B2;Q96AE7	Tetratricopeptide repeat protein 17	TTC17	18.6	0	62107000	0
A0A075B7B7;Q8NHY3	GAS2-like protein 2	GAS2L2	0.8	0.8	211000000	107870000
A0A087WSW7;F6XU50;A0A0B4J1V9;Q9NRZ9;Q9NW36	Lymphoid-specific helicase	HELLS	7.1	10.1	505480000	121420000
F8W809;A0A087WSW9;A0A182DWI3;A0A087WSY9;Q16881;E2QRB9;E9PIR7;E9PKD3;A0A0B4J225;E9PIZ5;E9PLT3;E9PKI4;E9PQI3	Thioredoxin reductase 1, cytoplasmic	TXNRD1	43.6	51.2	1906300000	1370300000
A0A087WT20;Q9NV06;B3KME9;A0A087X1F8;E5RHM4	DDB1- and CUL4-associated factor 13	DCAF13	13.4	17.6	875840000	859680000
Q4V328;A0A087WT45;A0A087WXA6	GRIP1-associated protein 1	GRIPAP1	0	5	0	79477000
A0A087WTF6;A0A087WX77;A0A087WWD4;A0A087WV75;P13591;H7BYX6;A0A087WTE4;A0A0D9SF98;A0A087WWJ5;A0A087X1V2;A0A087WVU1;A0A087WZS4;A0A0C4DGS4;A0A0D9SF30;A0A087WTR3	Neural cell adhesion molecule 1	NCAM1	17.6	20.4	1831800000	2478400000
A0A087WTJ2;Q96F15	GTPase IMAP family member 5	GIMAP1-GIMAP5;GIMAP5	0	2	0	59184000
K9J972;H7C5Z8;A0A087WTM9;P25445	Tumor necrosis factor receptor superfamily member 6	FAS	0	4.6	0	57663000
A0A087WTP2;A0A087X1D8;A0A087WVN4;P14324	Farnesyl pyrophosphate synthase	FDPS	22.5	37.5	90132000	123570000
A0A0C4DH00;A0A087WTU1;A0A0B4J2G4;Q15345	Leucine-rich repeat-containing protein 41	LRRC41	2.9	2.9	55183000	33607000
A0A087WTU9;Q8TCU4;A0A087WV20;A0A494C0F1;A0A494C1N9;H7C1D9	Alstrom syndrome protein 1	ALMS1	0.3	0.8	146460000	61379000
A0A087WVR3;A0A087WTW0;Q96T88;A0A087WWG9;Q96PU4	E3 ubiquitin-protein ligase UHRF1	UHRF1	15.9	19.4	393190000	567450000
A0A087WTY0;B4DXR9	Zinc finger protein 732	ZNF732	4.6	3.1	0	0
Q9H227;A0A087WTY7;A0A087WWR5	Cytosolic beta-glucosidase	GBA3	1.5	1.5	45656000	126160000
H0YI50;A0A087WU02;Q96RQ1;H0YI58;H0YHJ8;F8W0R1;F8VPA6	Endoplasmic reticulum-Golgi intermediate compartment protein 2	ERGIC2	21.5	23.9	214440000	131150000
A0A087WU03		HNRNPDL	31.6	31.6	218840000	262130000
A0A087WU53;Q9H0U3	Magnesium transporter protein 1	MAGT1	13.9	16.9	496990000	683860000
A0A087WU64;A6NMQ1;P09884	DNA polymerase;DNA polymerase alpha catalytic subunit	POLA1	3.4	1.8	82758000	92062000
A0A087WU65;A0A2R8YE10;Q9NRW7;A0A2R8YF01;A0A2R8YD95;A0A1B0GXI6;A0A2R8YEX8;B7Z7G7	Vacuolar protein sorting-associated protein 45	VPS45	12.1	18.1	106950000	187330000
Q8WYA6;A0A087WUB9;A2A2P1	Beta-catenin-like protein 1	CTNNBL1	22	24.7	759360000	449420000
A0A087WUC6;E9PI68;Q15005;E9PL01;E9PRB9;H0YE04	Signal peptidase complex subunit 2	SPCS2	25.6	29.1	589560000	765210000
A0A087WUD3;Q9NRP0	Oligosaccharyltransferase complex subunit OSTC	OSTC	14.5	14.5	828670000	670740000
A0A087WUK2;O14979	Heterogeneous nuclear ribonucleoprotein D-like	HNRNPDL	33.6	33.6	5318100000	3574300000
A0A087WUP3;Q8N3Z3;C9J0K3;F8WBY6;C9J8V5	GTP-binding protein 8	GTPBP8	4.2	4.6	40249000	12777000
A0A087WUT6;O60841	Eukaryotic translation initiation factor 5B	EIF5B	4.2	4.8	100500000	217010000
A0A087WUY7;O75928	E3 SUMO-protein ligase PIAS2	PIAS2	4.5	4.5	26598000	9050100
A0A087WV02;B4DRP8;A0A087WVP9;Q9Y2G7;Q8N141;Q9HCL3;Q8TAF7;P17039	Zinc finger protein 30 homolog;Zinc finger protein 82 homolog;Zinc finger protein 14 homolog;Zinc finger protein 461;Zinc finger protein 30	ZNF461;ZFP30;ZFP82;ZFP14;ZNF30	8.5	8.5	136820000	70963000
A0A087WV05;Q99417	C-Myc-binding protein	MYCBP	42.7	42.7	344400000	248670000
A0A087WV25;O95684	FGFR1 oncogene partner	FGFR1OP	3.1	9.4	97085000	169920000
A0A087WV26;O43805	Sjoegren syndrome nuclear autoantigen 1	SSNA1	0	13.6	0	27651000
A0A087WV34;Q8WWB7	Glycosylated lysosomal membrane protein	GLMP	8.1	8.1	86935000	70053000
A0A087WV57;A0A087WYS3;H7C4X9;A0A087WVZ6;Q9ULU4;Q5TH12	Protein kinase C-binding protein 1	ZMYND8	5.1	8	94490000	197780000
K7EQH1;A0A087WVF1;Q96B23	Uncharacterized protein C18orf25	C18orf25	13	26.7	31220000	69488000
A0A087WVF7;Q9NZM3;F8W719;E7EPJ2	Intersectin-2	ITSN2	2.6	0	285220000	0
A0A087WVI0;E9PBL8;Q8WTW3	Conserved oligomeric Golgi complex subunit 1	COG1	2.2	3.7	74509000	25136000
A0A0G2JQK7;A0A0G2JR45;A0A0G2JRG1;A0A0G2JQK2;A0A087WVL9;A0A0G2JQX1;A0A0G2JPW5;A0A0G2JSA7;A0A087X1Z1;Q96RT8	Gamma-tubulin complex component 5	TUBGCP5	60.9	60.9	79083000	27203000
A0A087WVM4;B7ZM99;Q6UB35;H0Y327;Q4VXM0;Q5JYA8;Q5JYA3;Q4VXM1;Q4VXV2	Monofunctional C1-tetrahydrofolate synthase, mitochondrial	MTHFD1L	40.3	44.8	5985300000	5826600000
A0A087WVQ6;Q00610;J3KS13;A0A087WX41;K7EJJ5;J3KSQ2;J3KRF5;J3QL20;F5H5N6	Clathrin heavy chain;Clathrin heavy chain 1	CLTC	72.4	68.1	71761000000	63465000000
E5RFN8;A0A087X0C7;E5RK50;E5RJK0;E5RK44;E5RI32;E5RIU3;A0A087WVY2;E5RI47;B4DZ84;D3DX48;A0A0A0MRU0;A0A0D9SFF8;D3DX49;A0A0C4DH75;Q14168	MAGUK p55 subfamily member 2	MPP2	0	13.7	0	43510000
A0A087WYW9;M0QYR4;A0A087WW16;B9TX33;M0QZQ2;Q71SY5	Mediator of RNA polymerase II transcription subunit 25	MED25	12	12	23081000	8542100
A0A087WW40;Q9Y371	Endophilin-B1	SH3GLB1	3.8	9.9	30487000	96370000
C9JAG1;A0A087WW58;Q9C0D9	Ethanolaminephosphotransferase 1	EPT1	8.9	21.7	76892000	214490000
B4DGL8;A0A087WW65;A0A5F9ZA98;O75027;A0A590UJS8;A0A2R8Y473;A0A2R8YF35;E9PJR8	ATP-binding cassette sub-family B member 7, mitochondrial	ABCB7	9.5	15.8	119170000	492490000
A0A087WW77;Q15334	Lethal(2) giant larvae protein homolog 1	LLGL1	12	12.6	227630000	272790000
A0A087WWA3;Q4R9M9;O60333;A0A0U1RQL3	Kinesin-like protein;Kinesin-like protein KIF1B	KIF1B;KIF1Bbeta	0	1.3	0	6233800
A0A087WWF6;P49005;F8W8R3;C9IZD2;C9J8Z7;C9JLE1;H7C1B3;C9JHC7	DNA polymerase delta subunit 2	POLD2	9.3	16.1	180620000	188510000
A0A087WWM0;O43617;A0A087WYS5;A6NKE1	Trafficking protein particle complex subunit 3	TRAPPC3	0	11.2	0	56523000
A0A494C001;A0A499FJY3;A0A087WWP4;Q96T37	Putative RNA-binding protein 15	RBM15	15.5	14.4	602230000	387240000
A0A087WWP5;Q12962	Transcription initiation factor TFIID subunit 10	TAF10	29.6	12.2	52859000	28518000
A0A087WWP8;Q5VWQ0;A0A0C4DH79;A0A0C4DGT8	Round spermatid basic protein 1	RSBN1	0	4.1	0	33335000
A0A087WWS1;Q96FV9;R4GMN4;R4GN58;A0A087WY84;J3KRD7;J3QQZ3;J3KT14	THO complex subunit 1	THOC1	19.2	15.8	496130000	222920000
A0A087WWU8;D6R904;H0YL80;A0A494C0G0;Q5VU61		TPM3	48.5	50.2	2470400000	2159300000
A0A087WX20;A0A669KBK2;H0Y818;P40692;A0A669KB03;E7EUC9;A0A669KBB4;A0A669KAW3;H0Y806	DNA mismatch repair protein Mlh1	MLH1	15.8	19.3	141630000	292420000
A0A087WX74;B7ZL31;Q9HAZ1	Dual specificity protein kinase CLK4	CLK4	4.3	0	13576000	0
A0A087WXC5;E7ESZ7;O95299;C9J6X0;Q8N1B9;H7C2W5;H7C1Y7;H7C2X4	NADH dehydrogenase [ubiquinone] 1 alpha subcomplex subunit 10, mitochondrial	NDUFA10	50.1	44.2	1817600000	1164200000
A0A087WXI5;P12830;A0A087WX17;A0A087WU43;H3BVI7;H3BNC6	Cadherin-1;E-Cad/CTF1;E-Cad/CTF2;E-Cad/CTF3	CDH1	3.8	3.3	67608000	147160000
J3QSS3;A0A087WXK5;Q9BZC7;E9PGB2;H0Y8C9;H0Y8D6	ATP-binding cassette sub-family A member 2	ABCA2	3.4	2.9	471220000	1596000000
A0A0G2JS92;B7Z879;A0A087WXL6;Q9H270	Vacuolar protein sorting-associated protein 11 homolog	VPS11	5.2	5.2	23242000	18789000
A0A087WXM6;J3QQT2;J3QLC8;J3KRX5;A0A0A0MRF8;A0A0A6YYL6;P18621;J3KRB3;A0A087WWH0;J3QS96;A0A087WY81	60S ribosomal protein L17	RPL17;RPL17-C18orf32	34.9	39.6	3315800000	3370100000
H7BY38;A0A1B0GUD8;A0A0G2JMD2;A0A0G2JNM9;A0A0U1RRC6;Q6NWU0;C1ID54;Q38LG0;E7ENE7;A0A1B0GU72;A0A0G2JSD7;A0A1B0GV74;A0A2R9YJI8;A0A0G2JLV4;A0A0G2JLK7;A0A0U1RQD0;A0A087WXN8;P10635;A0A087X1C5	Cytochrome P450 2D6;Putative cytochrome P450 2D7	CYP2D6;CYP2D7	0	5.6	0	105260000
A0A087WXP3;E9PEE8;P18564	Integrin beta;Integrin beta-6	ITGB6	1.3	3	694680000	768180000
A0A2R8Y4P5;A0A087WXU0;A0A2R8Y4J4;Q9NWS8	Required for meiotic nuclear division protein 1 homolog	RMND1	8.7	8.7	16817000	22499000
A0A087WY00;G3V394;F8WE88;F8W6H6;Q9Y4I1;E7ERV5	Unconventional myosin-Va	MYO5A	2.4	2.4	11078000	13874000
A0A087WY03;E5RFV3		SREK1	27	34	170540000	175490000
A0A087WY55;Q9NP79	Vacuolar protein sorting-associated protein VTA1 homolog	VTA1	5	5	55808000	110250000
A0A087WY71;E9PFW3;Q96CW1;C9JJ47;C9JTK4;C9JGT8;C9JJD3;C9JPV8;H7C4C3	AP-2 complex subunit mu	AP2M1	38.2	31.3	2435300000	1443000000
A0A087WY82;Q9Y624	Junctional adhesion molecule A	F11R	0	3.9	0	14220000
D6RFM0;D6RAH7;H9KV45;A0A0A0MQU3;A0A087WY85;P62837;P61077	Ubiquitin-conjugating enzyme E2 D2;Ubiquitin-conjugating enzyme E2 D3	UBE2D2;UBE2D3	24.5	42.9	53102000	59942000
C9JPV1;A0A087WYN0;A0A087WY96;P31641	Transporter;Sodium- and chloride-dependent taurine transporter	SLC6A6	15.6	15.6	137020000	95431000
A0A087WYC6;A0A0C4DFR0;Q96DT5	Dynein heavy chain 11, axonemal	DNAH11	0.7	0.7	201360000	150030000
A0A087WYJ2;M0R2B7;P28340;M0QZR8;A0A2R8Y7K6;A0A2R8Y705;M0QXE6;M0R3H8;M0QXQ2	DNA polymerase;DNA polymerase delta catalytic subunit	POLD1	13	11.2	271950000	143150000
H3BN26;A0A087WYL5;Q6UXD5	Seizure 6-like protein 2	SEZ6L2	5.3	0	24550000	0
A0A087WYL7;G3V4A5;O75586	Mediator of RNA polymerase II transcription subunit 6	MED6	2.7	11.3	26550000	36167000
D6RAR7;D6RJC6;A0A087WYP9;A6NFV8;Q96EV8	Dysbindin	DTNBP1	11.3	0	4897800	0
A0A087WYR0;P09132;A0A2U3TZN1;A0A087WWU9;D6RBG4;A0A2R8Y4M3	Signal recognition particle 19 kDa protein	SRP19	34.2	21.7	137210000	82408000
O43399;A0A087WYR3;A0A087WZ51	Tumor protein D54	TPD52L2	31.6	47.6	643450000	1094500000
Q15185;A0A087WYT3;B4DDC6	Prostaglandin E synthase 3	PTGES3	32.5	35.6	434520000	430830000
A0A087X1F5;A0A087WYV9;A0A087WX56;Q9P0S2		SYNJ2BP-COX16	23	29.6	20393000	11546000
A0A087WZ13;E9PAU2;Q8IY67;K7EKR9;K7EQG2	Ribonucleoprotein PTB-binding 1	RAVER1	40.3	48.4	2668300000	2162400000
B7Z385;A0A087X0J3;A0A087WZ15;P40123;F8WEW0;E9PDI2;F8WDB9	Adenylyl cyclase-associated protein;Adenylyl cyclase-associated protein 2	CAP2	3	7.9	12189000	0
A0A087WZE9;P05204;Q15651	Non-histone chromosomal protein HMG-17;High mobility group nucleosome-binding domain-containing protein 3	HMGN3;HMGN2	6.9	6.9	1214500000	596600000
A0A087WZF1;Q93052	Lipoma-preferred partner	LPP	6.3	7.6	16370000	78546000
A0A087WZL0;Q86UU1	Pleckstrin homology-like domain family B member 1	PHLDB1	0	1.4	0	135140000
A0A087X2E5;A0A087WZN1;O43837;A0A0D9SG66	Isocitrate dehydrogenase [NAD] subunit, mitochondrial;Isocitrate dehydrogenase [NAD] subunit beta, mitochondrial	IDH3B	34	37	2440200000	1602300000
M0QY61;M0R0X3;A0A087WZT0;M0QZ22;Q5PRF9	Protein Smaug homolog 2	SAMD4B	10.5	30.6	34722000	136200000
A0A087X020;Q9Y3A5	Ribosome maturation protein SBDS	SBDS	3.6	0	322950000	0
A0A087X043;O43424;D6R976;D6R9W8	Glutamate receptor ionotropic, delta-2	GRID2	6.5	1.2	568830000	88682000
G3V2W9;A0A087X060;Q56P03	E2F-associated phosphoprotein	EAPP	0	7.8	0	25585000
A0A087X0E3;A0A0A0MS59;A0A0C4DFX4;Q6ZRS2	Helicase SRCAP	SRCAP	0.6	0	3019300000	0
Q5T8P6;A0A087X0H9;E2PSN0	RNA-binding protein 26	RBM26	8.7	8.2	642730000	594620000
A0A087X0L7;J3KNA0;Q15070;E7EVY0;C9JC63	Mitochondrial inner membrane protein OXA1L	OXA1L	9.2	6.4	306780000	266160000
Q9BWU0;A0A087X0M4;A0A087WWF4	Kanadaptin	SLC4A1AP	6	3	122170000	101010000
A0A087X0R7;Q9H4L4;J3QL36;J3QRE4;A0A087WV50	Sentrin-specific protease 3	SENP3-EIF4A1;SENP3	28.1	24.1	902740000	743140000
R4GMU4;A0A087X0R8;Q5T7R7	Uncharacterized protein C1orf185	C1orf185	5.8	0	759560000	0
A0A087X0S5;P12109	Collagen alpha-1(VI) chain	COL6A1	13.3	12.2	572160000	355160000
P29728;A0A087X0V5;F8W1C5	2-5-oligoadenylate synthase 2	OAS2	29.1	0	1460400000	0
A0A087X0W7;A0A087WT95;Q86TX2;P49753;G3V4F2;A0A2R8Y7H3	Acyl-coenzyme A thioesterase 1;Acyl-coenzyme A thioesterase 2, mitochondrial	ACOT2;ACOT1	54.6	54.9	3270300000	2159500000
A0A087X0X9;H0YBA3		NRG1	0	5.5	0	279370000
A0A0G2JN29;A0A087X117;Q15155;J3KN36;P69849;Q5JPE7;A0A0G2JP90;A0A087WW46;A0A087WTD5;H3BUC9;H3BPS9;I3L0Q6;H3BTW1	Nodal modulator 1;Nodal modulator 3;Nodal modulator 2	NOMO1;NOMO3;NOMO2	41.9	40	6475000000	4691900000
A0A087X163;Q9NP72;Q5W0J0;H0Y6T8	Ras-related protein Rab-18	RAB18	43.4	43.4	1021800000	965200000
A0A087X1A5;O95793;Q5JW30;Q5JW28;F6UDC6;E5RJN7;E7EVI1;E7EPX0;E7EVJ4;Q9NUL3	Double-stranded RNA-binding protein Staufen homolog 1	STAU1	15.6	20.7	447300000	450120000
A0A087X1D0;H0YE23;P25942	Tumor necrosis factor receptor superfamily member 5	CD40	37.1	19.2	49139000	52202000
A0A087X1N6;J3QRU7;Q6QNY1	Biogenesis of lysosome-related organelles complex 1 subunit 2	BLOC1S2	28.4	28.4	40734000	22486000
A0A087X1W8;A0A0A0MTJ8;X5DQS5;Q9BY67;A0A087X0T8;F5H125;H0YG94;F5H8J9	Cell adhesion molecule 1	CADM1	21.8	25	805330000	858360000
A0A087X1Z3;Q9UL46;H0YM70;H0YKU2	Proteasome activator complex subunit 2	PSME2	54.3	39	2242700000	1280400000
A0A087X208;A0A494C0G5;A0A494C1I6;O00468	Agrin;Agrin N-terminal 110 kDa subunit;Agrin C-terminal 110 kDa subunit;Agrin C-terminal 90 kDa fragment;Agrin C-terminal 22 kDa fragment	AGRN	1.1	1.5	3480300	20468000
A0A087X211;Q8TCG1	Protein CIP2A	KIAA1524	0	3	0	9890400
A0A087X256;Q2M389;F8W1W1;F8VNZ5	WASH complex subunit 7	KIAA1033	5.4	6.6	169240000	95614000
A0A087X279;P09913	Interferon-induced protein with tetratricopeptide repeats 2	IFIT2	15.5	0	203250000	0
A0A087X2B5;P35613;A0A087WUV8;I3L192	Basigin	BSG	39.8	44.3	4591500000	3693100000
A0A087X2D5;Q9BRJ2	39S ribosomal protein L45, mitochondrial	MRPL45	42.5	42.2	1470900000	1398300000
A0A087X2D8;O60271	C-Jun-amino-terminal kinase-interacting protein 4	SPAG9	1.2	2.1	50621000	186740000
A0A087X2I1;P62333;H0YJC0;H0YJS8;H0YJX2;H0YJE9;H0YJT1	26S protease regulatory subunit 10B	PSMC6	58.1	55.8	4832100000	5014900000
A0A096LNV3;A0A096LP02;Q9Y508	E3 ubiquitin-protein ligase RNF114	RNF114	0	6.9	0	24834000
C9JFE4;A0A096LP07;A0A096LPJ3;A8K070;Q13098;J3QS88;J3KTB0;J3QLT0;J3KSA5;J3KRJ4;J3QS84;J3QLE8;J3QL53;J3KRE8;J3QQX0	COP9 signalosome complex subunit 1	GPS1	8.5	14.4	141480000	164100000
A0A0A0MR88;A0A096LPC5;Q9Y4E1;J3KP36;A0A087WYF6;E7ESD2;Q641Q2;F8W7U3;A0A0A0MT65;Q5SRD0;Q5T1D7	WASH complex subunit FAM21C;WASH complex subunit FAM21A	FAM21C;FAM21A	6.8	7.7	2241700000	2247800000
A0A096LPI6;A0A096LNH5;H7C1F6;H7C2G3;A0A096LNJ1;A0A096LP73;A0A2R8YDR7		C21orf33	57	57	4210900000	2868400000
P05161;A0A096LPJ4;A0A096LNZ9	Ubiquitin-like protein ISG15	ISG15	77	12.1	16478000000	49324000
B5MD87;A0A0A0MQS1;Q53H96	Pyrroline-5-carboxylate reductase;Pyrroline-5-carboxylate reductase 3	PYCRL	0	16.8	0	55483000
U3KQC1;A0A0A0MQU0;Q9BV38;K7EIR0;K7EML4;A0A087X237;K7EKX5	WD repeat-containing protein 18	WDR18	33.2	26.4	1557600000	1256700000
Q9HD23;A0A0A0MQX2;H7BZ29	Magnesium transporter MRS2 homolog, mitochondrial	MRS2	11.7	14.9	72220000	168470000
C9JP00;A0A0A0MQX8;Q9NR56;H7C4T5;Q86VM6;B1AKI6;Q9NUK0;C9J4T8;C9JCX1;H7C4Y1	Muscleblind-like protein 1	MBNL1	16.1	11.5	0	50059000
A0A3B3ISH2;A0A0A0MQY7;Q5VU97	VWFA and cache domain-containing protein 1	CACHD1	1.1	1.1	7310000	7554900
A0A0A0MR02;P45880;Q5JSD2;Q5JSD1;A2A3S1	Voltage-dependent anion-selective channel protein 2	VDAC2	50	47.2	13469000000	12209000000
A0A0A0MR03;Q9Y5B0	RNA polymerase II subunit A C-terminal domain phosphatase	CTDP1	1.5	0	39149000	0
H3BM50;H3BPU5;H3BPT1;H3BN58;A0A0A0MR05;Q9BVC4;H3BR38;H3BR25;H3BSZ4	Target of rapamycin complex subunit LST8	MLST8	0	25.9	0	49420000
A0A0A0MR51;O60427;F5H3P6;F5H3U5;F5H8G5;H7C2V0	Fatty acid desaturase 1	FADS1	5	12.2	39360000	143820000
A0A0C4DG68;A0A0A0MR59;Q8TB72	Pumilio homolog 2	PUM2	3.1	1.9	36869000	123770000
A0A0A0MRA5;B7Z4B8;Q9BUJ2;M0R3F1;M0QYZ0;M0R0K8;M0QYI8;M0R203;M0QZV6;M0QYM5	Heterogeneous nuclear ribonucleoprotein U-like protein 1	HNRNPUL1	34.7	33.6	4796400000	3272300000
A0A0A0MRF6;Q99996;A0A0A0MRE9;H7BYL6;A0A6I8PUA5;A0A087WX84;H0Y6Q0;A0A6I8PUD8	A-kinase anchor protein 9	AKAP9	0.7	2.3	454180000	355630000
A0A0A0MRG9;Q96SN8;B1AMJ5;F8WCI3;Q5JTU8;C9K0C9;F8WF55	CDK5 regulatory subunit-associated protein 2	CDK5RAP2	3.5	2.8	207810000	65798000
A0A0A0MRH0;Q9NVX2;K7ERN7;K7EN33	Notchless protein homolog 1	NLE1	12	19	660580000	688420000
A0A0A0MRI1;Q8IXQ4	GPALPP motifs-containing protein 1	GPALPP1	0	3.8	0	0
Q9UNH7;A0A0A0MRI2;G3V5X9	Sorting nexin-6;Sorting nexin-6, N-terminally processed	SNX6	14.5	11.6	202980000	64245000
A0A0A0MRJ6;P22061;F6S8N6;A0A3F2YNX8;F8WDT3;F8WAV5;F8WAX2;C9J0F2;H7C4X2	Protein-L-isoaspartate O-methyltransferase;Protein-L-isoaspartate(D-aspartate) O-methyltransferase	PCMT1	36.5	45.3	2533600000	1781400000
F8W895;A0A0A0MRK1;E9PAV9;Q5T3I0	G patch domain-containing protein 4	GPATCH4	6.1	6.1	122640000	63575000
A0A0A0MRM9;Q14978;S4R349;S4R402;S4R3C2	Nucleolar and coiled-body phosphoprotein 1	NOLC1	15.4	15.7	3668000000	3704100000
Q9NZT2;A0A0A0MRN5;A0A087X028	Opioid growth factor receptor	OGFR	15.7	5.3	318210000	51632000
A0A0A0MRR7;P09234	U1 small nuclear ribonucleoprotein C	SNRPC	16.7	16.7	2969800000	2393500000
H7C163;A0A0A0MRS7;Q68DC2	Ankyrin repeat and SAM domain-containing protein 6	ANKS6	0	4.4	0	2368400
B6VEX4;A0A0A0MRT6;Q8IZP0	Abl interactor 1	ABI1	0	12.7	0	91103000
A0A5K1VW64;A0A0A0MRW7;Q7Z2E3;F8WBD6;A0A5K1VW80;F8WBM3;Q6JV79;A0A5F9ZGW5;C9J8U3	Aprataxin	APTX	0	10	0	48061000
A0A0A0MRY2;B0QZE2;B7Z2J6;E7ENI9;J3QKD2;Q15326	Zinc finger MYND domain-containing protein 11	ZMYND11	5.2	5.2	84212000	47260000
A0A6I8PIQ6;A0A0A0MS45;J3KNI1;Q9H9E3	Conserved oligomeric Golgi complex subunit 4	COG4	0	3.9	0	38949000
A0A0A0MS51;A0A0A0MT01;P06396;CON__Q3SX14;A0A0U1RQL8	Gelsolin	GSN	34.6	36.4	3699200000	3415900000
H0YDJ5;H0YDQ4;E9PQ19;A0A0A0MS75;A8MYS5;Q9UHJ9	Post-GPI attachment to proteins factor 2	PGAP2	0	6.7	0	63544000
A0A0U1RQK7;A0A0A0MSA7;O43432	Eukaryotic translation initiation factor 4 gamma 3	EIF4G3	3.3	3.5	11407000	74788000
A0A1W2PNM1;A0A0A0MSE2;A0A0D9SFP2;E9PF18;Q16836;A0A1W2PQ78;A0A1W2PQV5;A0A1W2PQC2;A0A1W2PRT2;A0A1W2PQ55;A0A1W2PP40	Hydroxyacyl-coenzyme A dehydrogenase, mitochondrial	HADH	37.1	41.2	1158900000	1059200000
A0A0A0MSE8;O00762;K4DI81;A0A087WVK1	Ubiquitin-conjugating enzyme E2 C	UBE2C	30.4	13.9	115820000	98319000
C9JHU6;C9JUM0;B5MCU4;A0A0A0MSH6;B5MDU6;Q9H6V9	UPF0554 protein C2orf43	LDAH;C2orf43	7.7	7.7	63209000	53653000
B3KPJ4;A0A0A0MSI2;Q8IXK0	Polyhomeotic-like protein 2	PHC2	10.8	10.8	157590000	126460000
A0A0A0MSN9;P18615;A0A0A0MT02;A2ABK4;A0A0G2JI50;E9PD43	Negative elongation factor E	NELFE	5.4	14.4	77212000	481590000
A0A0A0MSP7;Q5JV73	FERM and PDZ domain-containing protein 3	FRMPD3	1.5	1.8	350810000	123850000
A0A0A0MST8;E9PFN4;Q9Y6M7;C9JRP1;H7C3C4	Anion exchange protein;Sodium bicarbonate cotransporter 3	SLC4A7	11.6	14	417490000	598620000
A0A0G2JKZ1;A2AB90;A0A0G2JH37;A0A0A0MSV9;O15533;A0A0A0MT98;Q6P1N7;C9JA35;A0A140T9B2	Tapasin	TAPBP	42.4	37.7	6640000000	1812200000
A0A0A0MSW4;P48739;B3KYB7;B3KYB6	Phosphatidylinositol transfer protein beta isoform	PITPNB	17	8.5	72570000	58826000
J3QL12;J3KS73;J3QRP0;H3BP77;A0A0A0MSY7;O00142	Thymidine kinase 2, mitochondrial	TK2	11.4	0	22950000	0
A0A0A0MT32;P38571;Q5T073;Q5T770	Lysosomal acid lipase/cholesteryl ester hydrolase	LIPA	30.7	21.2	1605600000	179390000
A0A0A0MT33;Q9UPN6	Protein SCAF8	SCAF8	11.1	11	298640000	208460000
A0A0A0MT59;Q15014;Q5JXX1;Q5JXX2	Mortality factor 4-like protein 2	MORF4L2	7.6	20.7	112060000	390990000
A0A0A0MT67;Q8N387;A0A3B3IU37;A0A0A0MTD6	Mucin-15	MUC15	13.6	0	105020000	0
A0A0A0MT83;P26440;A0A0S2Z4K7;H0YN10;H7C4G6;A0A087WVD3;H0YLC3;H0YKV0	Isovaleryl-CoA dehydrogenase, mitochondrial	IVD	41.6	36.6	975890000	1098600000
A0A0A0MTB8;Q8NI36	WD repeat-containing protein 36	WDR36	31.5	27.9	2177600000	1611700000
A0A0A0MTR7;A0A0A0MTC1;Q63HN8;I3L3H9	E3 ubiquitin-protein ligase RNF213	RNF213	27.7	7.5	8249200000	410570000
F8WEH8;A0A0A0MTG6;Q12770	Sterol regulatory element-binding protein cleavage-activating protein	SCAP	4.3	4.3	332440000	181100000
Q13418;A0A0A0MTH3;A0A087WWY6	Integrin-linked protein kinase	ILK	16.6	14.4	407270000	235800000
A0A0A0MTH9;O14981	TATA-binding protein-associated factor 172	BTAF1	3.8	3.8	61600000	70922000
A0A0A0MTI5;B8ZWD1;P07108	Acyl-CoA-binding protein	DBI	25.2	14	101060000	50357000
A0A0A0MTI6;Q9NYP7	Elongation of very long chain fatty acids protein;Elongation of very long chain fatty acids protein 5	ELOVL5	8.4	8.4	359840000	529290000
A0A0A0MTL5;Q13309	S-phase kinase-associated protein 2	SKP2	2.3	2.3	23154000	16372000
Q5T2B5;A0A0A0MTN0;Q13617	Cullin-2	CUL2	13.6	8.9	381530000	213070000
A0A0A0MTN3;P21266;E9PLF1;E9PHN7;A0A3B3IRM5;E9PHN6;Q5T8R1;F6XZQ7;P46439;P28161	Glutathione S-transferase Mu 3	GSTM3	31.6	31.6	417620000	220200000
A0A0A0MTP7;F8VXG7;Q99590	Protein SCAF11	SCAF11	5	4.8	82876000	170600000
G3V556;A0A0A0MTQ5;P56378	6.8 kDa mitochondrial proteolipid	C14orf2;MP68	12.1	12.1	49366000	25207000
A0A0A0MTQ8;P0C221	Coiled-coil domain-containing protein 175	CCDC175	2.5	1.3	653310000	843910000
A0A1B0GWJ0;A0A1B0GTJ7;A0A0A6YY92;P30566;A0A096LNY5;A0A096LNY6;A0A1B0GTG9;A0A1B0GWF8;A0A096LNT0;A0A096LP76;B4DEP1;A0A096LP72;A0A096LNY4	Adenylosuccinate lyase	ADSL	9.8	15.8	184620000	84189000
Q9Y3B3;A0A0A6YYA0;G3V2Y2	Transmembrane emp24 domain-containing protein 7	TMED7;TMED7-TICAM2	33	37.9	1566200000	1925100000
A0A0A6YYB9;J3KS67;C9JYS5;Q9NYZ1;Q96ET8;E5RIS5;I3L376;E5RGC5;C9JPH1;K7ENL4;J3QL63;J3QL47	Golgi apparatus membrane protein TVP23 homolog;Golgi apparatus membrane protein TVP23 homolog B;Golgi apparatus membrane protein TVP23 homolog C	TVP23C-CDRT4;TVP23B;TVP23C	0	21.3	0	103970000
Q96JP5;A0A0A6YYC7;H3BTR0	E3 ubiquitin-protein ligase ZFP91	ZFP91;ZFP91-CNTF	9.3	9.3	189880000	132650000
A0A0A6YYG7;Q6IBW4	Condensin-2 complex subunit H2	NCAPH2	4.1	4.1	68566000	56662000
A0A0A6YYI3;A0A0B4J1V8;Q9NQ55;A8MV53;C9J3W3;C9JHF7;H7C446	Suppressor of SWI4 1 homolog	PPAN-P2RY11;PPAN	22.7	24.4	810430000	609450000
A0A0A6YYJ8;B8ZZ09;Q96HJ9		LUC7L2	17	17	2586800000	2184900000
K7EMW2;A0A0B4J1S3;H3BLT4;O15392;K7EP76;K7ELG2	Baculoviral IAP repeat-containing protein 5	BIRC5	20.7	29.8	134570000	142710000
F5GY88;A0A0B4J1W0;O75448;B9TX62;B4DDR8;F5H5K2;E9PFL1	Mediator of RNA polymerase II transcription subunit 24	MED24	3.9	7	127540000	71908000
A0A0B4J1Z1;C9JAB2;Q16629;F8WEA1	Serine/arginine-rich splicing factor 7	SRSF7	56.2	49.6	21547000000	15416000000
A0A0B4J1Z5;P52657	Transcription initiation factor IIA subunit 2	GTF2A2	21.6	21.6	5043800	11545000
Q13509;A0A0B4J269;G3V2A3	Tubulin beta-3 chain	TUBB3	35.8	27.1	110640000	20919000
A0A0B4J287;H3BM91;Q9H0A8;H3BTV9;H3BRX0	COMM domain-containing protein 4	COMMD4	11.9	35.6	118690000	149660000
Q5W0H4;A0A0B4J2C3;P13693;J3KPG2;H0YCX0;Q9HAU6	Translationally-controlled tumor protein	TPT1	23.4	11.7	428430000	315960000
P0DPI2;A0A0B4J2D5;A0A2R8Y6K9;F2Z2Q0;A0A096LP12			57.5	47	8045900	0
A0A0B4J2E5;Q15269;C9J544;A0A0J9YX21	Periodic tryptophan protein 2 homolog	PWP2	23.3	20.3	2098000000	1693800000
A0A0B4J2F0		PIGBOS1	18.5	18.5	24045000	35692000
A0A0B4J2F8;F6S314;E2QRJ6;A6NFM0;Q9H1A7;Q9GZM3;P52435;D6RAG0;E7EP90;A0A0B4J1Z8;F8WF84;E7EWC6;H0Y980	DNA-directed RNA polymerase II subunit RPB11-b2;DNA-directed RNA polymerase II subunit RPB11-b1;DNA-directed RNA polymerase II subunit RPB11-a	POLR2J3;POLR2J;POLR2J2	15.7	0	10087000	0
Q16850;A0A0C4DFL7;H7C0D0	Lanosterol 14-alpha demethylase	CYP51A1	17.1	23.9	355060000	561780000
G3V267;G3V5T0;A0A0C4DFM0;G3V4T6;A0A0A0MR33;O43708;H0YJN8;G3V3B9	Maleylacetoacetate isomerase	GSTZ1	24.9	24.9	191960000	213520000
A0A0C4DFM1;Q92544;F8WCN2;F2Z2L1	Transmembrane 9 superfamily member 4	TM9SF4	15.7	18.4	1428900000	1344700000
A0A0C4DFP8;Q5HYA8	Meckelin	TMEM67	3.5	0	144670000	0
E9PBM9;A0A0C4DFQ8;Q9NR71	Neutral ceramidase;Neutral ceramidase soluble form	ASAH2	0	2.1	0	104770000
K7ES80;A0A0C4DFR4;Q6P280	Zinc finger protein 529	ZNF529	13.9	0	354120000	0
Q12959;A0A590UJD9;A0A0C4DFT3;A0A590UKA8;A0A590UJC5;A0A590UJR5;A0A590UJ08;C9JUA9;A0A590UJ18;A0A590UJ68;A0A590UJS9;A0A590UK81;A0A590UJ81;A0A590UJX2;A0A590UK48;A0A590UJR4;A0A590UJ29;A0A590UJ64;E7EQD7;A0A590UK02;A0A590UK70;A0A590UJL2;A0A590UJ25;F2Z2L0;B4E2H8;A0A590UJ95;A8MUT6;C9JCP6;A0A590UJE6;C9J110	Disks large homolog 1	DLG1	7.4	5.3	86768000	131260000
A0A0C4DFX7;Q9H967	WD repeat-containing protein 76	WDR76	7.1	1.6	107550000	36192000
A0A0C4DFX9;Q9H3P2;H0Y3X6;C9JHL4;C9JEM7;H7C0W2;H7C2C7;H7C3C2;F8W954;F8WF98;H7C2M8	Negative elongation factor A	NELFA	9.5	13.5	100770000	136030000
A0A0C4DFZ2;P15289	Arylsulfatase A;Arylsulfatase A component B;Arylsulfatase A component C	ARSA	28.3	23.4	1664300000	834270000
C9J9K3;A0A0C4DG17;P08865;F8WD59	40S ribosomal protein SA	RPSA	70	70	24122000000	19316000000
E9PEZ7;E7EW77;E7EP65;A0A0C4DG21;F8WAL6;Q9NYB9;F8WBL5;F8WEB9	Abl interactor 2	ABI2	0	6.8	0	0
H7BZH3;A0A0C4DG33;O43933	Peroxisome biogenesis factor 1	PEX1	9.7	9.7	16783000	4529300
A0A0C4DG40;Q8NF91;E7ENN3;F5GZ83;A0A0C4DH48;A0A5F9ZHI3;F5H422;A0A5F9ZHR3;F5GXQ8;A0A5F9ZI52	Nesprin-1	SYNE1	1.1	0.7	867180000	480460000
A0A0C4DG44;O43464	Serine protease HTRA2, mitochondrial	HTRA2	12.3	12.3	414200000	241370000
A0A0C4DG51;Q9NP80	Calcium-independent phospholipase A2-gamma	PNPLA8	4.7	2.7	470230000	866600000
A0A0C4DG89;Q7L014;D6RJA6;H0Y9U3	Probable ATP-dependent RNA helicase DDX46	DDX46	25.6	21.5	2121300000	1893000000
A0A0C4DGA2;O75521;F1LLU7;F8WAW4;C9JB63;F8W6J1	Enoyl-CoA delta isomerase 2, mitochondrial	ECI2	42	45.3	1626800000	1258400000
Q14527;A0A0C4DGA6;H7C5K0	Helicase-like transcription factor	HLTF	10.8	10.3	160730000	118700000
P20810;A0A0C4DGB5;B7Z574;E7EVY3;E9PCH5;E7ES10;H0Y7F0;E9PDE4;H0Y9H6;H0YD33;E7EQA0;A0A0A0MR45;E7EQ12;E7EQK6;F8W7E0;E9PSG1;H0YA91;H0Y944;A0A0C4DGD1;D6RC54	Calpastatin	CAST	6.6	12	86340000	138610000
A0A0C4DGD4;H0YB62;H0YB09;A0A0C4DGD8;E5RJ62;E5RIU5;Q7Z3D6	UPF0317 protein C14orf159, mitochondrial	C14orf159	8.6	3	83570000	28391000
A0A0C4DGE4;A0A286YF28;A0A0J9YW33;Q13277	Syntaxin-3	STX3	4.9	11.8	9055500	32315000
A0A0C4DGF8;A0A1B0GV09;Q9H9B1;A0A1W2PPZ7;A0A1B0GU48	Histone-lysine N-methyltransferase EHMT1	EHMT1	4.4	7.1	57928000	143910000
A0A0C4DGF9;O00443	Phosphatidylinositol 4-phosphate 3-kinase C2 domain-containing subunit alpha	PIK3C2A	2.7	2.7	12026000	6721300
A0A0C4DGG1;Q9UKS6;E9PIY1;E9PJ33;H0YDM6;E9PJ75;E9PNM9	Protein kinase C and casein kinase substrate in neurons protein 3	PACSIN3	11.4	12.3	177210000	227430000
Q14839;A0A2R8YFD8;A0A2R8Y425;A0A2R8Y5J0;A0A2U3TZM0;A0A2R8YFK9;F5GWX5;A0A2R8Y212;A0A2R8Y521;A0A0C4DGG9;A0A2R8YDJ9;A0A2R8YD40;A0A2R8Y8C1;A0A2R8Y445;A0A2R8YER1;A0A2R8Y4X2;A0A2R8YDW2;A0A2R8Y5Z7;A0A2R8Y685;A0A2R8Y8B3;A0A2R8Y7I0;A0A2R8Y7M9;A0A2R8Y5M9;A0A2R8YE38;F5H6N4;A0A2R8Y7X1;K7ESA5;F6T542;A0A2R8Y6G9;K7EPV1	Chromodomain-helicase-DNA-binding protein 4	CHD4	37.7	34	7109100000	5240100000
A0A0C4DGH0;Q5ZPR3;H0YLT8;H0YN85;H0YK40;H0YK59;H0YL10	CD276 antigen	CD276	17.5	14.9	149160000	164000000
A0A0C4DGL1;H0YNG5;P49641;H0YMU0;H0YNC8;H0YL67;H0YKT0;H0YKM7;H0YLB9	Alpha-mannosidase;Alpha-mannosidase 2x	MAN2A2	3.9	1.5	161600000	10740000
J3QLH1;J3QRU8;A0A0C4DGN6;Q9Y2X7	ARF GTPase-activating protein GIT1	GIT1	6.6	6.6	991100000	324720000
A0A0C4DGP4		PRKCSH	67.5	73.5	0	20522000
A0A0C4DGQ5;P04632;K7ELJ7;A0A075B7C0;U3KQE2;K7EM73;K7EIV0;K7EKD8;U3KPR7;K7EMQ1;K7ES78;Q96L46	Calpain small subunit 1	CAPNS1	43.5	46.6	816220000	739610000
Q96P16;A0A0C4DGQ6;K7EP82	Regulation of nuclear pre-mRNA domain-containing protein 1A	RPRD1A	10.6	17.6	36577000	39662000
J3KRS1;A0A0C4DGQ8;Q6IAN0	Dehydrogenase/reductase SDR family member 7B	DHRS7B	36	36	133290000	124900000
P39656;A0A0C4DGS1;U3KQ84	Dolichyl-diphosphooligosaccharide--protein glycosyltransferase 48 kDa subunit	DDOST	52.6	52.6	8140200000	6006500000
A0A0C4DGS9;Q9Y6K0	Choline/ethanolaminephosphotransferase 1	CEPT1	9.6	5.7	25805000	54482000
A0A0C4DGU7;Q8N9Z2	Coiled-coil domain-containing protein 71L	CCDC71L	2.2	2.2	68971000	77912000
A0A590UJ21;A0A0C4DGX4;A0A590UJ50;Q13616;A0A590UJC4;A0A590UK34;A0A590UJ56;A0A590UJR3;A0A590UJM8;A0A590UJA0;A0A590UJ97;A0A590UJ59	Cullin-1	CUL1	8.5	18.3	349720000	454240000
F8WAA0;A0A0C4DH07;Q8N2S1;A0A087WVR1;M0QZX0	Latent-transforming growth factor beta-binding protein 4	LTBP4	3.4	1	89836000	5597200
A0A0C4DH56;Q9BWT3	Poly(A) polymerase gamma	PAPOLG	2.1	0	29415000	0
A0A0C4DH76;Q8N6M0	OTU domain-containing protein 6B	OTUD6B	0	15.7	0	1509600
A0A0D9SEI3;A0A0D9SER5;A0A0D9SEN2;P21127;Q5QPR4;Q5QPR3;Q9UQ88	Cyclin-dependent kinase 11B;Cyclin-dependent kinase 11A	CDK11B;CDK11A	21.4	15	1253400000	588200000
Q08170;A0A0D9SEM4;A0A0D9SGD2	Serine/arginine-rich splicing factor 4	SRSF4	13.6	17.2	243140000	365000000
I3L354;A0A2R8Y7Z3;A0A0D9SEN7;I3L0L0;Q13761;Q13950	Runt-related transcription factor 3;Runt-related transcription factor 2	RUNX2;RUNX3	5.8	5.8	47698000	49455000
H7C3Z6;C9J840;E7EX83;A0A0D9SG62;H7C0P6;E7ENQ1;G3XAA2;H7C360;G5E948;E7EN19;A0A0D9SEY1;O95819	Mitogen-activated protein kinase kinase kinase kinase 4	MAP4K4	6.6	0	0	0
A0A2R8Y5G6;A0A2R8YDT5;A0A2R8YCW1;A0A0D9SG12;A0A2R8YF78;A0A0D9SFB3;A0A2U3TZJ9;A0A2R8YFS5;A0A2R8Y7T2;A0A2R8Y4A4;A0A2R8Y645;A0A0D9SF53;O00571;A0A2R8YFR4;F6S8Q4;O15523;A0A2R8YDH3;A0A0J9YVQ7;A0A087WVZ1;A0A2R8Y4D2;C9J081;C9J8G5;D6RCM4;Q9NQI0	ATP-dependent RNA helicase DDX3X;ATP-dependent RNA helicase DDX3Y	DDX3X;DDX3Y	37.9	45.2	5401500000	4938300000
A0A0D9SF58;E7EXA6;Q8WVB6	Chromosome transmission fidelity protein 18 homolog	CHTF18	1.1	0	5463000	0
E9PQP3;E9PIY6;A0A0D9SF70;G5E9L0;Q8N6H7;E9PMR9;E9PM63;H0YDX1;E9PJT7;E9PK28;E9PN48;E9PNY8;H0YF45;E9PMU9;H0YDN9	ADP-ribosylation factor GTPase-activating protein 2	ARFGAP2	12.8	16.4	89652000	106080000
Q92614;A0A0D9SFK2;H0YEV9	Unconventional myosin-XVIIIa	MYO18A	5.3	4.1	271860000	155540000
A0A0D9SFU4;O95970	Leucine-rich glioma-inactivated protein 1	LGI1	0	1.5	0	61707000
A0A0D9SG72;P61764;A0A1B0GWF2;A0A1B0GVQ5;A0A2R8Y5D4;A0A1B0GTP9;A0A1B0GW76;A0A0D9SFQ7;A0A0D9SFW6;A0A0D9SEP9;A0A0D9SEH5;A0A1B0GTD8	Syntaxin-binding protein 1	STXBP1	15.7	22.8	375640000	418790000
A0A0D9SGK2;Q93096;A0A3B3ISR8;E9PMY3;E9PML8;E9PJC0;E9PRR9	Protein tyrosine phosphatase type IVA 1	PTP4A1;PTP4A2	9.5	29.1	0	27953000
Q5RIP0;A0A0G2JH50;A0A1W2PS56;A0A0G2JIF0;A2BF26;A0A140TA19;A0A140T9S7;A0A140T9Q4;A0A0G2JPT2;A0A0G2JKJ1		HLA-Cw;HLA-C	43.2	33.9	123270000	0
F5H7Q8;A0A140T979;A0A0G2JH58;Q29980;A0A140T9H4;A0A140T9D8;A0A0G2JHB5;A0A0G2JH91;A0A140T9M6	MHC class I polypeptide-related sequence B	MICB	10.5	10.5	52583000	68114000
A0A0G2JH66;A0A140T9B7;A0A0G2JPA3;D0EV57;A0A140T8X0;A0A140T9V0;P30511;A0A140T939;A0A140T9W7;A0A140T9D9;A0A140T9C2;A0A140T9W3;A0A140T9X6;A0A140T9J8;A0A0G2JNV5;A0A0D9SFW8;A0A140T9K3;A0A140T9P9;A0A140T908;A0A140T925;A0A140T9A3;A0A140T9M4	HLA class I histocompatibility antigen, alpha chain F	HLA-F	30.8	6.8	1065500000	0
H9KV28;A0A2R8Y5N1;A0A140T8Z0;A0A0G2JH68;O60610;B4E2I7;A0A2R8YEF8	Protein diaphanous homolog 1	DIAPH1	8.1	8.8	159260000	183110000
A0A0G2JHC2;Q6NYC8	Phostensin	PPP1R18	7.7	11.7	263030000	204270000
A0A0G2JIS2;Q96KQ7;A0A0G2JRR0;A0A0G2JRN8;A2ABF8;A0A0G2JIR1;A2ABF9;A0A0G2JK64;H0Y4K5	Histone-lysine N-methyltransferase EHMT2	EHMT2	3.1	5.3	75219000	67783000
A0A0G2JIW1;P0DMV9;P0DMV8;V9GZ37	Heat shock 70 kDa protein 1B;Heat shock 70 kDa protein 1A	HSPA1B;HSPA1A	68.8	67.1	41559000000	28178000000
A2ACR1;A0A0G2JJA7;P28065;A2ACR0;A0A0G2JJQ0;A0A0G2JJ13;A0A0G2JHI2	Proteasome subunit beta type;Proteasome subunit beta type-9	PSMB9	23.5	15.8	445000000	87841000
A0A0G2JJD3;O95870;A0A0G2JI89;F2Z3H2;F2Z3G6	Abhydrolase domain-containing protein 16A	ABHD16A	11.8	17.6	247270000	291790000
A0A0G2JK44;A0A0G2JHN8;A0A140T9I1;H0Y6K2;A0A140T9E9;P25440;U3KQA6;A0A0G2JHL0;A0A140T9F7;A0A140T9V2	Bromodomain-containing protein 2	BRD2	5.1	2.4	63700000	43591000
A0A0G2JKR7;P28702;A0A0G2JHI1;A0A087WZ88;P48443	Retinoic acid receptor RXR-beta;Retinoic acid receptor RXR-gamma	RXRB;RXRG	8.9	8.9	82081000	81604000
B7ZL25;B4E0K6;A0A0G2JL52;A0A140TA45;A0A140TA40;A0A0A0MTG1;A0A140T8Y0;A0A0G2JIA5;A0A140TA36;A0A140TA35;Q5ST30;B7ZCJ6	Valine--tRNA ligase, mitochondrial	VARS2	9.1	12.7	443520000	673830000
A0A0G2JL76;Q53GD3	Choline transporter-like protein 4	SLC44A4	0	2.7	0	53988000
A0A0G2JLS1;Q8IYG6	Leucine-rich repeat-containing protein 56	LRRC56	1.8	0	25641000	0
A0A0G2JLV0;A0A087WYD6;X5CMH5;Q03519;A0A140T9S0;E7ENX8	Antigen peptide transporter 2	TAP2	29.9	18.1	5582500000	967680000
A0A0G2JMG9;Q6ZN08	Putative zinc finger protein 66	ZNF66	1.5	0	0	0
A0A0G2JMZ6;O60282	Kinesin heavy chain isoform 5C	KIF5C	11	10	233610000	135380000
A0A0G2JMZ8;Q16625	Occludin	OCLN	15.5	13.6	287170000	179830000
A0A0G2JNW7;Q9Y666;A0A0G2JQE3;H0YB78;A0A0U1RR18	Solute carrier family 12 member 7	SLC12A7	2.1	5.5	0	37709000
A0A0G2JNZ2;A0A0G2JPP5;A0A669KB89;Q14160;A0A0G2JMS7;H0YCG0;A0A669KAX5;H0YDF9	Protein scribble homolog	SCRIB	23.7	31.9	2046700000	1823500000
Q8NF37;A0A0G2JQ62;A0A0G2JRI7	Lysophosphatidylcholine acyltransferase 1	LPCAT1	16.7	24.2	419280000	447060000
A0A0G2JR96;A0A0G2JQT1;A0A0G2JQH3;A0A087WVZ5;A0A0G2JRX2;A0A087WU52;A0A0G2JRV9;A0A087WWL1			12.5	13.9	68069000	68693000
O43251;A0A0G2JRA5;B0QYV1;Q9NWB1;F8VR27;F8VZG9;A0A087X2B1;B0QYY4;B7Z1U7;F8VZY7;S4R469;S4R3K7;A0A0G2JRD1;A0A286YEU2;J3KNW3;I3L1D4;A0A3B3ITL7;A0A0G2JSB3;J3QRF4;B0QYY7;A6NFN3;F8VRS4;B0QYY6;J3QQZ2;F5H0M1	RNA binding protein fox-1 homolog 2;RNA binding protein fox-1 homolog;RNA binding protein fox-1 homolog 1	RBFOX2;RBFOX1	27.2	27.2	619210000	498430000
A0A0G2JRT0;A0A0G2JRS5;Q14201	Protein BTG3	BTG3	6.8	0	290780000	0
A0A0J9YYL3;A0A0J9YVP6;A0A0J9YXJ8;A0A0J9YXX5;Q9UHX1;A0A0J9YVR6;E9PQ56;A0A0J9YWM1;H0YEM1;E9PN18;E9PMU7;H0YCP8;E9PL19	Poly(U)-binding-splicing factor PUF60	PUF60	52.5	53.9	6553500000	4970700000
A0A0J9YWI5;A0A0J9YVR1;J3KR97;Q9BTW9;I3L120;A0A0J9YXU4	Tubulin-specific chaperone D	TBCD	9.7	6	878770000	6626900
A0A0J9YXY2;A0A0J9YW70;C9JVI3;A0A0J9YX34;Q9C040	Tripartite motif-containing protein 2	TRIM2	25	0	61904000	0
A0A0J9YX88;E9PJ24;B7ZM65;F8WEF5;A0A0J9YYB5;A0A0J9YWD5;Q9P1Y6	PHD and RING finger domain-containing protein 1	PHRF1	0.9	4.7	13937000	63900000
A0A0J9YWI0;Q9NUI1;Q4VXZ8;G3V0I9;A0A0J9YXZ6;A0A0J9YY83;H7C078	Peroxisomal 2,4-dienoyl-CoA reductase	DECR2	24.8	21.8	639740000	335150000
A0A0J9YWL0;Q9Y4K1	Absent in melanoma 1 protein	AIM1	0.6	1.4	0	27026000
O43688;A0A0J9YXA3;K7EMK9	Lipid phosphate phosphohydrolase 2	PPAP2C	3.1	14.2	28754000	76364000
A0A0J9YXB8			40.7	40.7	19549000	27793000
A0A0J9YXC7;P48059;C9JF46;A0A0M3HER1	LIM and senescent cell antigen-like-containing domain protein 1	LIMS1	3	9	34136000	54979000
A0A0J9YXF2;Q15165;G3XAK4;A0A0J9YYJ1;A0A0J9YXU7;A0A2Q2SAK4;A0A0J9YYF0;A0A0J9YYF3;A0A0J9YXM1	Serum paraoxonase/arylesterase 2	PON2	44.8	49.9	1616600000	1720300000
C9JD20;I3L3U7;E9PDG3;A0A0J9YXM6;Q562E7	WD repeat-containing protein 81	WDR81	18.2	0	24163000	0
A0A0J9YYJ0;Q8N129	Protein canopy homolog 4	CNPY4	43.2	8.5	124950000	27897000
A0A0M3HER2			26.9	14.9	144200000	0
A0A0R4J2E5;P49459;A0A0D9SG71;A0A0D9SEZ6;H0Y9V2;P63146	Ubiquitin-conjugating enzyme E2 A	UBE2A	71.1	0	254690000	0
P43243;A8MXP9;A0A0R4J2E8;D6REM6;D6R991;H0Y8T4;B3KM87;Q68E03;D6R8Z5;D6RE02;D6RIA2;D6RBK5;D6RBI2;D6REK4;D6RCM3;A0A1B0GX04;D6RBS2;D6RAY2;D6RAM9;D6R9F3;D6RB45	Matrin-3	MATR3	50.3	48.9	23104000000	19655000000
A0A0R4J2F3;P0DPB6			15.5	39.7	94966000	128720000
A0A0S2Z5D0;H3BUV4;A0A1B0GTU6;Q9NWW5	Ceroid-lipofuscinosis neuronal protein 6	CLN6	7.6	7.6	108880000	100540000
A0A0U1RQC7;D6REC4	Cilia- and flagella-associated protein 99	CFAP99	3.4	1	249680000	0
F8VSC5;A0A0U1RQQ9;Q6P3W7;H0YIK6	SCY1-like protein 2	SCYL2	4.3	7.8	41886000	141990000
U3KQA5;A0A0U1RQT7;Q8IXA3;A0A0U1RQY7;U3KQB3;Q9HCP0;A0A087WWF5;K7ESB6;A0A0U1RQK2;A0A0U1RR31;A0A0U1RQG9;A0A0U1RR14;A0A0U1RQK6;A0A087WXD7	Casein kinase I isoform gamma-1	hCG_2004507;CSNK1G1;CSNK1G2	8.1	7.1	74498000	17213000
A0A0U1RQT8;Q8TCZ2	CD99 antigen-like protein 2	CD99L2	19.2	10.7	693120000	563670000
A0A0U1RQV4;Q13464	Rho-associated protein kinase 1	ROCK1	0	2.2	0	4715900
A0A0U1RR39;A0A1B0GW38;A0A0U1RQX8;P22681	E3 ubiquitin-protein ligase CBL	CBL	0	2.1	0	21409000
P0DPI3;A0A0U1RR11;A0A0U1RRI6			2.9	2.9	93145000	160940000
A0A0U1RR32;A0A0U1RRH7;Q99878;Q96KK5;Q9BTM1;P20671;P0C0S8;H0YFX9;Q93077;Q7L7L0;P04908;A0A3B3IS11	Histone H2A type 1-J;Histone H2A type 1-H;Histone H2A.J;Histone H2A type 1-D;Histone H2A type 1;Histone H2A;Histone H2A type 1-C;Histone H2A type 3;Histone H2A type 1-B/E	HIST1H2AJ;HIST1H2AH;H2AFJ;HIST1H2AD;HIST1H2AG;HIST1H2AC;HIST3H2A;HIST1H2AB	37.9	44.4	225540000000	184750000000
B4DG57;A0A0U1RRH6;O94880	PHD finger protein 14	PHF14	3.3	10	39710000	72749000
E9PQV6;F6XEV2;A0A0U1RRK1;A0A286YF11;Q9BPX6	Calcium uptake protein 1, mitochondrial	MICU1	0	6.1	0	31057000
A0A0U1RRL7			74.6	74.6	617130000	499970000
A0A0U1RRM1;Q8WXI9;A0A0U1RRK3;A0A0U1RR34;A0A0U1RR30	Transcriptional repressor p66-beta	GATAD2B	12.7	9.7	127150000	237320000
A0A0U1RRM4;P26599;A6NLN1;A0A0D9SF20;K7EKJ7;K7EK45;K7ES59;A0A087WU68;K7ELW5;A0A087WUW5;X6R242	Polypyrimidine tract-binding protein 1	PTBP1	57	57	27292000000	19936000000
A0A0U1RRM8;H0YJ34;Q96AC1;H0YJB6	Fermitin family homolog 2	FERMT2	18	8.8	137230000	58816000
Q53Z42;A0A140T9I0;A0A140T9X5;A0A140T913;A0A140T955;A0A140T933;A0A1W2PRT9;A0A1W2PPQ2;A0A140T975;Q9GJ45;A0A1W2PS39;Q5RJ27;A0A140T941;A0A1W2PQS8;A0A140T9Z6;B0UXQ0		HLA-A	60.3	65.2	39801000000	17476000000
O19617;A0A140T921;A0A140T9H5;A0A140T9U8;A2AEA2;P10321;A0A1W2PRU9;A0A140TA05;A0A140T9L3;A0A140T9E1;A0A140T942;F8W9Z8;A0A140TA12;A0A140T9Z7	HLA class I histocompatibility antigen, Cw-7 alpha chain	HLA-C	44.8	32	2418200000	496160000
Q5QT33;A0A140T9J9;A0A1W2PR11;A0A140T962;A0A140T9B3;P01893		HLA-C	53	37.2	11652000000	2196600000
Q53YP1;A0A140T9M0;A0A140T9W2;A0A140T9U0;A0A1W2PNZ7;A0A140T9T1;A0A140TA03		HLA-C	37.2	27.6	106210000	36255000
Q03518;A0A140T9T7;A0A0S2Z4R8	Antigen peptide transporter 1	TAP1	35.5	25.4	7877500000	1184000000
A0A140TA86;Q5XKP0;K7EIR2;A0A140TA84	Protein QIL1	QIL1;C19orf70	37.1	52.9	370030000	343190000
A0A182DWF2;D3YTF8;A0A182DWF3;Q9NNW7;A0A096LPK7;A0A096LPD9;E7EWK1;A0A0U1RQX0;A0A096LPH4;A0A096LPB7;A0A096LP96;A0A096LNY7	Thioredoxin reductase 2, mitochondrial	TXNRD2	36.2	21.1	1100000000	514450000
O75787;A0A1B0GVW0;A0A1B0GTU8;A0A1B0GTB0;H7C3E1;A0A1C7CYW4;A0A1B0GUT7;A0A1B0GVB9;B7Z413;B7Z1I9;A0A1B0GWJ8;A0A1B0GVC7;H7C240;A0A1B0GU12;A0A1B0GV60;A0A1B0GVI9;A0A1B0GW13;A0A1B0GWD6;A0A1B0GV24;A0A1B0GVZ1	Renin receptor	ATP6AP2	12.9	13.4	83019000	181510000
A0A1B0GTB8;A0A1B0GWC0;A0A1B0GVF3;P23786;A0A1B0GTM0;A0A1B0GUD9;A0A1B0GTL9;A0A1B0GUB8	Carnitine O-palmitoyltransferase 2, mitochondrial	CPT2	19.8	22.2	674650000	584450000
A0A1B0GTC3;A0A1B0GUY7;A0A1B0GVH5;Q9C0B1;A0A1B0GTZ8;X6R3I0;A0A1B0GTI3;A0A1B0GUC3;A0A1B0GV98;A0A1B0GTC5;A0A1B0GU26	Alpha-ketoglutarate-dependent dioxygenase FTO	FTO	3.6	6.2	18477000	7706700
A0A1B0GTE9			0	3.8	0	96342000
A0A1B0GUA1;A0A1B0GTG2;A0A1B0GW82;A0A1B0GW77;P49419;A0A1B0GTY9;A0A1B0GTJ4;A0A1B0GV49;A0A0J9YWF7;A0A1B0GUY0;H0YHM6;F8VVF2;F8WDY6	Alpha-aminoadipic semialdehyde dehydrogenase	ALDH7A1	46.4	44.7	2781600000	2451400000
A0A1B0GTL5;Q9BXF6	Rab11 family-interacting protein 5	RAB11FIP5	2.2	0	17418000	0
A0A1B0GTN9;E9PKC0;Q6IQ23;E9PL74;A0A1B0GUN0;H0YDE2	Pleckstrin homology domain-containing family A member 7	PLEKHA7	2.4	0	14333000	0
A0A1B0GTQ2;A0A1C7CYW6;A0A1B0GWB1;P0DI83	Ras-related protein Rab-34, isoform NARR	RAB34	10.8	0	199670000	0
A0A1B0GTU4;P49023;F5GZ78;A0A1B0GU60;A0A1B0GV30	Paxillin	PXN	8.1	6.8	316550000	179790000
A0A3B3ISZ5;A0A3B3IRI3;A0A3B3ITE1;A0A1B0GTW1;A0A2R8YDH4;Q9UDY2;A0A3B3IS03;A0A3B3IRV6;A0A3B3ISF1;A0A3B3IU51;A0A3B3IT83;U3KQJ2;A0A3B3IU26;B1AN86	Tight junction protein ZO-2	TJP2	1.1	5.6	17716000	140540000
A0A1B0GW37;A0A1B0GU97;Q5VW31;A0A1B0GWB8;U3KQE8;A0A1B0GVN4;A0A1B0GWJ4;A0A0A0MRX8;A0A1B0GWI9;Q5VW27;Q5VW30;A0A2R8Y7V8;Q5VW26;O00712	Nuclear factor 1;Nuclear factor 1 B-type	NFIB	3.9	6.8	70343000	131000000
A0A1B0GUA3;Q96EK5;A0A1B0GV79;A0A1B0GW21;A0A1B0GTE6;A0A0D9SFK7;A0A1B0GUH6	KIF1-binding protein	KIAA1279;KIF1BP	3.3	1.9	8769200	63769000
A0A1B0GUB2;Q6P1J9;A0A3B3IRP5;A0A2R8Y640;A0A2R8YHB3;A0A3B3ISN2	Parafibromin	CDC73	30.4	32.7	734940000	711600000
A0A1B0GUZ7;Q14156	Protein EFR3 homolog A	EFR3A	5.8	4.1	68157000	15156000
A0A1B0GW44;A0A1B0GVD5;A0A1B0GWE8;P07339;A0A1B0GV23;A0A1B0GVP3;A0A1B0GU92;A0A1B0GU03;H7C469;C9JH19;H7C1V0;F8WD96;F8W787;A0A1B0GVF1;A0A1B0GV01	Cathepsin D;Cathepsin D light chain;Cathepsin D heavy chain	CTSD	45.9	44	28944000000	21375000000
H0Y5R6;A0A494C0S8;Q5T446;A0A494BZY8;A0A1B0GVN9;A0A1B0GVZ4;A0A494C0Q8;A0A494C085;P06132	Uroporphyrinogen decarboxylase	UROD	9.6	0	7579900	0
A0A1B0GVT8;P54098;A0A1B0GTQ6;A0A1B0GTU7;H0YD36;A0A590UJP1;A0A1B0GW33;A0A0D9SFM1	DNA polymerase subunit gamma-1	POLG	8	3.7	134650000	47108000
A0A1B0GW05;Q2PZI1;H7C1I8;H7C3M5;Q6NUT2	Probable C-mannosyltransferase DPY19L1	DPY19L1	22.6	23.4	826030000	948220000
A0A1B0GW34;Q13286;A0A1B0GWD3;A0A1B0GV71;H3BR00;A0A0D9SFH9;Q9UBD8;A0A1B0GV41;B4DFF3;Q2TA70;O95086;A0A1B0GWH8;H3BPL0;H3BQ48;H3BR84;O95090;Q9UP10;Q9UBH5;A0A0D9SF04;H3BNK7	Battenin	CLN3	7.7	8	276080000	55711000
A0A1B0GW68			12.6	16.3	209910000	184610000
A0A1C7CYX1;A0A0A0MSU2;Q6PJG2;H7C1L3	ELM2 and SANT domain-containing protein 1	ELMSAN1	5.8	8	74387000	143010000
A0A1C7CYX9;Q16555;E5RFU4;E9PD68;Q14194	Dihydropyrimidinase-related protein 2	DPYSL2	41.4	46.2	3271400000	3154600000
A0A1P0AYU5;Q9BWM7	Sideroflexin-3	SFXN3	5.8	9.8	0	25792000
A0A1W2PRV9;A0A1W2PS62;A0A1W2PP68;A0A1W2PRG6;A0A1X7SBS6;A0A1W2PNI2;O95259	Potassium voltage-gated channel subfamily H member 1	KCNH1	3.7	3.7	84095000	136050000
Q969N2;A0A1W2PPR6;A0A1W2PNP0;A0A1W2PPS0;A0A1W2PPC3;A0A1W2PP57;A0A1W2PQN1;A0A1W2PP53;A0A1W2PQY1;A0A1W2PPK4;A0A1W2PRZ8;A0A1W2PR92;A0A1W2PPQ7;A0A1W2PP13;A0A1W2PRV7;A0A1W2PQ52;A0A1W2PQ29;A0A1W2PRH2;A0A1W2PPI8;A0A1W2PPU8;H7C2Y2;A0A1W2PNW9;A0A1W2PRG1;A0A1W2PRH8;A0A1W2PSC5;A0A1W2PQL3;A0A1W2PP98;A0A1W2PNS2;A0A1W2PQA4;A0A1W2PNZ5;A0A1W2PR73;A0A1W2PP03;B7Z7C5;A0A1W2PR22;A0A1W2PR70;A0A1W2PP91	GPI transamidase component PIG-T	PIGT	22	17.6	542290000	638810000
A0A1W2PNR9;Q9Y5U9	Immediate early response 3-interacting protein 1	IER3IP1	0	29	0	362170000
A0A1W2PNV4;E9PF58;Q92747;F8WFD3			25.9	22.1	1967200000	1945200000
A0A1W2PNW7;A0A1W2PRB8;Q9NVC6;A0A1W2PQ48;A0A1W2PS69;E9PM72;A0A1W2PRX4;A0A1W2PS27;A0A1W2PPC8;A0A1W2PNF3;A0A1W2PQE4;E9PKQ4;A0A1W2PPP8;A0A1W2PR99	Mediator of RNA polymerase II transcription subunit 17	MED17	2.8	9.9	35354000	55295000
A0A1W2PNX8;Q9H3U1	Protein unc-45 homolog A	UNC45A	5.7	15.6	96030000	570660000
H7C0U0;F8WCQ4;A0A1W2PS40;C9JNP8;A0A1W2PP11;Q9H300	Presenilins-associated rhomboid-like protein, mitochondrial;P-beta	PARL	20.1	18.9	55074000	80642000
A0A1W2PPC6;Q9H3H5;F8W681;A0A1W2PQD1;F8WE55;A0A1W2PRR6	UDP-N-acetylglucosamine--dolichyl-phosphate N-acetylglucosaminephosphotransferase	DPAGT1	2.1	4	127160000	198560000
O14653;I3NI02;E7EQ34;A0A1W2PS81;A0A1W2PQM3;A0A1W2PPG1;A0A1W2PPP5;A0A1W2PPG5;A0A1W2PR02;A0A1W2PQP2;A0A1W2PRC2;I3L4Z6;A0A1W2PRP7;A0A1W2PRV0;A0A1W2PRL0;A0A1W2PS12;A0A1W2PPW8;A0A1W2PR23;A0A1W2PRE6;A0A1W2PPJ0;I3L1K7;A0A1W2PQE0;A0A1W2PNV3;I3L0K1;A0A1W2PQ77;A0A1X7SBU8;A0A1W2PQ06;A0A1W2PQ38;A0A1W2PRD0;A0A1W2PQS3;A0A1W2PP28;A0A1W2PQQ4;A0A1W2PQ12	Golgi SNAP receptor complex member 2	GOSR2	26.9	36.3	183000000	251080000
A0A1W2PPH1;P23368;A0A1W2PQH3;A0A1W2PQT3;A0A1W2PQY8;A0A1W2PQF8;A0A1W2PR68;A0A1W2PQ37;A0A1W2PRS2;A0A1W2PRY9;A0A1W2PQH4;A0A1W2PRH1;A0A1W2PPY2;Q6TCH8;E9PMB9;Q16798	NAD-dependent malic enzyme, mitochondrial	ME2	59.2	61.9	7076600000	4520100000
A0A1W2PPR8;P01889;A0A140T9G0;F6U0H7;Q31611;A0A0G2JNX1;Q8MH48;Q5RJ85;A0A0G2JPQ3;P17693	HLA class I histocompatibility antigen, B-7 alpha chain	HLA-B	35.8	32	2024600000	582250000
Q06124;A0A1W2PPU4;H0YF12	Tyrosine-protein phosphatase non-receptor type 11	PTPN11	3	5.1	49458000	13306000
A0A1W2PPX5;A0A1W2PQR6;A0A1W2PQB7;A0A1W2PS43;Q14108;A0A1W2PRS1;A0A1W2PRF6;A0A1W2PPU6;A0A1W2PSE4;D6RDG0;A0A1W2PS70;A0A1W2PNX7	Lysosome membrane protein 2	SCARB2	30.1	30.8	2341100000	1767200000
A0A1W2PPZ5;P23193;A0A1W2PRL9;E5RIS7;E5RJ93;B7Z4S1;E5RK46;A0A1W2PS15;E5RFI1;A0A1W2PPV7;Q5JRI7;A0A0A0MT58;Q15560	Transcription elongation factor A protein 1	TCEA1	37.5	33.6	596950000	480930000
A0A1W2PR75;A0A1W2PQJ5			0	3.6	0	196740000
A8MXE8;A0A1W2PQJ7;Q7Z5J4	Retinoic acid-induced protein 1	RAI1	2.7	2.7	18228000	16841000
A0A1W2PQV2;P23434;H3BUH9;H3BNV1;A0A1W2PRH4;A0A1W2PPE4;A0A1W2PNX3;A0A1W2PPQ1;A0A1W2PS29	Glycine cleavage system H protein, mitochondrial	GCSH	67	67	874990000	876010000
A0A1W2PR27			0	13.6	0	42470000
A0A1W2PR48			0	2.5	0	250280000
A0A1W2PRV5;E7EQZ4;Q16637;A0A0G2JRX5;A0A0G2JRY6;H0YBZ9;A0A0G2JQN8;B4DP61	Survival motor neuron protein	SMN1	9.9	14.2	183450000	123320000
A0A1W2PS94;A0A2R8Y358;Q9BXT5	Testis-expressed sequence 15 protein	TEX15	0.6	1	19476000	15093000
C9JF71;C9JFU3;C9JLT7;A0A1X7SBT4;H0Y2P9;Q8TBF5	Phosphatidylinositol-glycan biosynthesis class X protein	PIGX	0	13.4	0	19308000
A0A1X7SBZ2;A0A5H1ZRQ2;Q92841;A0A0U1RQJ0	Probable ATP-dependent RNA helicase DDX17	DDX17	54	52.4	35454000000	27686000000
A0A286YF41;A0A286YEZ7;A0A286YES4;O14495	Lipid phosphate phosphohydrolase 3	PPAP2B	11.7	11.7	121840000	7549000
D6R9Q5;A0A3B3ISY7;A0A286YEY6;D6RD74;D6RA92;Q9UM13	Anaphase-promoting complex subunit 10	ANAPC10	11	11	30672000	22620000
A0A286YFA2;A0A286YF22;O43175;A0A286YFL2;A0A2C9F2M7;A0A286YFM8;A0A286YF78;A0A286YFE1;A0A286YER3;A0A286YFC8;A0A286YFB2	D-3-phosphoglycerate dehydrogenase	PHGDH	4.9	14.6	27294000	173630000
C9JXC1;A0A286YFD6;P31350;A0A0C4DGZ6;H0YAV1;Q7LG56	Ribonucleoside-diphosphate reductase subunit M2;Ribonucleoside-diphosphate reductase subunit M2 B	RRM2;RRM2B	5.2	10.7	20428000	31297000
A0A2C9F2P4;A0A286YFF7;P50897;Q5T0S4;A0A286YFE3;A0A286YFL8;E9PK48;A0A286YFL6;E9PIA8;E9PSE5	Palmitoyl-protein thioesterase 1	PPT1	45.2	42	3782300000	3004800000
Q7Z3U7;A0A286YFF8;F8VZV1	Protein MON2 homolog	MON2	1.5	2.9	8066900	35730000
H0Y6G2;Q8WU40;Q5SWX3;A0A2Q3DQE3;Q13555	Calcium/calmodulin-dependent protein kinase type II subunit gamma	CAMK2G	7.5	0	94658000	0
Q9UQ90;A0A2R8Y3M4;A0A2U3TZH1;A0A2R8Y4Y7;A0A2R8Y7B8;A0A2R8Y726;A0A2R8YFW4;A0A2R8Y6K2;A0A2R8YDQ1;A0A2R8Y7E2;A0A2R8YEH4;A0A2R8YGZ0;J3KRF6;A0A2R8YFJ7;A0A2R8YG79;H3BTY6;A0A2R8YFF4;A0A2R8Y4M0;A0A2R8Y7N2;A0A2R8Y632;A0A2R8Y6E8;A0A2R8Y729;A0A2R8Y4M8;A0A2R8YFN9;H3BTR8;A0A2R8Y4L7;A0A2R8Y6Z7;A0A2R8YGV4;A0A2R8Y4L0;H3BMP1;A0A2R8YFQ9;A0A2R8Y4Z7;A0A2R8Y617;A0A2R8Y856;A0A2R8YDW8	Paraplegin	SPG7	7.8	16.4	345320000	381450000
A0A2R8Y6I1;A0A2R8Y3N3;A0A2R8Y5P7;P49590;B4DQ67;D6RB22;D6RJE6;A0A2R8Y4X6;A0A2R8Y5E8	Probable histidine--tRNA ligase, mitochondrial	HARS2	13.5	15.1	232890000	159260000
A0A2R8Y471;Q12967	Ral guanine nucleotide dissociation stimulator	RALGDS	1.7	0	0	0
A6NNI4;A0A2R8Y478;G8JLH6;P21926;A0A087WU13	Tetraspanin;CD9 antigen	CD9	22	26.4	1410900000	1101700000
A0A2R8Y897;A0A2R8Y6L2;A0A2R8Y4E7;A0A2R8Y784;A0A2R8YER9;A0A2R8Y4V6;A0A2R8Y809;A0A2R8YFL4;A0A2R8Y6Q1;A0A2R8Y7E7;A0A2R8YHI9;A0A2R8Y5Q8;Q15813	Tubulin-specific chaperone E	TBCE	15.5	15.5	21128000	21818000
F8W154;F8W1C0;F8VWB0;F8W1F2;A0A2R8YDL2;A0A2R8Y4F9;F8W1P7;A0A2R8YD71;P49281	Natural resistance-associated macrophage protein 2	SLC11A2	0	15.3	0	26143000
A0A2R8YCY0;A0A2R8Y5T6;A0A2R8Y4J9;O95452	Gap junction beta-6 protein	GJB6	17.9	0	22051000	0
A0A2R8Y4L2			50.2	56	328120000	353450000
A0A2R8Y765;A0A2R8Y7U4;A0A2U3TZQ7;A0A2R8Y7I9;A0A2R8Y4T4;A0A2R8YES3;A0A2R8Y855;B4DGM3;Q969G3;J3QKS7;J3QR61;J3KT85;A0A2R8YD78	SWI/SNF-related matrix-associated actin-dependent regulator of chromatin subfamily E member 1	SMARCE1	30	30	925040000	1058900000
A0A2R8Y804;A0A2R8Y543;A0A2R8YCH5;A0A2R8Y7Z0;A0A2R8Y5A3;P35222;A0A2R8Y750;B4DGU4;A0A2R8Y5C3;A0A2R8Y5Z1;A0A2R8Y6G0;A0A2R8Y815;A0A2R8YG06	Catenin beta-1	CTNNB1	29.1	26.4	1061000000	558160000
A0A2R8Y595;A0A2R8YFL0;P49711;A0A2R8Y6Z6;A0A2R8Y6C1;V9GY73;Q8NI51	Transcriptional repressor CTCF	CTCF	15.8	20.2	646230000	503490000
A0A2R8YEZ4;A0A2R8Y5D3;O15160;A0A2R8YEY5;E7EQB9;H0Y723;A0A2R8Y8D6;D6RDJ3	DNA-directed RNA polymerases I and III subunit RPAC1	POLR1C	35.8	35.8	774170000	579860000
A0A2R8Y5I5;O00400;H7C577;A0A2R8YEX5;A0A2R8Y359;H7C532;A0A2R8Y6H1;A0A2R8YF57	Acetyl-coenzyme A transporter 1	SLC33A1	3.9	4.5	17118000	1498300
Q92574;A0A2R8Y5S3;A0A2R8Y5N2;A0A2R8YFV7;Q86WV8;A0A2R8Y6S1;Q59IT9;A0A2R8Y6W1;A0A2R8Y7E9;A0A2R8Y419;A0A2R8Y756;A0A2R8YGX7;A0A2R8Y5F8;A0A2R8YGL0;A0A2R8Y6N1;A0A2R8Y5Q4;A0A2R8Y5J1;A0A2R8Y6S8;A0A2R8YD74	Hamartin	TSC1	1.4	1.8	233920000	7707800
A0A2R8Y602;A0A2R8YDH5			41.4	34.6	65228000	31861000
A0A2R8Y623			45.6	55.6	0	24205000
A0A2R8Y635;A0A2R8YDN7;Q9H7F0;A0A087WYY3	Probable cation-transporting ATPase 13A3	ATP13A3	1.1	5.1	65981000	56848000
A0A2R8Y653;Q9BZX2	Uridine-cytidine kinase 2	UCK2	0	5	0	17637000
A0A2R8Y693;Q14765;C9JM11;E9PBE2;C9JFG0;E9PG69	Signal transducer and activator of transcription 4	STAT4	17.8	11.5	88105000	39102000
A0A2U3TZN6;A0A2U3TZM4;A0A2R8Y6F8;A0A2R8YFN5;A0A2U3TZM1;A0A2R8YE77;A0A2R8YEK3;O14936;A0A2R8Y3B3;A0A2R8Y6D8;A0A2R8YGH2;A0A2R8YEJ7;A0A2R8Y7X6;Q5JS72;Q5JS79	Peripheral plasma membrane protein CASK	CASK	10.2	9.4	302870000	245980000
A0A2R8Y6J3;P46777;Q5T7N0;A0A2R8Y4A2	60S ribosomal protein L5	RPL5	47.5	53.8	9414900000	7420000000
A0A2R8Y6U9;J3QS80;Q8N9M1	Uncharacterized protein C19orf47	C19orf47	10.5	0	24195000	0
A0A2R8YDQ9;A0A2R8Y6Y7;Q9P2R7;Q5T9Q5;Q5T9Q8;A0A0U1RQL1;A0A0U1RRI1;A0A0U1RQF8;A0A2R8Y5P6;A0A2R8Y6E6;A0A0U1RQU7;A0A2R8Y5P4	Succinyl-CoA ligase [ADP-forming] subunit beta, mitochondrial	SUCLA2	28.1	31.6	913900000	804830000
A0A2R8Y793;G5E9R0;E7EVS6;A0A2R8YGF8;C9JUM1;C9JZR7;C9JTX5;F8WCH0			85.1	88.3	344310000	417780000
A0A2R8Y7C0;P69905;G3V1N2;P02008	Hemoglobin subunit alpha;Hemoglobin subunit zeta	HBA1;HBA2;HBZ	11.2	5.2	53559000	0
A8MX02;A0A2R8Y7G8;Q6ZNG9	KRAB-A domain-containing protein 2	KRBA2	0	2.6	0	39345000
F8WF45;A0A2R8Y7M0;P82094	TATA element modulatory factor	TMF1	3.4	2.1	47061000	40814000
E7ETD6;E9PE19;A0A2R8Y7Q1;Q12830;F5GXF5;A0A0A0MR81;J3KSY0;J3QQQ8	Nucleosome-remodeling factor subunit BPTF	BPTF	2.9	3.3	234300000	189730000
H3BS66;A0A2R8Y7R4;B2RUZ4	Small integral membrane protein 1	SMIM1	32.4	32.4	125970000	49120000
P62263;A0A2R8Y811;E5RH77	40S ribosomal protein S14	RPS14	64.9	63.6	8289700000	6436900000
E7ETK0;A0A2R8Y849;A0A2R8YD14;P62847;A0A2R8Y8A0	40S ribosomal protein S24	RPS24	29.8	35.9	3672300000	3450900000
A0A2R8Y851;P62273;A0A2R8Y6P7;A0A087WTT6	40S ribosomal protein S29	RPS29	20.7	20.7	1961800000	1729500000
A0A2R8YDI1;A0A2R8Y852;P39880;A0A2R8Y8D0;O14529	Homeobox protein cut-like 1	CUX1	2.7	5.2	13038000	0
A0A2R8Y870;A0A2R8YEU8;Q96AC6	Kinesin-like protein KIFC2	KIFC2	1.7	1.7	605340000	210340000
A0A2R8Y872;Q587J7;A0A1B0GU57;A0A1W2PRK2	Putative ATP-dependent RNA helicase TDRD12	TDRD12	5.5	9.8	168850000	291980000
H3BSK8;A0A2R8Y880;Q7Z6E9	E3 ubiquitin-protein ligase RBBP6	RBBP6	1.1	4.1	28732000	25801000
F8VZI0;A0A2R8Y891;P08237;F8VX13;F8VZQ1;F8VP00	ATP-dependent 6-phosphofructokinase, muscle type	PFKM	1.6	7.3	420770000	39039000
A0A2R8Y8A3;A0A2R8YEM9;O15050;A0A2R8Y7N6	TPR and ankyrin repeat-containing protein 1	TRANK1	0.4	0.7	280610000	94559000
A0A2R8YCS7;Q9Y3Z3;A0A2R8YD90;A0A2R8Y6J9;A0A2R8YF51;A0A2R8Y5D2;A0A2R8Y586;A0A2R8YG48;A0A2R8Y7R5;A0A2R8Y755	Deoxynucleoside triphosphate triphosphohydrolase SAMHD1	SAMHD1	34.3	5.6	1357300000	32911000
A0A2R8YD50;P51659;E7ER27;E7ET17;A0A2R8Y7L2;E7EPL9;A0A2R8YDT8;A0A2R8YF45;A0A2R8YEG2;A0A2R8Y7W2	Peroxisomal multifunctional enzyme type 2;(3R)-hydroxyacyl-CoA dehydrogenase;Enoyl-CoA hydratase 2	HSD17B4	39.4	44.6	2544600000	2947600000
P68400;E7EU96;A0A2R8YD58;A0A2R8Y5A0;A0A2R8YFU2;A0A2R8YF43;A0A2R8YDP2;A0A2R8Y4D6;A0A2R8Y4H0;V9GYA2;A0A2R8YEW1;A0A2R8YDY7;V9GYW6;A0A087WY74;A0A2R8YCK2;A0A2R8Y7T1;A0A2R8YF47;V9GY80;A0A2R8YEL7;A0A2R8Y797;A0A2R8Y3W6;A0A2R8YCC9	Casein kinase II subunit alpha	CSNK2A1	49.9	48.1	3429700000	2700600000
A0A2R8YD63;Q92547	DNA topoisomerase 2-binding protein 1	TOPBP1	2.8	5.4	60999000	82052000
Q9UBN7;A0A2R8YDE6;A0A2R8YCS4	Histone deacetylase 6	HDAC6	1.8	3.8	10676000	8827000
A0A2R8YDJ1;A0A5K1VW60;Q99766	ATP synthase subunit s, mitochondrial	ATP5S	5.9	5.9	0	20717000
A0A2R8YDM9;Q99700;V9GY86;A0A5F9ZHW5;A0A5F9ZHX3;A0A2R8Y5A6;A0A2R8Y7E6;A0A5F9ZI57;F8VQP2;A0A5F9ZHH4;A0A2R8Y7P6;H0YH87;F8WB06;F8W0B5;F8VRK6;A0A2R8YGV1;F8WB05	Ataxin-2	ATXN2	1.9	6.2	0	208300000
A0A2R8YDS4;P35228	Nitric oxide synthase, inducible	NOS2	0	1	0	0
A0A2R8YF99;A0A2R8YE40;A0A2R8YGK2;F8W7S1;Q8NAN2	Protein FAM73A	FAM73A	2.8	2.8	11461000	8958100
A0A2R8YEA7			71.3	77.7	102360000	186750000
D6RHI7;D6RG18;A0A2R8YEM2;P51946	Cyclin-H	CCNH	8.8	10.8	29791000	98537000
H3BMM5;A0A2R8YF87;Q96AX1;F5H6Y0;F5H2X5;F5H7N5;A0A2R8Y5U3	Vacuolar protein sorting-associated protein 33A	VPS33A	7.2	12.6	17609000	89461000
A0A2R8YF93			8.6	0	70482000	0
A0A2R8YFA9;O94851;E9PNC3;E9PKI3;E9PL42;E9PKW5;E9PJB0;E9PRE0;Q6ZW33;J3KSK6	Protein-methionine sulfoxide oxidase MICAL2	MICAL2	11.8	14.5	1167900000	741110000
A0A2R8YFS8;A0A2R8Y5E4;A0A2R8YFK2;A0A2R8Y6M6;A0A2R8Y4C2;A0A2R8Y8C4;A0A2R8Y5C9;A0A2R8Y596;P56945;H3BN62	Breast cancer anti-estrogen resistance protein 1	BCAR1	4.1	7.1	11706000	351260000
B9EGQ5;A0A669KBG4;M0QXA7;A0A669KBH9;A0A2R8YFV2;A0A669KAV7;O95785	Protein Wiz	WIZ	3.1	7.8	498510000	86278000
B1ALK7;A0A2R8YG42		ARHGEF7	2.4	2.4	38165000	42991000
A0A2R8YGH5;H7C1E4;P61966;F6SFB5;A0A5F9ZI43;H7BZG6;H0Y673;A0A5F9ZHX2;A6NH01;A0A5F9ZHW1;P56377	AP-1 complex subunit sigma-1A;AP-1 complex subunit sigma-2	AP1S1;AP1S2	5.7	10.8	39252000	57860000
A0A2U3TZH3;Q05639;A0A2R8Y488;A0A2R8Y660;A0A2R8YDN5	Elongation factor 1-alpha 2	EEF1A2	53.4	53.8	2472400000	1735200000
E9PNW4;A0A2U3TZL5;P13987;H0YET2	CD59 glycoprotein	CD59	29.6	29.6	1702900000	1089200000
P06744;A0A2U3TZU2;K7EQ48;A0A2R8Y6C7;A0A0J9YYH3;A0A0J9YXP8;A0A0J9YX90;K7EPY4;K7ERC6;K7EP41;K7ENA0;K7ELR7;A0A2R8YF08;A0A0J9YXM3;K7ERK8;K7EIL4;A0A0J9YXH9;A0A0J9YYI8	Glucose-6-phosphate isomerase	GPI	48.4	51.1	7155200000	7374100000
A0A2U3TZV8;Q4KWH8;B9DI82;O75038	1-phosphatidylinositol 4,5-bisphosphate phosphodiesterase eta-1;Phosphoinositide phospholipase C;1-phosphatidylinositol 4,5-bisphosphate phosphodiesterase eta-2	PLCH1;PLCH2	0.9	0.5	77498000	60012000
A0A2U3TZY2;H0YGM0;Q9H078;F5H392;A0A2R8Y6R5	Caseinolytic peptidase B protein homolog	CLPB	29.6	26.2	1017100000	983670000
P56556;A0A2Y9D025;R4GN43	NADH dehydrogenase [ubiquinone] 1 alpha subcomplex subunit 6	NDUFA6	14.8	25.8	526490000	240070000
C9J7T7;A0A384DVL6;C9JE98;C9J0Q5;Q9Y618;H7C0P3;H7C1J7;C9JQE8	Nuclear receptor corepressor 2	NCOR2	1.9	2.1	26193000	21874000
A0A384DVU0;Q8IY17;M0R2C2;M0QYT1;M0R2K2;M0R2H4;A0A2R8Y7E1	Neuropathy target esterase	PNPLA6	15.9	18.5	852590000	824010000
A0A3B3IRE4;Q8TCE6;Q6NSW5	Protein FAM45A;Protein FAM45B	FAM45A;FAM45B	8.1	8.1	19485000	11999000
A0A3B3IRQ8;A0A3B3ITF6;A0A3B3IRI2;P17812;A0A3B3ITB8;B4E1E0	CTP synthase 1;CTP synthase	CTPS1	7.5	7.5	85950000	105270000
A0A3B3IRK8;Q9BYX4	Interferon-induced helicase C domain-containing protein 1	IFIH1	2	0	28466000	0
A0A3B3IRL2;O75629	Protein CREG1	CREG1	8.2	8.2	144890000	75670000
A0A3B3IRN8;A0A3B3ITX0;P24311	Cytochrome c oxidase subunit 7B, mitochondrial	COX7B	13.3	11.7	37366000	653830000
A0A3B3IRQ9;A0A3B3ITG9;A0A3B3ISU1			33.3	27.5	201570000	96879000
A0A3B3IRS3;Q8N8V2	Guanylate-binding protein 7	GBP7	0	2.4	0	8350300
A0A3B3IRT8;P43307;C9J3L8;C9J5W0;E9PAL7;C9IZQ1;C9JBX5;C9JY01	Translocon-associated protein subunit alpha	SSR1	34	26.7	2308200000	1868700000
A0A3B3IRU2;A0A3B3ISH1			54.8	54.8	480460000	392340000
A0A3B3IS32;Q9UDY8	Mucosa-associated lymphoid tissue lymphoma translocation protein 1	MALT1	0	2.6	0	24662000
B3KV94;A0A3B3ISE6;A0A3B3ITA8;A0A3B3ITJ7;A0A3B3ITE7;A0A3B3IT25;A0A3B3IS40;Q9UGL1	Lysine-specific demethylase 5B	KDM5B	0	0.7	0	232880000
A0A3B3IS71;P06400	Retinoblastoma-associated protein	RB1	4.6	4.6	30601000	29606000
Q13042;A0A3B3ISD2;Q5T8C6	Cell division cycle protein 16 homolog	CDC16	3.9	7.4	14071000	49572000
B4DKB2;A0A3B3ISF9;P42892;E9PJG1;E9PHZ1;E9PN99	Endothelin-converting enzyme 1	ECE1	46.6	42.1	6812000000	4917900000
P14735;A0A3B3ISG5;Q5T5N3	Insulin-degrading enzyme	IDE	2.9	5.2	18863000	84420000
A0A3B3ISH6;Q86U38	Nucleolar protein 9	NOP9	16.2	16.2	63521000	69934000
A0A3B3ISJ8			1.2	2.9	1586700000	43183000
A0A3B3IST1;B5MD23;O75954	Tetraspanin;Tetraspanin-9	TSPAN9	25.2	25.2	47889000	62673000
A0A3B3ISU0;Q02487	Desmocollin-2	DSC2	4.6	1.3	381730000	417750000
A0A3B3ISV4;Q8N0U8	Vitamin K epoxide reductase complex subunit 1-like protein 1	VKORC1L1	8.5	13.5	226750000	525240000
A0A3B3ISZ0;Q53H12;E9PC15;A0A3B3ITD0;E9PG39;A0A3B3ISY9;A0A3B3ITX7;A0A3B3ITV0;A0A3B3IUC9;A0A0G2JLG5;A0A0G2JLD0;A0A3B3IS09;A0A3B3IRM6	Acylglycerol kinase, mitochondrial	AGK	28	28	1023200000	633380000
A0A3B3ITK3;A0A3F2YNW9;A0A3B3IUA1;A0A3B3IU40;A0A3B3IT28;A0A3B3ITE5;A0A3B3ITF7;A0A3B3ITW6;Q12756;H7C3Y8;H7C0K6	Kinesin-like protein KIF1A	KIF1A	3.3	5.3	72423000	87448000
A0A3B3ITF0;Q96C86	m7GpppX diphosphatase	DCPS	23	18	96212000	56616000
H0Y3A3;A0A3B3ITG3;Q5VWQ8	Disabled homolog 2-interacting protein	DAB2IP	5.1	0.8	168210000	33800000
A0A3B3ITJ4;M0R1W6;M0QYL7;B4DVF8;M0R076			68.9	68.9	274870000	193950000
A0A3B3ITK0;P35442	Thrombospondin-2	THBS2	3.1	0.9	84380000	94160000
A0A3B3ITK7;P36871	Phosphoglucomutase-1	PGM1	1.5	4.3	0	35222000
A0A3B3ITL1;Q8WUD1;E9PE37;H0YDL5	Ras-related protein Rab-2B	RAB2B	43.3	43.3	17976000	28131000
D6RA89;A0A3B3ITN6;D6RBB0;O60683;J3QRM4	Peroxisome biogenesis factor 10	PEX10	0	18.7	0	34541000
O95363;A0A3B3ITR6;Q5JRF7	Phenylalanine--tRNA ligase, mitochondrial	FARS2	19.1	13.1	83066000	35499000
A0A3B3ITS5;Q14181;H0YDR7;E9PQ99;E9PIQ6	DNA polymerase alpha subunit B	POLA2	9.6	16.2	179070000	137640000
A0A3B3ITT5;P47914	60S ribosomal protein L29	RPL29	13.8	13.8	2155000000	2529200000
A0A3B3ITW3;P28288	ATP-binding cassette sub-family D member 3	ABCD3	24.4	22.6	1142500000	992700000
E9PN17;A0A3B3ITX4;O75964;A0A3B3IRW3	ATP synthase subunit g, mitochondrial	ATP5L	60.5	60.5	2650700000	2315700000
A0A3B3IU16;C9JTT8;Q68DU7;H7C1N3;O15155	BET1 homolog	BET1;DKFZp781C0425	12.9	12.9	13439000	66017000
F8WEW9;J3KRL0;K7EIG7;J3QRN6;A0A3B3IU30;O94832;B0I1T2	Unconventional myosin-Id;Unconventional myosin-Ig;Minor histocompatibility antigen HA-2	MYO1G;MYO1D	4.3	0	30839000	0
A0A3B3IU42			5.5	5.5	39973000	39874000
A0A3B3IU45;P33991;A0A3B3IT92;A0A3B3ITP6;A0A3B3IS57;E5RG31;A0A3B3IRR8;A0A3B3ISC1;E5RFR3	DNA replication licensing factor MCM4	MCM4	44.3	48.2	4706300000	3341900000
A0A3B3IU46;Q9BTL3	RNMT-activating mini protein	FAM103A1	0	12.7	0	42811000
A0A3B3IUA2;B1AHD1;P55769;A0A3B3ISK4	NHP2-like protein 1;NHP2-like protein 1, N-terminally processed	NHP2L1	29.8	19.5	6000200000	4505500000
A0A3B3IUB5;Q8TCT9;A0A075B6F6;A0A0S2Z6F0;A0A3B3IT72;A0A0C4DGU3	Minor histocompatibility antigen H13	HM13	11	16.9	743500000	809880000
A0A3B3IUC0;Q9Y287	Integral membrane protein 2B;BRI2, membrane form;BRI2 intracellular domain;BRI2C, soluble form;Bri23 peptide	ITM2B	6.2	6.2	30365000	12445000
A0A3B3IUC4;P06280;A0A669KAY7;A0A669KB83;A0A3B3IRU3;V9GYN5	Alpha-galactosidase A	GLA	19.4	30.9	585430000	643440000
Q14690;A0A3B3IUD7;S4R3Q4	Protein RRP5 homolog	PDCD11	29.2	36	2722200000	3585500000
A0A3F2YNW7;A0A1B0GTI6;A0A1B0GV63;A0A1B0GWJ2;A0A1B0GTJ8;A0A1B0GVK1;H0Y7H8;Q8NFD5;REV__A0A3F2YNW7;Q9Y651	AT-rich interactive domain-containing protein 1B	ARID1B	0	1.8	0	73378000
Q5FC05;D6RH03;A0A494BZU0;P40189	Interleukin-6 receptor subunit beta	IL6ST	8.4	0	43221000	0
A0A494BZV2;Q6WCQ1;J3KSW8;H0Y2S9;H0Y7E2;J3KSK7;J3QRL2;H7C3G6;A0A1W2PPU9	Myosin phosphatase Rho-interacting protein	MPRIP	2.8	3.1	241650000	218670000
A0A494BZW2;E9PEM5;A0A494C1L5;P50851;H0YAC6;A0A3B3IS13;A0A494C0R9;A0A3B3ISK3;A0A3B3IU76	Lipopolysaccharide-responsive and beige-like anchor protein	LRBA	0.6	4.3	28579000	85121000
H0YA77;H0Y9I8;A0A494BZW6;Q9H799	Uncharacterized protein C5orf42	C5orf42	1.5	0	61651000	0
A0A494BZZ6;P78549;H3BRL9;A0A494C106;H3BPD5	Endonuclease III-like protein 1	NTHL1	4.3	15.9	10607000	26917000
A0A494C039;Q9Y4L1;A0A087X054;E9PJ21;A0A087WWI4;K7EQK2;J3KTF1;J3QL06;Q9BST8;J3QQH7;J3QLE9;A0A087X214;A0A087WW13	Hypoxia up-regulated protein 1	HYOU1	51.6	52.1	31298000000	26792000000
A0A494C0X2;A0A494C167;A0A494C148;A0A494C045;Q9UHD2;A0A494C079;A0A494C0R4;A0A494C0A8;A0A494C1M6	Serine/threonine-protein kinase TBK1	TBK1	5.9	2.8	86798000	52118000
A0A494C050;Q8N5F7;Q5M9Q1	NF-kappa-B-activating protein;NKAP-like protein	NKAP;NKAPL	0	7.7	0	54465000
A0A494C1G8;A0A494C0Z6;H0Y6K5;A0A494C070;H0Y7L6;Q02447	Transcription factor Sp3	SP3	11.7	11.7	24811000	0
J3KS23;A0A494C0A9;Q13951	Core-binding factor subunit beta	CBFB	30.5	19.5	264950000	67473000
Q5JXH8;Q5JXH7;Q5JXI3;Q5JXI8;A0A494C0D6;Q13642;A0A494C0J3;A0A0D9SGD1;A0A0D9SGB2;Q5JXI0;A0A0D9SFI6;A0A0D9SFB0;Q5JXH9;A0A0D9SFZ9;Q5JXI2	Four and a half LIM domains protein 1	FHL1	3.9	16.7	28071000	45577000
A0A494C0G8;Q96NL6	Sodium channel and clathrin linker 1	SCLT1	0	1.8	0	48983000
Q6P2C8;A0A494C0K7;A0A494C0P0	Mediator of RNA polymerase II transcription subunit 27	MED27	21.9	24.8	195070000	239710000
A0A494C0M1;P52701;A0A087WWJ1;A0A087WYT6;C9JH55;C9J8Y8;C9J7Y7;F8WAX8	DNA mismatch repair protein Msh6	MSH6	25.4	22.8	1759700000	1080500000
K7EIG1;A0A494C0R8;O75153;I3L2B0;I3L4B5;Q9Y5I4	Clustered mitochondria protein homolog	CLUH	12.5	19	434160000	251210000
A0A494C1B8;A0A494C0U1;Q5VZU9;P29144	Tripeptidyl-peptidase 2	TPP2	0	4.9	0	19089000
K7EP07;K7EK42;A0A494C0X0;Q99426;K7EL99;K7EQH0;K7ER04	Tubulin-folding cofactor B	TBCB	12.4	34.9	179980000	349580000
A0A494C108;Q8N9T8;H0YFD2;H0YH26;F8WFC1	Protein KRI1 homolog	KRI1	15.2	19.2	507540000	499010000
P50336;A0A494C146;A0A494C0D4;A0A494C0M9;A0A1W2PRF9;D3DVG2;F5GZT7;A0A1W2PPA5;A0A494C134;A0A1W2PNH4;H0YFP3;F5H1I5;A0A494C0L4;F5H825;H0YFE1;A0A1W2PQM0;A0A494C1M8	Protoporphyrinogen oxidase	PPOX	23.1	18.2	509140000	546880000
A0A494C151			0	1.1	0	27196000
A0A494C164;P52630;B4DLC8;A0A494C1L3;A0A494C0B5;B4DHE0;G3V319	Signal transducer and activator of transcription 2	STAT2	13.6	0	616120000	0
K7ES25;A0A494C165;P12955;A0A494C194	Xaa-Pro dipeptidase	PEPD	14.5	2.9	146190000	20416000
A0A494C1A0;P35609;A0A494C166;F6THM6;A0A494C060	Alpha-actinin-2	ACTN2	23.4	18.1	11817000	0
A0A494C1B9;E9PCN2;Q02153	Guanylate cyclase soluble subunit beta-1	GUCY1B3	1.5	0	85605000	0
A0A494C1F2;P35658;A0A0A0MSW3;A0A494BZU9;H0YF36;A0A494C0J0;E9PKD2;B7ZAV2;H0Y837	Nuclear pore complex protein Nup214	NUP214	10.3	10.8	1067100000	760430000
A0A494C1F7;Q86WJ1;A0A494C179;A0A0A0MRH8;A0A494C1P7;A0A0A0MSH9;A0A087WWW4;A0A494C1S1;A0A494C0Q0;A0A494C0B8;A0A494C1I3;A0A494C0M4;A0A494C1H0;A0A494C111;A0A494C0J6;A0A087WTM4	Chromodomain-helicase-DNA-binding protein 1-like	CHD1L	4.5	2.6	96817000	14977000
C9J8U1;F8WAN1;A0A494C1J1;Q69YQ0	Cytospin-A	SPECC1L;SPECC1L-ADORA2A	1.8	5.1	57409000	45100000
Q3SY69;A0A494C1M4;H0YHN9	Mitochondrial 10-formyltetrahydrofolate dehydrogenase	ALDH1L2	6.7	5.6	84105000	117530000
A0A494C1N0;P26885	Peptidyl-prolyl cis-trans isomerase FKBP2	FKBP2	52	40.4	1349600000	1117300000
A0A499FI31;Q15020;A0A494C0L2;F8W667;F8VVK9;H0YHU8;F8VZM2	Squamous cell carcinoma antigen recognized by T-cells 3	SART3	21.4	19.8	1223500000	989550000
A0A499FI48;C9JMN9			62.4	65.5	115540000	117480000
A0A499FIZ0;Q9H7D7;H0Y9R3;C9JCS7;H0Y917	WD repeat-containing protein 26	WDR26	7.5	19.2	283910000	362830000
H7C3U4;A0A499FJI4;O75592	E3 ubiquitin-protein ligase MYCBP2	MYCBP2	1.6	2.5	28832000	5378900
A0A4W8VYG7;A0A4W8W4R1;Q99674	Cell growth regulator with EF hand domain protein 1	CGREF1	14.6	17.9	62362000	133820000
A0A590UJT5;A0A590UJ16;A0A590UJU9;A0A5F9VB99;A0A590UJK3;Q14BN4	Sarcolemmal membrane-associated protein	SLMAP	6.5	6.5	7250200	10687000
U3KPX3;A0A590UJ43;P48729;A0A5F9W493;D6REM4;E7ETM0;H0Y9X2;U3KQK7;A0A590UK94;Q8N752;A0A590UJQ7;E5RG27;U3KQ83;D6RGE5	Casein kinase I isoform alpha	CSNK1A1	12.2	20.1	171670000	107310000
A0A590UJZ9;A0A590UJ76;Q9UGM3	Deleted in malignant brain tumors 1 protein	DMBT1	0.6	0	24436000	0
A0A590UJD8;A0A590UK32;A0A590UJW2;Q5VVJ2	Histone H2A deubiquitinase MYSM1	MYSM1	2.7	1.2	7490300	51226000
A0A590UJG2;H0Y390;E9PNZ4;E9PLY5;A0A669KBB0;E9PLY0;A0A669KB06;A0A0A6YYJ5;H0Y314;H0Y4F5;A0A494C1U5;H0Y6T5;E9PS75;H0Y7I1;H0YC65;H0YBX0;A0A669KB84		MACF1	19.5	25.6	36474000	115170000
A0A590UJK4;A0A590UK01;A0A590UJP7;A0A590UK80;Q13247	Serine/arginine-rich splicing factor 6	SRSF6	38.9	42.9	8132000000	6261100000
A0A590UKC9;A0A590UJN8;A0A590UJW0;P20585	DNA mismatch repair protein Msh3	MSH3	2.4	2.6	53558000	21318000
A0A590UJW8;A0A590UJQ1;Q96J02;A0A590UK44;A0A590UK95;A0A1W2PNZ8	E3 ubiquitin-protein ligase Itchy homolog	ITCH	1.7	8.4	12950000	38067000
A0A590UJT3;Q9NYB0	Telomeric repeat-binding factor 2-interacting protein 1	TERF2IP	18.7	18.7	259690000	155850000
A0A590UK10;Q6ZSZ5;A0A0A6YYC8;A0A5F9ZHI8;M0QZS0;A0A3B3IPE9;A0A087WZG4	Rho guanine nucleotide exchange factor 18	ARHGEF18	0.6	1.6	177300000	274650000
A0A590UK17;Q52WX2	Serine/threonine-protein kinase SBK1	SBK1	3.1	3.1	285300000	148550000
A0A5F9UP49;Q9BRK5;A0A5F9UJX7;G3V1E2	45 kDa calcium-binding protein	SDF4	30.7	51.8	862620000	504340000
A0A5H1ZRP2;A0A5F9UY30;O43493	Trans-Golgi network integral membrane protein 2	TGOLN2	2.9	11.7	10530000	100780000
C9JBL1;A0A5F9YFS9;Q9Y6A9	Signal peptidase complex subunit 1	SPCS1	21.2	21.2	475450000	392290000
Q01484;A0A5F9ZI40;A0A5F9ZH30;A0A5F9ZI30;A0A5F9ZGY4;E9PHW9;A0A5F9ZI65;A0A5F9ZH19;A0A5F9ZHN5;A0A5F9ZGZ5;I6L894;A0A5F9ZHD2;A0A5F9ZHR8;D6RHE1;A0A5F9ZHE4;A0A5F9ZGX3;A0A5F9ZHS1;A0A5F9ZGY3;A0A5F9ZHT4;A0A5F9ZHF7;A0A5F9ZGS5;A0A5F9ZHL5;A0A5F9ZI18;A0A5F9ZI56;A0A5F9ZGY1;A0A5F9ZH39;A0A5F9ZH70;A0A5F9ZHQ5;A0A5F9ZHC9;A0A5F9ZI81;A0A5F9ZGZ1;A0A5F9ZHG3;A0A5F9ZI46;A0A5F9ZHT8;A0A5F9ZHJ6;A0A5F9ZHA1;A0A5F9ZI45;A0A5F9ZI…	Ankyrin-2	ANK2	0.9	0.9	273380000	53626000
A0A5F9ZH07;A0A5F9ZHN8;A0A5F9ZI39;P23458;A0A5F9ZHW0;A0A5F9ZH32	Tyrosine-protein kinase JAK1	JAK1	2.2	6.9	38714000	66980000
A0A5F9ZHX4;A0A5F9ZHW9;A0A5F9ZH11;P55201	Peregrin	BRPF1	2.5	5.3	5934500	20380000
A0A5F9ZH72;A0A5F9ZH31;A0A5K1VW54;A0A5K1VW94;P55263;A0A5F9ZH83;A0A5F9ZGZ8	Adenosine kinase	ADK	0	15.7	0	150230000
A0A5F9ZH43;A4UGR9	Xin actin-binding repeat-containing protein 2	XIRP2	0.3	0.3	460460000	230480000
A0A5F9ZH93;A0A5F9ZHX9;Q9UHN1;J3QRU9	DNA polymerase subunit gamma-2, mitochondrial	POLG2	0	9.1	0	78503000
F8VNY2;A0A5F9ZHB6;P49642	DNA primase;DNA primase small subunit	PRIM1	0	5.8	0	20009000
P51648;A0A5F9ZHN9;A0A5F9ZHI5;J3QRD1;A0A5K1VW72;A0A5F9ZGX4;A0A5F9ZI12;A0A5F9ZHZ9;J3QKK9;I3L0X1;I3L1M4;J3KTG1;A0A5F9ZHP6;I3L2W1;J3QS00;K7EN73;A0A0D9SGC3	Fatty aldehyde dehydrogenase	ALDH3A2	16.1	17.1	343160000	355800000
A0A5F9ZHM4;P07195;A0A3B3IS95;C9J7H8;A8MW50;F5H793	L-lactate dehydrogenase B chain;L-lactate dehydrogenase	LDHB	46.9	44	5520800000	7714300000
A0A5F9ZHN7;Q9NTJ5;E9PGZ4;C9JV50;F8WDN7;F8WCQ2	Phosphatidylinositide phosphatase SAC1	SACM1L	23.2	25	1188400000	1392200000
A0A5F9ZHR7;P11117;E9PHY0;E9PQY3;A0A5F9ZH82;B7Z7D2;A0A5F9ZI20;A0A5F9ZH40;B7Z6U3	Lysosomal acid phosphatase	ACP2	19.4	20.7	822260000	709130000
O00255;A0A5F9ZHS3;E7EN32	Menin	MEN1	2.3	8.1	37539000	61529000
A0A5F9ZHU7;P49643;A0A5F9ZHR0;A0A096LP51	DNA primase large subunit	PRIM2	6.9	12.6	98797000	177200000
A0A5F9ZHY7;Q8WY22	BRI3-binding protein	BRI3BP	6.7	6.7	45813000	124520000
V9GYM8;A0A5F9ZI21;Q92974;Q5VY93;V9GY94;V9GZ14;V9GYF0	Rho guanine nucleotide exchange factor 2	ARHGEF2	11.8	5.5	252490000	87227000
A0A5F9ZI63;O75530;E9PJK2;H0YEL4;E9PMU3	Polycomb protein EED	EED	16.6	15.8	600320000	346980000
A0A5H1ZRP4;Q8WX92	Negative elongation factor B	NELFB	22.5	18.8	265300000	242010000
A0A5H1ZRS1;Q15154;A0A4W8VX11;E7EV93;H0YBA1;E9PGW9;E5RGQ4	Pericentriolar material 1 protein	PCM1	4.6	10.4	220120000	507460000
A0A5K1VW66;P35240	Merlin	NF2	3.7	0	0	0
A0A5K1VW95;P40925;B9A041;B8ZZ51;C9JF79;C9JRL4;C9JLV6	Malate dehydrogenase, cytoplasmic;Malate dehydrogenase	MDH1	19.8	21	240840000	468300000
A0A669KAX3;O76024;H0Y9G5;A0A669KBF0;A0A669KB26	Wolframin	WFS1	8.1	11.9	345950000	569940000
A0A669KAX4;K4DI93;Q13620	Cullin-4B	CUL4B	17.4	16.6	795900000	460170000
A0A669KAX9;Q5T653;C9IY40;C9JZW2;C9JZG7	39S ribosomal protein L2, mitochondrial	MRPL2	28.6	19.7	1032400000	753000000
C9JTE9;H7C5E2;A0A669KBH7;A0A669KB27;A0A669KAY5;Q9UHQ4;C9IYK6;C9JGJ9;B7Z2L0;H0Y7N8;F8WB99	B-cell receptor-associated protein 29	BCAP29	10.9	17.4	54429000	114420000
A0A669KB05;C9JZR2;O60716;A0A669KB62;E9PKY0;H0YC95;E9PKL1	Catenin delta-1	CTNND1	39.5	41.9	4651200000	3681400000
A0A669KBG8;A0A669KB10;Q92538	Golgi-specific brefeldin A-resistance guanine nucleotide exchange factor 1	GBF1	5.9	3.9	183740000	136860000
A0A669KB12;Q09472	Histone acetyltransferase p300	EP300	6.1	3.8	512870000	94666000
A0A669KB29;Q9P0U4	CXXC-type zinc finger protein 1	CXXC1	3.4	0	17137000	0
A0A669KB68;A0A669KB56;A0A669KBA4;A0A669KB53;P42224;J3KPM9;A0A669KBI6;A0A669KB52;A0A669KB75;E7EPD2;D2KFR9;A0A669KB17;E7ENM1;E9PH66;Q67C41;A0A669KBK4	Signal transducer and activator of transcription 1-alpha/beta;Signal transducer and activator of transcription	STAT1	48.5	11.9	5922300000	190500000
U3KPW8;A0A669KB72;Q8IX15	Homeobox and leucine zipper protein Homez	HOMEZ	4	4	81608000	160520000
H0Y645;B0QY35;B0QY34;A0A669KBC0;H7BYT1;P48730;P49674;H0Y2N6;J3QQI9;B0QY36	Casein kinase I isoform delta;Casein kinase I isoform epsilon	CSNK1E;CSNK1D	3	7	14376000	59845000
A0A669KBE6;Q9NV96;A0A669KB92;A0A669KBF5;A0A669KBA0;Q3MIR4	Cell cycle control protein 50A	TMEM30A	2.5	10.2	36463000	100280000
A0A669KBE7;Q6UY14	ADAMTS-like protein 4	ADAMTSL4	1.1	0	36678000	0
A0A669KBH4;Q14999;A0A669KB95;A0A669KAU7	Cullin-7	CUL7	0.7	4.5	1414600	162930000
A0A669KBI7;Q9UMN6	Histone-lysine N-methyltransferase 2B	KMT2B	4.5	2.7	173720000	76268000
A0A669KBL1;Q93009;H3BND8;F5H2X1;I3L2D8;H3BUV0;H3BTM1;H3BRA2;H3BQD1	Ubiquitin carboxyl-terminal hydrolase 7;Ubiquitin carboxyl-terminal hydrolase	USP7	37.4	31.5	3325400000	2317900000
H0YH08;H7BYT4;A0A669KBL4;G5EA50;Q6ZN18	Zinc finger protein AEBP2	AEBP2	16.2	0	33880000	0
A0A6E1XE14;P05549;Q6VUC0;Q92481	Transcription factor AP-2-alpha;Transcription factor AP-2-epsilon;Transcription factor AP-2-beta	TFAP2A;TFAP2E;TFAP2B	4.6	4.6	41097000	71479000
A0A6I8PRZ0;A0A6I8PIK4;A0A6I8PS32;A0A6I8PUD4;Q99615;A0A6I8PU73;A0A6I8PUC2;A0A6I8PU89;A0A6I8PLE7;A0A6I8PR89;K7EJ24;K7ER44;K7EPP7;K7ESP1;K7EIH8	DnaJ homolog subfamily C member 7	DNAJC7	5.7	13.8	116010000	281180000
A0A6I8PIV1;Q9P2J5;A0A6I8PRS0;A0A6I8PL42;A0A6I8PIT3;B4DER1;A0A6I8PLB8;A0A6I8PLB3;A0A6I8PS05;A0A6I8PIP7;A0A6I8PTV8;A0A6I8PRU9;A0A6I8PRP1	Leucine--tRNA ligase, cytoplasmic	LARS	35.4	34.3	3621000000	3522800000
A0A6I8PRV1;O75486	Transcription initiation protein SPT3 homolog	SUPT3H	0	4.2	0	10927000
A0A6I8PS01;Q6P1R3	Myb/SANT-like DNA-binding domain-containing protein 2	MSANTD2	1.7	1.7	425910000	248090000
A0A6I8PTT9;Q06210;A0A6I8PRN4;E5RJP4	Glutamine--fructose-6-phosphate aminotransferase [isomerizing] 1	GFPT1	11.5	28.5	412090000	756380000
A0A6I8PTY8;A0A6I8PTZ2;Q96M63	Coiled-coil domain-containing protein 114	CCDC114	0	4	0	41935000
Q13443;A0AVL1;F8WC54	Disintegrin and metalloproteinase domain-containing protein 9	ADAM9	8.7	9.6	302650000	157970000
J3KR33;A0JLT2	Mediator of RNA polymerase II transcription subunit 19	MED19	20.1	20.1	159830000	88211000
A1L0T0;M0R026;E9PJS0;M0R1B5;E9PL44;M0QZX5;E9PNL1	Acetolactate synthase-like protein	ILVBL	24.7	30.5	747340000	1156100000
A2A2E0;Q9NQG1	Protein MANBAL	MANBAL	39.3	39.3	7061300	9513000
A2A2Q9;Q9Y312	Protein AAR2 homolog	AAR2	14.1	17.8	143090000	126700000
A2A2V1;P04156	Major prion protein	PRNP	4.8	0	29010000	0
A2A2V2;P42696;Q5TCT4;H7C5M1	RNA-binding protein 34	RBM34	15.7	13.2	128470000	207100000
A2A3N6;O60331	Putative PIP5K1A and PSMD4-like protein	PIPSL	8.2	5.6	658920000	817890000
A2A3P3;Q5SZL2;E0CX11	Centrosomal protein of 85 kDa-like;Uncharacterized protein C7orf73	CEP85L;C7orf73	1.2	5.9	122480000	52442000
A2AE48;Q12899;A2AE50;Q5SPU2;A0A0G2JIW2	Tripartite motif-containing protein 26	TRIM26	17.7	0	219410000	0
A2IDA3;P29372	DNA-3-methyladenine glycosylase	MPG	0	9.6	0	94859000
A2RRP1;H0Y5G7;H7C1U4;H7C007;H7BZU5;C9JCM7	Neuroblastoma-amplified sequence	NBAS	2.5	7.8	84770000	226630000
A3KMH1	von Willebrand factor A domain-containing protein 8	VWA8	3.1	8.3	163110000	269710000
A4D1E9;C9J8R7;C9JNI1;C9JEQ8	GTP-binding protein 10	GTPBP10	21.4	19.1	394360000	321420000
E9PJ14;A4KYM5;Q9UNL4	Inhibitor of growth protein 4	ING4	46.8	46.8	122890000	78339000
A5PLL7;Q5TGE2	Transmembrane protein 189	TMEM189	14.4	18.1	78609000	79065000
A5YKK6;H3BMZ2;H3BNB1	CCR4-NOT transcription complex subunit 1	CNOT1	3.2	4.8	356220000	336420000
A6NCC9;E9PME3;C9JHT9;C9JJV1;Q9Y5U2;E9PL88;C9JDU0	Protein TSSC4	TSSC4	10.2	18.9	108500000	69289000
H3BTL1;Q9GZQ8;A6NCE7	Microtubule-associated proteins 1A/1B light chain 3B;Microtubule-associated proteins 1A/1B light chain 3 beta 2	MAP1LC3B;MAP1LC3B2	18.7	18.7	20982000	56332000
H0YEY4;A6NCQ0;A6NJU6;A6NFX8;Q9UKK9	ADP-sugar pyrophosphatase	NUDT5	8	0	24697000	0
A6NCQ9	RING finger protein 222	RNF222	5.9	0	54149000	0
A6ND22;Q9Y3D3	28S ribosomal protein S16, mitochondrial	MRPS16	39.4	33.3	444660000	339440000
G3V2I3;A6NED2	RCC1 domain-containing protein 1	RCCD1	5.1	0	9212300	0
A6NFY7	Succinate dehydrogenase assembly factor 1, mitochondrial	SDHAF1	13.9	13.9	33073000	45197000
H3BU16;A6NGP5;Q9H910;H3BMT0;H3BTV5;H3BMV3;H3BMM8;B4E1P3	Hematological and neurological expressed 1-like protein	HN1L	18.6	15.6	131810000	45571000
E9PIZ0;C9JST7;A6NGW1;O95070	Protein YIF1A	YIF1A	11.9	0	0	0
A6NHB5;Q14202;A6NHN7;A6NC58;A6NL54	Zinc finger MYM-type protein 3	ZMYM3	6	6.6	57140000	130340000
A6NHQ2	rRNA/tRNA 2-O-methyltransferase fibrillarin-like protein 1	FBLL1	7.8	11.1	0	515950000
A6NHR9;J3KTL8;A0A2R8YCU7;J3KRK8;J3QSH1;A0A2R8YE92	Structural maintenance of chromosomes flexible hinge domain-containing protein 1	SMCHD1	20.6	23	2204900000	1999800000
A6NIC1;O00442	RNA 3-terminal phosphate cyclase	RTCA	28.6	28.6	15815000	10855000
A6NJ78;A0A0U1RR76;A0A0U1RRF2;B5MC64;A0A0U1RR64;A0A0U1RRD2	Probable methyltransferase-like protein 15	METTL15	9.1	8.4	50265000	0
A6NJA2;P54578;J3QQT6;J3KS55	Ubiquitin carboxyl-terminal hydrolase;Ubiquitin carboxyl-terminal hydrolase 14	USP14	15.8	16.5	414830000	256840000
A6NJX6;Q96BP2	Coiled-coil-helix-coiled-coil-helix domain-containing protein 1	CHCHD1	11.3	0	37177000	0
A6NKB8;Q9H4A4;A0A087WUS4;A0A087WU27;C9JMZ3	Aminopeptidase B	RNPEP	9	4.9	94710000	59283000
A6NLH6;Q9P003	Protein cornichon homolog 4	CNIH4	14.6	14.6	750800000	503200000
A6NMB1	Sialic acid-binding Ig-like lectin 16	SIGLEC16	0	4.4	0	15772000
A6NMH6;Q92599;A0A087X142;A6NFQ9;F8W8I8;A0A0A0MRP8;C9J4G8	Septin-8		16.3	18.1	51608000	64171000
E9PJK1;E9PRJ8;H0YDL9;H0YDJ9;E9PIF1;A6NMH8;P60033;E9PM31;H0YEE2	Tetraspanin;CD81 antigen	CD81	35.8	35.8	660140000	551540000
Q08257;A6NP24;C9JH92	Quinone oxidoreductase	CRYZ	15.5	33.4	80494000	160820000
A6PVM9;Q9BQI0	Allograft inflammatory factor 1-like	AIF1L	0	9.6	0	6945100
Q15257;A6PVN5;F6WIT2;A6PVN9;Q5T948;Q5T949;C9IZ76;A6PVN6;A6PVN8;A6PVN7;Q68CR8;H0Y6E5;B7ZBP9;B7ZBQ0;H0Y562;B7ZBP7;B4DDQ6	Serine/threonine-protein phosphatase 2A activator	PPP2R4	39.4	23.7	434150000	380340000
A6PW57;Q99755;A6PW58;A2A5X0	Phosphatidylinositol 4-phosphate 5-kinase type-1 alpha	PIP5K1A	14.5	5.1	121410000	0
A6PWM2;Q6UXH1	Cysteine-rich with EGF-like domain protein 2	CRELD2	19.7	34.1	307450000	318440000
A6QRJ1;Q15904;H7C2Y8;H7C0T7;F2Z3L8;A6NLC6	V-type proton ATPase subunit S1	ATP6AP1	6.1	15.7	124280000	148120000
CON__Q3SX28;A7XZE4;P07951;U3KQK2	Tropomyosin beta chain	TPM2b;TPM2	27.1	33.1	361450000	208830000
A8CG34;Q96HA1;C9JER0;C9J370;A0A0J9YWR1;Q6PJE2	Nuclear envelope pore membrane protein POM 121C;Nuclear envelope pore membrane protein POM 121	POM121C;POM121	4.7	7.9	59978000	168980000
A8K7Q2;E9PS65;E9PM13		HSPA8	72	72.7	34153000	13147000
A8MQB8;G3V0J0;Q06787;A0A087WXI3;R9WNI0;Q8IXW7;A0A087WWR6;A0A087WY29	Fragile X mental retardation protein 1	FMR1	16	8.8	275760000	62777000
A8MT33	Synaptonemal complex central element protein 1-like	SYCE1L	6.2	0	38757000	0
A8MT72;Q2NKQ5;Q16799	Reticulon;Reticulon-1	RTN1	4.1	4.1	614540000	668200000
A8MTI9	Putative serine protease 47	PRSS47	2.4	6.9	140220000	764070000
O14972;A8MTY9;A8MY26	Down syndrome critical region protein 3	DSCR3	4	14.1	17643000	93852000
A8MU27;A8MUA9;P55854	Small ubiquitin-related modifier 3	SUMO3	14.3	14.3	383970000	220700000
A8MUM1;Q53HC9;F8WDS8;C9J0U9;D3YTH5;F8WDX0;F8WB12;C9JVR6	Protein TSSC1	TSSC1	4.6	12.6	0	88218000
A8MUS3;H7BY10;K7EJV9;K7ERT8;P62750;K7EMA7	60S ribosomal protein L23a	RPL23A	27.3	50	5245300000	4191300000
I6L8B7;A8MUU1;Q01469	Putative fatty acid-binding protein 5-like protein 3;Fatty acid-binding protein, epidermal	FABP5;FABP5P3	20.8	20.8	217860000	98003000
E9PN41;A8MVV6;J3KQ42;O14817;E9PSH3;E9PPX8;J3KNL1	Tetraspanin;Tetraspanin-4	TSPAN4	37.1	36.4	76294000	145000000
J3KRK2;A8MX12;P52179	Myomesin-1	MYOM1	7.4	0	5634800	0
A8MXT2	Melanoma-associated antigen B17	MAGEB17	2.4	5.1	0	55105000
A8MXV4	Nucleoside diphosphate-linked moiety X motif 19, mitochondrial	NUDT19	6.7	21.9	62236000	57250000
A8MZF9;P55039	Developmentally-regulated GTP-binding protein 2	DRG2	2.9	5.5	4019400	22981000
A9JX13;Q9UGU0	Transcription factor 20	TCF20	4.8	4.8	50825000	40822000
A9Z1X7;Q8IYB3;E9PCT1;M0R088;M0R1E7;M0QXG5	Serine/arginine repetitive matrix protein 1	SRRM1	13.9	16	2515100000	2177100000
B0QY89;Q9Y262;B0QY90;C9JHP4;C9K0Q7;H7C3A0;H0Y7E6	Eukaryotic translation initiation factor 3 subunit L	EIF3L	32	38.6	1973900000	2394000000
B0QYD3;Q9UH17;P31941	DNA dC->dU-editing enzyme APOBEC-3B	APOBEC3B	43.7	36.7	4624700000	3410600000
B0QYK0;Q01844;A0A0D9SFL3;C9JGE3;H7BY36	RNA-binding protein EWS	EWSR1	13.6	12.6	2195400000	1955800000
B0QYR5;B0QYR6;Q9UJY5	ADP-ribosylation factor-binding protein GGA1	GGA1	0	20	0	28913000
Q99829;B0QZ18;F2Z2V0;A6PVH9;E7ENH5;Q5JX45;Q5JX60;Q5JX52;Q5JX44;Q5JX61;Q5JX59;H0Y524;Q5JX58;Q5JX56;Q5JX54;Q5JX55;E7EV27;Q5JX57;Q5JX53	Copine-1	CPNE1	12.3	12.3	159780000	207530000
B0S8I6;Q14320	Protein FAM50A	FAM50A	12.3	12.3	219890000	209350000
B0YIW6;P48444;Q6P1Q5;E9PK34	Coatomer subunit delta	ARCN1	46.9	46.2	4235600000	3121000000
B1AH87;P30536	Translocator protein	TSPO	21.5	21.5	115670000	88174000
B1AH96;O14791	Apolipoprotein L1	APOL1	17	0	12032000	0
B1AJQ6;Q86Y82	Syntaxin-12	STX12	27.4	27.4	465290000	385670000
B1AJY6;B1AJY5;B1AJY7;O75832	26S proteasome non-ATPase regulatory subunit 10	PSMD10	9.1	9.1	57866000	38234000
B1AK88;B1AK87;A0A6I8PRV6		CAPZB	62.1	50.5	4358400000	3726600000
B1AKM8;B1AKM6;H0Y7P7;Q9UG56	Phosphatidylserine decarboxylase proenzyme;Phosphatidylserine decarboxylase alpha chain;Phosphatidylserine decarboxylase beta chain	PISD	0	4.8	0	8876000
B1AKV2;B1AKV6;B1AKV3;Q9NVA1;F6UTR7;F8WCR2;B1AKV4	Ubiquinol-cytochrome-c reductase complex assembly factor 1	UQCC1	15.4	15.4	208770000	172200000
H0Y6Y8;B1AL05;Q8N983;H0YBU8;M0R051	39S ribosomal protein L43, mitochondrial	MRPL43	20.1	20.1	914400000	375900000
B1ALA9;P60891;A0A2R8Y7H4	Ribose-phosphate pyrophosphokinase 1	PRPS1	22.8	21.4	0	9280300
B1ALM3;Q13698	Voltage-dependent L-type calcium channel subunit alpha-1S	CACNA1S	0.8	0.8	480500000	456030000
B1ALM5;Q9P0T7;F2Z389;B1ALM7;B1ALM4	Transmembrane protein 9	TMEM9	7	15.1	52828000	59733000
B1AMB1;B1AMB2;Q9BPZ7	Target of rapamycin complex 2 subunit MAPKAP1	MAPKAP1	15.1	15.1	10988000	7463300
Q14141;B1AMS2;C9JV02	Septin-6		34.3	37.8	2134600000	1836000000
B1AMU3;Q9Y3B2;R4GNH9;R4GMQ7;B1AMU7;B1AMU4	Exosome complex component CSL4	EXOSC1	0	13.5	0	17135000
B1AMV7;B1AMV8		SFXN4	12.4	0	157860000	0
B1ANE3;Q99707	Methionine synthase	MTR	2.2	1	179910000	50630000
B3KT28;B1ANM7;Q9UNN5	FAS-associated factor 1	FAF1	2.6	0	230480000	0
B1ANR0;Q13310;H0Y5F5;H0YEQ8;B1ANR1;H0YCC8;H0YEU6	Polyadenylate-binding protein;Polyadenylate-binding protein 4	PABPC4	28.5	26.7	560200000	621480000
E5RHT1;B1AP22;P49810	Presenilin;Presenilin-2;Presenilin-2 NTF subunit;Presenilin-2 CTF subunit	PSEN2	0	15.5	0	28059000
B1AQT4;E9PP32;E9PQC4;Q9BZD4;E9PKH1;B1AQT3	Kinetochore protein Nuf2	NUF2	9.9	15.3	78271000	65058000
B4DG22;B1AXG1;B7ZB17;P51812;A0A2R8Y7S9;A0A2R8Y603;B7Z3B5;F2Z2J1;Q15349;D6R910;Q5SVM7;Q9UK32	Ribosomal protein S6 kinase alpha-3	RPS6KA3	9.4	7.6	327310000	385540000
G3V4C1;B2R5W2;G3V4W0;G3V2D6;G3V5V7;B2RXH8;G3V3K6;A0A0G2JPF8;G3V251;G3V5X6;A0A0G2JNQ3;P0DMR1;O60812;B7ZW38;B4DSU6;G3V4M8;G3V2H6;E5RG71;B3KT61;Q86SE5		HNRNPC	39	52.1	57637000000	47944000000
F5H5N2;B4DNC9;B3KQ30;Q9H1K1	Iron-sulfur cluster assembly enzyme ISCU, mitochondrial	ISCU	16.9	29.2	140650000	85405000
G5E9X1;B3KQH5;Q9UL03	Integrator complex subunit 6	INTS6	5.4	8.8	67498000	79266000
B3KR95;Q6P3S1	DENN domain-containing protein 1B	DENND1B	7.1	7.1	1244800000	932890000
B3KS98;O15372;A0A087WZK9;E5RJT0;E5RGU4;E5RFW7;E5RFH0;E5RHC7;E5RH59	Eukaryotic translation initiation factor 3 subunit H	EIF3H	32	62.6	773140000	978580000
M0QZP4;B3KSI3;M0QZ10;M0QXF9;O15382;M0R2K7	Branched-chain-amino-acid aminotransferase;Branched-chain-amino-acid aminotransferase, mitochondrial	BCAT2	21.7	14.7	349990000	271160000
H0YNF6;B3KT51;E7EPS7;H0YNS4;Q9BRN9	TM2 domain-containing protein 3	TM2D3	18	5.6	85176000	43154000
B3KTM8;Q9UBU8;H0YLJ3;H0YMJ0;H0YLV1;H0YMT8;H0YM21;H0YNE0;H0YNX3	Mortality factor 4-like protein 1	MORF4L1	17.2	22.4	239160000	270490000
B3KVK2		GNB1	55	65.8	0	28230000
B3KVN2;P49354;E9PPM9;H0YCW1;E9PQP6	Protein farnesyltransferase/geranylgeranyltransferase type-1 subunit alpha	FNTA	7.9	11.8	22252000	23628000
F5GWK6;F5H268;B3KVY5;F5GWA4;Q9H3F6	BTB/POZ domain-containing adapter for CUL3-mediated RhoA degradation protein 3	KCTD10	10	10	6778900	5021700
O14735;B3KY94;H3BUR9	CDP-diacylglycerol--inositol 3-phosphatidyltransferase	CDIPT	22.5	16.4	278400000	271250000
H3BVI6;B4DDF4;B4DUT8;Q99439;A0A087X271;K7ES69;A0A087X1X5;H3BQH0;U3KPS3;A0A087WV51	Calponin;Calponin-2	CNN2	31.4	34.1	1068700000	812910000
B4DHR0;Q9H5N1	Rab GTPase-binding effector protein 2	RABEP2	0	1.8	0	61142000
H3BRY6;B4DVT3;B4DJL6;Q96SY0	von Willebrand factor A domain-containing protein 9	VWA9	11.8	18.6	31810000	184020000
O75390;B4DJV2;A0A0C4DGI3;H0YIC4;F8VRI6;F8VPA1;H0YH82;F8W1S4;F8W4S1;F8VPF9;F8VRP1;F8VX68;F8VR34;F8VTT8;F8VWQ5;F8VX07;F8VZK9;F8W642;F8VU34	Citrate synthase, mitochondrial;Citrate synthase	CS	54.9	55.4	20180000000	14626000000
B4DK77;Q9H6K4	Optic atrophy 3 protein	OPA3	23.8	0	23250000	0
C9JX74;B5MBW3;E7EW93;B4DKD5;H7C316;Q7Z6M4	Transcription termination factor 4, mitochondrial;mTERF domain-containing protein 2 processed	MTERF4	0	14.6	0	23316000
B4DKY1;P49589	Cysteine--tRNA ligase, cytoplasmic	CARS	15.7	16.8	469110000	420890000
B4DLN1;P52815;I3L1E8	39S ribosomal protein L12, mitochondrial	MRPL12	41.6	32.8	2963800000	1737900000
B4DN67;Q96J84	Kin of IRRE-like protein 1	KIRREL	2.7	2.7	16845000	25510000
B4DNS9;F5H3L1		NINJ2	14.4	14.4	106970000	77255000
D6RE80;B4DQT1;B4DVN3;E7ESC7;Q7L5Y9	Macrophage erythroblast attacher	MAEA	4.9	0	11277000	0
B4DR61;P61619;F8W776;Q8TC24;Q9H9S3;H7C1Q9;H7C069;A6NK38;F2Z2C7;A6NIF9;C9JJV4	Protein transport protein Sec61 subunit alpha isoform 1	SEC61A1	18.5	17	2009900000	2190400000
B4DUA7;Q9NX70	Mediator of RNA polymerase II transcription subunit 29	IXL;MED29	6.3	6.3	57954000	42484000
B4DUC8;Q13126;F2Z2F3;J3QSB7;A0A2R8Y4K0;F8WES2	S-methyl-5-thioadenosine phosphorylase;Purine nucleoside phosphorylase	MTAP	6	25	22793000	90174000
B4DXZ6;P51114;E9PFF5;E7EU85;C9JAJ4;C9JZE0;C9JY20;C9IZ22;C9J5B4	Fragile X mental retardation syndrome-related protein 1	FXR1	28.6	42.4	3083700000	4690100000
B4DY08		HNRNPC	39.6	50.3	0	0
Q8NBY1;B4E0Y9;Q9P289	Serine/threonine-protein kinase 26	STK26	4.1	3.8	0	0
B4E1B9;Q9UHN6	Transmembrane protein 2	TMEM2	0	7.4	0	11910000
B4E1G1;E5RGY0;Q9BUN8	Derlin-1	DERL1	7.3	7.3	553470000	419750000
B4E2E0;O43237	Cytoplasmic dynein 1 light intermediate chain 2	DYNC1LI2	12.5	12.5	47526000	17898000
B4E2Q0;P98194;H0Y9V7;H0Y8X9;H0Y9S7;D6RGE9;D6REJ1;D6RHV9	Calcium-transporting ATPase;Calcium-transporting ATPase type 2C member 1	ATP2C1	13.3	15.6	325530000	487390000
B4E321;Q13438;F8W0R2;F8W1N0;F8VZI7;F8W1V2	Protein OS-9	OS9	2.5	8.6	12147000	54349000
B5MBZ0;Q9HC35	Echinoderm microtubule-associated protein-like 4	EML4	13.4	19	463470000	560900000
B5MBZ8;C9JD73;C9J177;H7C003;Q15435;H7C118;C9JRC4	Protein phosphatase 1 regulatory subunit 7	PPP1R7	11.3	6.9	75392000	40847000
B5MC22;H7C417;Q9UDX5	Mitochondrial fission process protein 1	MTFP1	21.7	31.5	13192000	75105000
B5MC27;G5E9P4;C9J4B6;Q8N755	PQ-loop repeat-containing protein 3	PQLC3	0	9.2	0	16285000
G5E9F5;B5MC53;B5MCF8;P39210;F8WEL3;B5MC10;A8MTD3;E7EX18	Protein Mpv17	MPV17	27.4	20.4	356800000	219590000
B5MCB4;A0A087WVW7;A0A0D9SFX7;I6LM39;A0A087X1U4;P51608	Methyl-CpG-binding protein 2	MECP2	10.3	22.8	17011000	78496000
B5MCF9;O00541;B3KXD6;H7BYY8;H7C267	Pescadillo homolog	PES1	32.2	31.7	2313000000	2185700000
B5MCW3		BRD8	2.6	4.9	42750000	81312000
B5MD00;Q9P0U1	Mitochondrial import receptor subunit TOM7 homolog	TOMM7	35.3	33.3	324830000	321950000
B5MD45;Q6UXI7	Vitrin	VIT	2.2	0	15688000	0
Q99613;B5ME19;H3BPE4;H3BPE3;H3BTY8	Eukaryotic translation initiation factor 3 subunit C;Eukaryotic translation initiation factor 3 subunit C-like protein	EIF3C;EIF3CL	32.3	33.2	3241100000	3075100000
E7EW69;E7EX04;B5ME97;Q9P0V9;C9JEW2;F5GYV2;F5H1F2	Septin-10		37.1	42.7	575730000	672970000
B7WP74;Q9HCG8	Pre-mRNA-splicing factor CWC22 homolog	CWC22	2.1	4.8	90591000	60302000
B7WPG3;C9IYN3;V9GYK2;Q8WVV9;H7C464;H7BXH8;C9JJZ7	Heterogeneous nuclear ribonucleoprotein L-like	HNRNPLL	38.8	39.2	1004000000	635520000
B7WPN9		ATP13A4	1.2	1.2	20131000	17428000
B7Z2R7;Q5T8D3;X6RDD7;Q5T8E0	Acyl-CoA-binding domain-containing protein 5	ACBD5	8	4.8	124560000	109220000
B7Z2Y2;Q14746	Conserved oligomeric Golgi complex subunit 2	COG2	4	6.6	67519000	31589000
F5H680;F5H7K7;B7Z3N5;F5GYT3;F5H0M4;Q6P1A2	Lysophospholipid acyltransferase 5	LPCAT3	0	45.3	0	21371000
B7Z3R2;Q9ULQ1;H0YHX1;H0YIK4	Two pore calcium channel protein 1	TPCN1	1.6	8.4	9949000	73345000
B7Z4U3;B7Z4L1;C9JU30;E7EPD9;H7BXS2;Q9NRC1;E7EPW5;G3XAH9;E9PCV1;E7ENZ9	Suppressor of tumorigenicity 7 protein	ST7	3	5.6	9790900	101880000
B7Z4M1	Reticulon	RTN3	12.2	12.2	479990000	268970000
B7Z6D5;Q96GQ7;A0A087X059;A0A087WYH5	Probable ATP-dependent RNA helicase DDX27	DDX27	22.6	28.9	1460700000	1523500000
B7Z7F3;Q9H6Z4;K7ENJ2;K7EID7;K7ENB9;K7EPW1;K7EIJ4	Ran-binding protein 3	RANBP3	2.4	4	29889000	25760000
B7Z7P8;P62495;D6RJE8;I3L492;D6RCB3	Eukaryotic peptide chain release factor subunit 1	ETF1	18	10.9	139810000	110190000
B7Z8K7;H7C4P1;P42331	Rho GTPase-activating protein 25	ARHGAP25	0	3.5	0	5648900
B7Z934;Q9HAK2	Transcription factor COE2	EBF2	2.6	2.6	1490400000	1248400000
P0CG08;B7ZAQ6	Golgi pH regulator B;Golgi pH regulator A	GPR89B;GPR89A	8.8	2.9	18165000	13247000
B7ZBC9;B7ZBC8;O75449	Katanin p60 ATPase-containing subunit A1	KATNA1	0	5.2	0	6956200
B7ZC39;B7ZC38;Q9NR46	Endophilin-B2	SH3GLB2	8	15	140190000	116580000
B7ZLQ5;P28370;A0A0A0MRP6	Probable global transcription activator SNF2L1	SMARCA1	20.4	28	499900000	898810000
B8ZZ31;E7ERP4;Q9BRB3;B8ZZ29;A0A1B0GUF6;J3QTH6	Phosphatidylinositol N-acetylglucosaminyltransferase subunit Q	PIGQ	0	8.1	0	47107000
C9JEL3;B9A044;B8ZZ50;O60573	Eukaryotic translation initiation factor 4E type 2	EIF4E2	9.9	16	93554000	37204000
B8ZZ77;Q9H2H8;F8WC82;C9J4N2;C9K058;H7BZ14	Peptidyl-prolyl cis-trans isomerase-like 3;Peptidyl-prolyl cis-trans isomerase	PPIL3	12.1	19.7	28952000	60597000
B8ZZ98;Q8WVK2	U4/U6.U5 small nuclear ribonucleoprotein 27 kDa protein	SNRNP27	19	7	43030000	20326000
B8ZZ99;F8WCZ3;Q96NT0	Coiled-coil domain-containing protein 115	CCDC115	6.9	6.9	0	66126000
B8ZZA8;B8ZZC5		GLS	27.8	27.8	189330000	160450000
B8ZZI0;E7EXA3;Q6X734;Q9GZT8	NIF3-like protein 1	NIF3L1	0	6.8	0	0
B8ZZI9;Q6ULP2	Aftiphilin	AFTPH	4.4	4.4	14330000	12098000
F5H4I5;E7EUS6;C9JG41;B8ZZM6;Q9NQX7	Integral membrane protein 2C;CT-BRI3	ITM2C	18	27.9	17658000	78614000
B8ZZN6;P63165;B8ZZJ0;B8ZZ67;B9A032;G2XKQ0	Small ubiquitin-related modifier 1;Small ubiquitin-related modifier	SUMO1	30.1	30.1	2441300000	1951900000
B8ZZQ6;P06454;B8ZZA1;B8ZZW7;H7C2N1	Prothymosin alpha;Prothymosin alpha, N-terminally processed;Thymosin alpha-1	PTMA	14	27.1	7133000	66956000
B8ZZS4;Q9H8Y5	Ankyrin repeat and zinc finger domain-containing protein 1	ANKZF1	0	2.9	0	41446000
B8ZZU8;Q15370;I3L0M9;A0A0B4J296	Transcription elongation factor B polypeptide 2	TCEB2	35.4	36.3	652100000	350620000
B8ZZX2;B8ZZV9;Q9H8M1	Coenzyme Q-binding protein COQ10 homolog B, mitochondrial	COQ10B	20.2	14.4	49237000	39459000
C9J2I0;B8ZZY2;P52594	Arf-GAP domain and FG repeat-containing protein 1	AGFG1	13.9	4.2	64382000	28906000
J3KMX2;B9EGA3;Q92925;J3QWB6;Q6STE5;J3QQL7;F8VW95;C9JYI7	SWI/SNF-related matrix-associated actin-dependent regulator of chromatin subfamily D member 2	SMARCD2	31.6	27.9	724870000	663980000
B9ZVN9;O95602	DNA-directed RNA polymerase;DNA-directed RNA polymerase I subunit RPA1	POLR1A	12.5	15.4	619090000	558450000
B9ZVT1;Q8IXT5;E5RHG1;E5RJ83;E5RJV8;E5RJW8	RNA-binding protein 12B	RBM12B	10	11.9	317080000	380090000
C4AM86;CON__Q92764;Q92764	Keratin, type I cuticular Ha5	KRT35	5.4	3.8	1092200000	0
C4AMC7;Q6VEQ5;Q9NQA3;A8K0Z3;A8MWX3	Putative WAS protein family homolog 3;WAS protein family homolog 2;WAS protein family homolog 6	WASH3P;WASH2P;WASH6P	4.3	5.8	27067000	42824000
C9IY70;C9IZW9;C9K0C2;C9J0B9;C9JA08;Q96D46	60S ribosomal export protein NMD3	NMD3	27.6	27.6	30072000	26313000
C9IYL4;P29083	General transcription factor IIE subunit 1	GTF2E1	10.1	10.1	63211000	37511000
I3L4P0;I3L1S9;C9IZD3;Q68EM7	Rho GTPase-activating protein 17	ARHGAP17	21.1	21.1	31197000	0
C9IZE1;F8WAE5;Q9BY44;H7C5Q3;F8WF18;F8WAT3	Eukaryotic translation initiation factor 2A;Eukaryotic translation initiation factor 2A, N-terminally processed	EIF2A	13.6	25.8	94106000	82036000
C9IZF6;P41247	Patatin-like phospholipase domain-containing protein 4	PNPLA4	0	15.8	0	50202000
H7C0I9;C9IZQ6;H7BXZ5;O60229	Kalirin	KALRN	0	3.4	0	0
C9IZZ2;C9IZW8;C9JXM4;H7C5B8;O95178	NADH dehydrogenase [ubiquinone] 1 beta subcomplex subunit 2, mitochondrial	NDUFB2	0	80.5	0	17056000
C9JRU6;C9J0B2;C9J8R4;C9JVE2;Q96GG9	DCN1-like protein;DCN1-like protein 1	DCUN1D1	22.7	0	19992000	0
C9J1E1;P53004	Biliverdin reductase A	BLVRA	16.7	0	0	0
C9J1K5;Q02318	Sterol 26-hydroxylase, mitochondrial	CYP27A1	15.8	10.9	108300000	28528000
C9J1Q8		TMEM37	15.2	15.2	394890000	89856000
P30876;C9J2Y9;C9J4M6	DNA-directed RNA polymerase II subunit RPB2;DNA-directed RNA polymerase	POLR2B	23.2	26.7	1374800000	1233300000
Q9BQ75;C9J384;H7C515	Protein CMSS1	CMSS1	7.5	11.5	99563000	73791000
C9J3D7;Q9UKG9	Peroxisomal carnitine O-octanoyltransferase	CROT	0	2.6	0	3023000
C9J406;H7C463		IMMT	59.9	58.6	365690000	309200000
C9J469;C9J931;Q15382	GTP-binding protein Rheb	RHEB	57.9	57.9	52719000	59170000
C9J4Z3;P61513;M0R0A1;Q6P4E4;E9PEL3;M0R2L6;G5E9R3;A6NKH3	60S ribosomal protein L37a	RPL37A	69.1	69.1	3688900000	2613700000
C9J5H1;J3QKY7;Q9P2J8	Zinc finger protein 624	ZNF624	10.9	0	81912000	0
C9J5X1;P08069;H3BSZ8;P14616	Tyrosine-protein kinase receptor;Insulin-like growth factor 1 receptor;Insulin-like growth factor 1 receptor alpha chain;Insulin-like growth factor 1 receptor beta chain	IGF1R	10.6	10.5	443970000	440310000
C9JM54;C9J6K3;Q9HC52	Chromobox protein homolog 8	CBX8	8	8	126520000	42006000
C9J7K9;O15162;H7C5I5;C9J0H3;C9J9P4;C9JE06	Phospholipid scramblase 1	PLSCR1	11.9	0	175650000	0
H7C0X4;C9J7S5;Q92685	Dol-P-Man:Man(5)GlcNAc(2)-PP-Dol alpha-1,3-mannosyltransferase	ALG3	3.1	3.1	18538000	75551000
H7C4E5;C9J8T6;Q14061	Cytochrome c oxidase copper chaperone	COX17	22.4	22.4	163860000	132920000
C9JA28;Q9UNL2	Translocon-associated protein subunit gamma	SSR3	8	8	769690000	860820000
C9JAW5;C9JNU6;Q9Y241;A8MV81	HIG1 domain family member 1A, mitochondrial;HIG1 domain family member 1C	HIGD1A;HIGD1C	37.3	37.3	102040000	75990000
C9JAX1;Q16595;A0A2R8Y5A1;A0A2R8Y4G3;A0A2R8Y577	Frataxin, mitochondrial;Frataxin intermediate form;Frataxin(56-210);Frataxin(78-210);Frataxin mature form	FXN	17.8	37	173550000	232330000
C9JBI3;P78330;A0A1D5RMN5;C9JEJ7;F8WD74	Phosphoserine phosphatase	PSPH	12.3	12.3	3872400000	1454400000
C9JBY7;Q9Y291	28S ribosomal protein S33, mitochondrial	MRPS33	55.2	42.7	553820000	322370000
E9PQX9;C9JCC6;Q14919;E9PNC7;E9PMW2	Dr1-associated corepressor	DRAP1	10.3	10.3	47401000	124230000
C9JE27;Q8WZ73	E3 ubiquitin-protein ligase rififylin	RFFL	12.5	12.5	108670000	91293000
C9JEJ2;P49585;C9J050;H7C1T3;C9J2E1;C9JPY0;H7BZN1;Q9Y5K3;C9JVS0;F8WAZ5;F2Z2B1	Choline-phosphate cytidylyltransferase A	PCYT1A	27.1	28.9	836610000	770040000
C9JES7;Q7Z7K0	COX assembly mitochondrial protein homolog	CMC1	0	22.4	0	42235000
E9PPU6;H0YC94;H7C286;C9JEV6;H7C3G9;Q9UJ70	N-acetyl-D-glucosamine kinase	NAGK	9.6	9.6	0	8861000
C9JEY1;C9K057;O15143;F8VXW2;C9JBJ7;C9JTT6;C9JM51;F8WEB3	Actin-related protein 2/3 complex subunit 1B	ARPC1B	42.5	39.8	596570000	513640000
C9JF50;E9PLU1;E9PRK5;Q9H019;E9PRW1;E9PSD6;E9PPQ0;E9PPF9;E9PLD2	Mitochondrial fission regulator 1-like	MTFR1L	33.6	25.7	99935000	69669000
C9JFR7;P99999;CON__P62894	Cytochrome c	CYCS	58.4	58.4	7193800000	6036000000
C9JG08;Q68DN1	Uncharacterized protein C2orf16	C2orf16	0.3	0.6	329030000	289470000
C9JGL4;Q99999;C9J6M2;C9JE31;C9JYD7	Galactosylceramide sulfotransferase	GAL3ST1	15.1	10	78647000	32302000
C9JHJ5;H0Y6I0;Q13439	Golgin subfamily A member 4	GOLGA4	0	1.4	0	11731000
C9JIF9;P13798	Acylamino-acid-releasing enzyme	APEH	0	1.6	0	0
C9JJ19;P82930	28S ribosomal protein S34, mitochondrial	MRPS34	40.9	44.4	1041100000	1199600000
C9JJX6;E9PDC3;O00192	Armadillo repeat protein deleted in velo-cardio-facial syndrome	ARVCF	0	0.8	0	36808000
C9JM95;C9JL94;Q9C0E8	Protein lunapark	KIAA1715;LNP	27.7	27.7	35463000	19321000
U3KQU8;C9JLB7;Q96HP4	Oxidoreductase NAD-binding domain-containing protein 1	OXNAD1	0	5.1	0	21297000
C9JLU1;P52434	DNA-directed RNA polymerases I, II, and III subunit RPABC3	POLR2H	41.2	41.2	1071800000	826110000
I3L2L5;I3L317;I3L4Q0;C9JLW8;I3L3A7	Protein FAM195B	FAM195B	12	31.5	92468000	145630000
C9JME2;Q9Y4F1;M0R262;M0QYB0;H0Y783;M0QXT1;A0A1B0GV68	FERM, RhoGEF and pleckstrin domain-containing protein 1	FARP1	2.7	4.5	9801400	17902000
C9JMN1;Q96SB8	Structural maintenance of chromosomes protein 6	SMC6	5.9	6.5	65913000	72195000
C9JN15;Q13427;C9JM79;E9PG73;C9JT64;C9J679	Peptidyl-prolyl cis-trans isomerase;Peptidyl-prolyl cis-trans isomerase G	PPIG	12.2	15.9	340790000	312050000
C9JNI2		GUCA1C	0	6.1	0	33887000
F2Z2Y6;C9JNV3;O95777;C9JIZ0	U6 snRNA-associated Sm-like protein LSm8	LSM8	38.8	38.8	523030000	431440000
C9JXB8;C9JNW5;P83731	60S ribosomal protein L24	RPL24	39.7	39.7	4370900000	2095100000
C9JQS2;F6S7C4;Q8NEM7	Transcription factor SPT20 homolog	SUPT20H	5.8	0	0	0
F8WBI9;E9PDR0;C9JQS9;P05166;E7ETT4;E7EUY3;E7ETT1;E7EX59;E7ENC1;E9PEC3;H7C5C9;C9JVY9;C9JAW3;C9JVW9	Propionyl-CoA carboxylase beta chain, mitochondrial	PCCB	20.7	20.7	326360000	302390000
C9JQV0;Q9BRJ6;H7C0T1;H7C2R9	Uncharacterized protein C7orf50	C7orf50	46.9	27.6	1117900000	957950000
C9JX00;C9JRD2;P25686	DnaJ homolog subfamily B member 2	DNAJB2	16.9	0	7023000	0
C9JRJ8;E9PFW8;E7EMC7;Q13501;E3W990	Sequestosome-1	SQSTM1	36.4	22.1	375880000	132290000
C9JRZ6;Q9NX63;F8WAR4;A0A286YEX5	MICOS complex subunit MIC19	CHCHD3	31	28.4	3628800000	2376800000
Q9Y608;C9JSU1;H7C3N9	Leucine-rich repeat flightless-interacting protein 2	LRRFIP2	5.3	5.3	26513000	24977000
C9JSZ1		FUBP1	52.6	52.6	117030000	285430000
C9JTJ1;Q9Y6R6	Zinc finger protein 780B	ZNF780B	1.3	1.3	55227000	57534000
C9JTN7;F8W8I6;P31483;H7BY49;E5RGV5;E5RG67	Nucleolysin TIA-1 isoform p40	TIA1	22.1	33.3	79418000	68656000
C9JVN9;Q9H9P8;G3V272;G3V5S1	L-2-hydroxyglutarate dehydrogenase, mitochondrial	L2HGDH	19.7	19.3	320250000	243000000
C9JWJ8;K7EN08;Q14938	Nuclear factor 1;Nuclear factor 1 X-type	NFIX	2.7	0	4584200	0
C9JZE3;C9JYJ8		REPIN1	4.1	8.7	0	25516000
C9JYM0;O75817	Ribonuclease P protein subunit p20	POP7	0	13.9	0	0
C9JYN0;Q16563;A0A0U1RQT9;H7C4J8	Synaptophysin-like protein 1	SYPL1	16.5	16.5	476030000	397610000
C9JZB0;Q9BT40	Inositol polyphosphate 5-phosphatase K	INPP5K	13.1	13.1	167140000	110250000
F8W7U0;CON__ENSEMBL:ENSBTAP00000001528;Q15811;A8CTZ0;C9JQZ7;C9JXS9;C9J1A4;D6PAW0	Intersectin-1	ITSN1	5.2	7.2	83037000	121480000
CON__H-INV:HIT000292931			43.1	37.2	121460000	106570000
CON__P00761			7.8	7.8	16616000000	20365000000
CON__P01966			26.1	20.4	40130000	30451000
P02533;CON__P02533;CON__Q61782	Keratin, type I cytoskeletal 14	KRT14	11.2	15.9	0	0
CON__P02769;A0A087WWT3;C9JKR2;H0YA55;D6RHD5;B7WNR0;A0A0C4DGB6;CON__P02768-1;P02768			10.9	8.6	333330000	140230000
CON__P05784			33.6	30.7	537900000	1316100000
CON__P05787;P05787;F8VUG2;F8W1U3;F8VP67;CON__H-INV:HIT000016045;CON__Q3KNV1;CON__P08729;P08729;F8VQY3;H0YIB2;CON__REFSEQ:XP_092267	Keratin, type II cytoskeletal 8	KRT8	75.4	74.1	216300000000	170830000000
CON__P08730-1;K7ERE3;CON__ENSEMBL:ENSP00000377550;P13646;CON__P13646-1	Keratin, type I cytoskeletal 13	KRT13	11.7	11.4	986010000	0
P08779;CON__P08779;K7ENW6	Keratin, type I cytoskeletal 16	KRT16	14.4	14.4	0	0
CON__P12763			8.4	8.4	62064000	133900000
CON__P13645;P13645;CON__P02535-1;K7EMD9	Keratin, type I cytoskeletal 10	KRT10	16.9	46.2	526870000	4487400000
P35527;CON__P35527;K7EQQ3	Keratin, type I cytoskeletal 9	KRT9	39.2	46.4	1940200000	3114600000
CON__P35908v2;P35908;CON__P35908;CON__Q9R0H5	Keratin, type II cytoskeletal 2 epidermal	KRT2	10.6	48	114470000	1914600000
CON__P81644			37	16	66089000	36049000
CON__Q29443;CON__Q0IIK2;E7EQB2;E7ER44;P02788			28.9	34.9	1359700000	1569900000
CON__Q7Z3Y7;Q7Z3Y7;CON__Q148H6;Q7Z3Y8;CON__Q7Z3Y8;CON__Q9UE12;CON__REFSEQ:XP_986630;CON__O76014;CON__O76013;CON__O76015;CON__Q14532;CON__A2A5Y0;CON__Q14525;CON__Q15323;O76014;O76015;Q14532;O76013;Q15323;Q14525	Keratin, type I cytoskeletal 28;Keratin, type I cytoskeletal 27	KRT28;KRT27	3.3	7	0	67889000
CON__Q3MHH8			2.3	0	238460000	0
CON__Q3SX09;A0A2R8Y7R2;E9PFT6;P02042;F8W6P5;E9PEW8;CON__P02070;A0A2R8Y7X9;P69892;P69891;P02100	Hemoglobin subunit delta	HBD	15.4	10.9	144000000	138470000
CON__Q3T052			2.1	1.1	47010000	20106000
CON__Q3ZBD7			20.5	20.5	98014000	103370000
CON__Q3ZBS7;P04004	Vitronectin;Vitronectin V65 subunit;Vitronectin V10 subunit;Somatomedin-B	VTN	3.1	2.5	24164000	46023000
CON__Q6IFZ6;CON__Q7Z794;Q7Z794	Keratin, type II cytoskeletal 1b	KRT77	6.6	6.6	459790000	371360000
Q6KB66;CON__Q6KB66-1;CON__Q0VBK2	Keratin, type II cytoskeletal 80	KRT80	13.1	13.5	303790000	226810000
CON__Q6NXH9			5.8	8.3	54367000	35795000
CON__Q7Z3Y9;Q7Z3Y9	Keratin, type I cytoskeletal 26	KRT26	1.9	3.8	0	52430000
CON__Q7Z3Z0;Q7Z3Z0	Keratin, type I cytoskeletal 25	KRT25	4	4	137720000	0
CON__Q86YZ3;Q86YZ3	Hornerin	HRNR	4.5	6.6	72621000	118270000
CON__Q8VED5			4.5	8.7	0	0
CON__Q9H552			18	23.6	0	25968000
H0Y3P2;D3DQV9;P78344;H0YCH5;E9PKF8;H0YE22;H0YD77;H0YEC5;H0YE44	Eukaryotic translation initiation factor 4 gamma 2	EIF4G2	21.1	19.8	520060000	648610000
D3DUJ3;K7EQG9;P17706;K7EIE9	Protein-tyrosine-phosphatase;Tyrosine-protein phosphatase non-receptor type;Tyrosine-protein phosphatase non-receptor type 2	PTPN2	10.4	3.5	100170000	73739000
D3YTB1;F8W727;P62910;D3YTI8	60S ribosomal protein L32	RPL32	44.4	51.9	5973300000	4646400000
Q2L6G2;D5H3J5;A0A140T9H3;A0A140T9A9;A0A140T9Y5;A0A140T997;A0A140TA14;A0A140TA11		HLA-B	48.9	45.9	7778900000	1776400000
D6R8Z2;H0Y9I6;H0Y978;Q9HBG6	Intraflagellar transport protein 122 homolog	IFT122	12.5	12.5	148930000	69569000
D6RC41;D6R953;D6RB01;Q9Y6X4;D6RFI5	Soluble lamin-associated protein of 75 kDa	FAM169A	8.6	15.4	89658000	17658000
D6RAY0;D6R9G2;D6RFE4;H0YAG8;P11766	Alcohol dehydrogenase class-3	ADH5	39.3	39.3	110790000	30626000
D6R9P3;D6RD18;D6RBZ0;Q99729	Heterogeneous nuclear ribonucleoprotein A/B	HNRNPAB	24.6	25.4	7446600000	6290600000
D6RAY7;D6R9P4;D6RFF8;P46926;D6RB13	Glucosamine-6-phosphate isomerase;Glucosamine-6-phosphate isomerase 1	GNPDA1	0	17.7	0	80912000
D6RFH2;D6R9V8;D6RDN0;D6R973;D6RAV0		CDV3	81.5	81.5	52382000	122910000
D6R9Z7;P15954	Cytochrome c oxidase subunit 7C, mitochondrial	COX7C	16.1	16.1	119420000	388680000
D6RIZ4;D6RA47;D6RE79;Q14728;D6RHV1;D6R9N3	Major facilitator superfamily domain-containing protein 10	MFSD10	3.7	11	14935000	61305000
D6RA57;H0Y9X1;Q96EY4;D6RE67;D6RC31	Translation machinery-associated protein 16	TMA16	32.6	24.3	383620000	261380000
Q4VXL4;D6RAA5;Q4VXL8;E7EMZ9;E9PBC6;O95359;A0A0U1RRM9;H0Y911;E9PGB3	Transforming acidic coiled-coil-containing protein 2	TACC2	0	6.1	0	61067000
D6RAD4;P50613;D6R9G1;D6REC6	Cyclin-dependent kinase 7	CDK7	16.5	24.9	177030000	218910000
D6RAN6;F6SKB8;Q9NVZ3;H0Y970;D6RB24	Adaptin ear-binding coat-associated protein 2	NECAP2	19.8	13.9	85312000	27735000
D6RAN8;Q9P0M9;H7C5U8;D6RE11;B3KN43	39S ribosomal protein L27, mitochondrial	MRPL27	39.8	39.8	412920000	187770000
D6RAR6;Q14CZ7;D6RC07;D6RHY4	FAST kinase domain-containing protein 3	FASTKD3	7.9	5.1	56625000	7589900
D6RAW2;H7C386;Q9BW91	ADP-ribose pyrophosphatase, mitochondrial	NUDT9	12.1	18	64050000	55168000
D6RB89;P50120	Retinol-binding protein 2	RBP2	14.6	14.6	52140000	0
D6RBI8		KIAA0141	4	0	62694000	0
D6RBR6;D6RFG3;D6REL6;I6L9I8;Q9H201	Epsin-3	EPN3	9.3	0	14365000	0
D6RC52;D6RCB9;Q9NX24;J3QSY4;H0YC83	H/ACA ribonucleoprotein complex subunit 2	NHP2	47.7	47.7	1147200000	767210000
D6RC71;D6RF48;Q9P2W9	Syntaxin-18	STX18	0	7.1	0	17685000
D6RCD0;Q8NBQ5	Estradiol 17-beta-dehydrogenase 11	HSD17B11	26.2	26.2	316100000	228160000
D6REA1;Q9H173	Nucleotide exchange factor SIL1	SIL1	15.6	7.7	219860000	47217000
D6REB4;Q9H074	Polyadenylate-binding protein-interacting protein 1	PAIP1	0	5.7	0	25888000
D6REK3;Q6UX04	Peptidyl-prolyl cis-trans isomerase CWC27 homolog	CWC27	8.9	8.4	92398000	34798000
D6REL5;Q6UWZ7	BRCA1-A complex subunit Abraxas	FAM175A	0	3.6	0	0
D6REN1;D6RGC4;Q8TCQ1	E3 ubiquitin-protein ligase MARCH1		6.4	6.4	950830000	781700000
H0YAE9;D6REQ6;D6RHI9;O00584;A0A087WZM2	Ribonuclease T2	RNASET2	16.2	9.2	99674000	48405000
D6RGI3;D6RER5;Q9NVA2;D6RDU5;H0Y961;D6RDP1;D6R9Y6;H0Y9G8	Septin-11		35.5	43.5	813900000	1049400000
D6REW4		LIN54	0	14.5	0	45052000
D6REX3;O94979;H7BXG7;D6RHZ5;H0YAB3;H0Y8W8;H0Y8V7;H0YAF5;H0Y9K1;H0Y9T9;D6RBT0;D6RHE8;D6RE64;D6RCQ9;H0Y9V3	Protein transport protein Sec31A	SEC31A	22	24.9	1498800000	1597900000
D6RFI3;E7EQR8;Q9GZM5;D6RGY8;H0Y9A1	Protein YIPF3;Protein YIPF3, 36 kDa form III	YIPF3	3.4	16	32673000	117900000
D6RFN0;Q9BT78;D6RAX7;D6RD63	COP9 signalosome complex subunit 4	COPS4	28.1	23.5	367630000	476740000
D6RHW1;D6RIY1;D6RGK3;D6RIV9;D6RIE8;Q9HBM6;Q16594	Transcription initiation factor TFIID subunit 9B;Transcription initiation factor TFIID subunit 9	TAF9;TAF9B	10.8	10.8	18670000	14321000
D6RIE3;D6RGV5;H0UI06;P14406;D6R9C3	Cytochrome c oxidase subunit 7A2, mitochondrial	COX7A2	25.3	25.3	1537700000	2595400000
D6RHD3;Q9BS16;D6RC76;D6RJF0	Centromere protein K	CENPK	0	15.9	0	74202000
D6RIY6;Q06265;D6RA17;H0Y9L5;D6R905	Exosome complex component RRP45	EXOSC9	9.2	13.5	234540000	218360000
D6W5U7;Q9UJ98;C9JTG4;C9J3T3	Cohesin subunit SA-3	STAG3	3.4	6	115600000	101800000
K7ENX8;K7ELV6;K7EJV5;K7ELT6;K7EJV1;K7EMY9;K7EPM4;K7ER40;K7EQR7;D6W5Y5;Q14011;K7EQX4;K7ENN6;K7EIF7;K7EQL0	Cold-inducible RNA-binding protein	CIRBP	43.8	43.8	543790000	569450000
E3W980;Q8TDG4	Helicase POLQ-like	HELQ	1.3	0	64131000	0
E5KLJ9;A0A2R8Y3X5;A0A2R8YFD1;A0A2R8YE54;H7C141		OPA1	32.1	33.8	2014700000	2289600000
E5RHI8;E5RFK2;E5RGF9;Q9NRY5;E5RH43;E5RK42;E5RHP2	Protein FAM114A2	FAM114A2	0	29.6	0	13420000
E5RFQ1;Q9UH73	Transcription factor COE1	EBF1	1.9	1.9	186250000	133900000
E5RIY0;E5RFT4;Q8N4L2	Type 2 phosphatidylinositol 4,5-bisphosphate 4-phosphatase	TMEM55A	4.2	16.9	5623900	20083000
E5RFV7;O00300	Tumor necrosis factor receptor superfamily member 11B	TNFRSF11B	7.6	0	73914000	0
E5RGR0;O75608;A0A087X1K9;B4DP64;E5RJ48	Acyl-protein thioesterase 1	LYPLA1	33.5	20.3	127300000	95852000
E5RGS2;Q9H6H4	Receptor expression-enhancing protein;Receptor expression-enhancing protein 4	REEP4	9.2	9.2	147760000	229530000
E5RGS4;O60925	Prefoldin subunit 1	PFDN1	0	9.4	0	63618000
E5RGX5;Q93045	Stathmin;Stathmin-2	STMN2	6	11.3	74888000	55758000
P29084;E5RH41;E5RIW4	Transcription initiation factor IIE subunit beta	GTF2E2	14.4	14.4	97933000	31195000
E5RH51;Q96EX1	Small integral membrane protein 12	SMIM12	0	14.9	0	42930000
E5RHB1;E5RJB7;Q8N7B9	EF-hand calcium-binding domain-containing protein 3	EFCAB3	0	5.6	0	71476000
E5RIW3;E5RJD8;E5RHG6;O75347	Tubulin-specific chaperone A	TBCA	34.5	13.1	57011000	15676000
E5RHY2;E5RIC0;E5RIZ7;E5RHR2;Q9H9T3	Elongator complex protein 3	ELP3	0	12.3	0	12342000
O94905;E5RHW4;E5RJ09	Erlin-2	ERLIN2	49	50.4	1286500000	1549100000
E5RI99;P62888;E5RJH3;A0A0C4DH44;A0A0B4J213	60S ribosomal protein L30	RPL30	58.8	59.6	7570900000	5993900000
E5RIF2;Q9Y6D6;E5RHL7;E5RHZ1	Brefeldin A-inhibited guanine nucleotide-exchange protein 1	ARFGEF1	4.3	5.1	31721000	70434000
Q9UNX3;E5RIT6;E5RHH1	60S ribosomal protein L26-like 1	RPL26L1	38.6	39.3	121150000	62942000
E5RJI3;E5RIU9;Q8WUX9	Charged multivesicular body protein 7	CHMP7	19.1	10.2	18362000	2749700
E5RK82;E5RJF8;O15182;E5RFM2	Centrin-3	CETN3	16	18.6	12058000	30715000
E5RJZ1;H0YBD2;O14548	Cytochrome c oxidase subunit 7A-related protein, mitochondrial	COX7A2L	58.2	58.2	413950000	357430000
Q7L5N1;E7EM64;H7C3T0	COP9 signalosome complex subunit 6	COPS6	4.6	25.7	56230000	277570000
E7EUI7;E7EMN6;Q6NXS1;P41236	Protein phosphatase inhibitor 2-like protein 3;Protein phosphatase inhibitor 2	PPP1R2;PPP1R2P3	13.8	13.8	13774000	12464000
J3KMY5;G3V3E8;E7EMS2;G3V3D1;P61916;G3V2V8;H0YIZ1	Epididymal secretory protein E1	NPC2	33.1	37.2	2556300000	1907600000
Q86WA8;E7EN44;H3BUW8	Lon protease homolog 2, peroxisomal	LONP2	5	2.1	27967000	29886000
E7EN86;P52747	Zinc finger protein 143	ZNF143	2.8	2.8	5622700	7605500
E9PGW7;Q5T8T7;E7EN96;Q5T8T8;Q15528	Mediator of RNA polymerase II transcription subunit 22	MED22	12.6	12.6	0	55944000
F5H3K2;E7ENF1;G5EA44;F5H7W8;Q96C57;F5H8B7	Uncharacterized protein C12orf43	C12orf43	9.6	21.8	20999000	138110000
E7EV99;E7ENY0;P35611;A0A0A0MSR2;H0Y9H2;D6RAH3	Alpha-adducin	ADD1	3.6	8.5	30318000	48311000
E7EPB3;P50914	60S ribosomal protein L14	RPL14	36.3	42.7	4934100000	5219500000
E7ES33;E7EPK1;Q16181;G3V1Q4;A0A0U1RRE1;A0A0U1RRH9;A0A5F9ZGZ7;A0A0U1RRM2;Q5JXL7;A0A0U1RRD1;J3QRT6;J3KSZ7;A0A5F9ZHH3;Q6ZU15;O43236	Septin-7		53.5	54.2	4992300000	4320900000
E7EPM6;P33121;D6RER0;B7Z3Z9;H0Y9Z9;H0Y9U7;D6RG07	Long-chain-fatty-acid--CoA ligase 1	ACSL1	14.5	18.8	315260000	232410000
E7EPN9;Q9Y520;A0A0A0MS30;A0A2R8Y7F4;A0A2R8YET2;H7C5N8	Protein PRRC2C	PRRC2C	3.3	5.6	297640000	488000000
E7EPT4;P19404	NADH dehydrogenase [ubiquinone] flavoprotein 2, mitochondrial	NDUFV2	32.1	25.8	1288800000	1100100000
E7EQG5;Q6ZTQ4	Cadherin-related family member 3	CDHR3	0.9	0	50415000	0
E7EQR4;P15311;A0A2R8Y7M3;A0A2R8Y5S7;P35241;P26038;E9PQ82;E9PNV3;V9GZ54;A0A2R8Y5P0	Ezrin	EZR	50.5	53.2	34264000000	27978000000
E9PES6;E7ES08;E7EQU1;O15347	High mobility group protein B3	HMGB3	26.1	26.8	1186700000	1643300000
E9PCS8;E7EQY4;E7EV10;Q9BTC8;F6RRE2	Metastasis-associated protein MTA3	MTA3	26.3	16.1	73870000	9459400
Q7Z2K6;E7ER77;A0A0C4DGF0	Endoplasmic reticulum metallopeptidase 1	ERMP1	8.7	13.7	139440000	216470000
E7ERI8;E7EW49;E3W994;J3KR49;A0A0U1RQI6;O75122		CLASP2	2.3	1.7	11442000	28736000
E7ERS3;Q86VM9;H3BRN6;H3BRH3;H3BP01	Zinc finger CCCH domain-containing protein 18	ZC3H18	7.9	8.6	622920000	428050000
H0YBP1;E7ESA6;Q05397;E5RHD8;B4DWJ1;E9PEI4;H0YB16;H0YBZ1;E5RI03;H0YB99	Focal adhesion kinase 1	PTK2	3.9	4.8	70474000	56744000
E7ESG2;Q9HAW4	Claspin	CLSPN	2.2	1	31298000	2348400
J3KQY1;E7ESL0;Q9NWU5	39S ribosomal protein L22, mitochondrial	MRPL22	28.4	28.4	1470700000	1163600000
E7ESY4;Q13330;H0Y4T7;H7C3F3;H0YIT0;E9PF88;F8W9Y9	Metastasis-associated protein MTA1	MTA1	18.2	19.8	427320000	311110000
E7ET40;P00749	Urokinase-type plasminogen activator;Urokinase-type plasminogen activator long chain A;Urokinase-type plasminogen activator short chain A;Urokinase-type plasminogen activator chain B	PLAU	7	7	58815000	62008000
E7ET49;Q8NCG7	Sn1-specific diacylglycerol lipase beta	DAGLB	2.1	2.1	29922000	51101000
E7ETB3;E5RIA4;Q9ULA0;E7EMB6;C9JBE1;F8WAN0;B9ZVU2;E7EPX3;C9J1E2;C9JRG3;E5RJ35;E5RHR3	Aspartyl aminopeptidase	DNPEP	37.5	44.4	1089100000	669290000
F2Z2A3;H3BUS1;Q5QPU8;E7ETM6;Q8N2H4	Protein SYS1 homolog	SYS1-DBNDD2;SYS1	28.2	28.2	13030000	40137000
H0Y9G6;E7ETU7;P09001;E9PF06;D6RC14;D6RBQ5	39S ribosomal protein L3, mitochondrial	MRPL3	42.1	34.7	1186700000	789570000
E7ETY2;A0A3B3IS06		TCOF1	12.2	16.6	141250000	128970000
E7ETY7;Q8TED1	Glutathione peroxidase;Probable glutathione peroxidase 8	GPX8	0	21.5	0	81576000
E7ETZ4;Q9Y6E2;Q75MG1;E9PFE3;C9JF98;F8WDX8;E7EMS9;B5MCE7;B5MCH7;E9PFD4	Basic leucine zipper and W2 domain-containing protein 2	BZW2	9.8	14.5	45045000	96420000
O95251;E7EUP3;D6RFZ5	Histone acetyltransferase KAT7;Histone acetyltransferase	KAT7	14.4	16.2	232030000	200290000
E7EUU4;E9PGM1;E7EX73;C9K073;C9J2Z7;H7C044;H7C0V6;REV__C9JQZ6;REV__J3KQX6;F8WCF2;REV__Q8NEG2;C9JWH7;C9JSU8;C9JHW9;REV__F5H7J8;C9J556;C9JWW9		EIF4G1	27	27.7	4386700000	3573300000
E7EVA0;P27816;H7C4C5;H0Y2V1;B5MEG9;F8W9U4;H7C456;A0A0J9YVV8;A0A0J9YW37	Microtubule-associated protein;Microtubule-associated protein 4	MAP4	9.1	10.6	757510000	1382700000
E7EVE9;P18074;A8MX75;K7EKF3	TFIIH basal transcription factor complex helicase XPD subunit	ERCC2	10.3	10.7	722930000	177600000
E7EVH3;Q92576;D6R9X2;E9PE34;A0A1B0GX99;E7ER40	PHD finger protein 3	PHF3	4.9	3.9	50408000	90888000
G3V5R9;Q07866;E7EVH7;G3V3H3;F8W6L3;G3V2E7;G5E9S8;Q9H0B6;G3V2P7;A8MZ87;H0YJL0;H0YJU9;A8MX29;E9PQ02;H0YJT3;H7C4M1;Q9NSK0;H0YG16	Kinesin light chain 1	KLC1	14.9	12.7	225530000	104820000
E7EVQ6;Q14534	Squalene monooxygenase	SQLE	0	5.2	0	33311000
E7EW05;Q9NVU7;F8W8T7;D6RC74	Protein SDA1 homolog	SDAD1	7.8	10	1456400000	159360000
E7EW99;P78395;B5MCY4;A0A0G2JRX7;E7EMH2;H7C2P3;B5MD04;A0A0G2JRX8	Melanoma antigen preferentially expressed in tumors	PRAME	27.9	15.4	221800000	142400000
E7EWB4;Q9BPU6	Dihydropyrimidinase-related protein 5	DPYSL5	3.7	3.7	6601200000	6812400000
E7EWC2;F5H7S7;Q13576;D6R939	Ras GTPase-activating-like protein IQGAP2	IQGAP2	2.7	0.6	7403500	0
E7EWM1;Q15596	Nuclear receptor coactivator 2	NCOA2	1.3	1.4	77715000	165620000
E7EWP0;H0Y886;O43674	NADH dehydrogenase [ubiquinone] 1 beta subcomplex subunit 5, mitochondrial	NDUFB5	18.1	22.6	479430000	548570000
P33240;E7EWR4;E9PID8	Cleavage stimulation factor subunit 2	CSTF2	22.2	29.3	861780000	781160000
E7EWW0;Q7Z3J2;H3BV68;C9J7I2;F5H7K1;H3BVG8	UPF0505 protein C16orf62	C16orf62	3.9	1.8	66358000	39842000
E7EX90;Q14203;E7EWF7;Q6AWB1;C9JZA4;C9JTE5;C9JJN7;C9JJD0;C9JKG6;E9PCY0	Dynactin subunit 1	DCTN1	16.2	25.2	1559100000	1615800000
E9PAV3;F8VZJ2;H0YHX9;Q13765;F8W0W4;F8W1N5;F8VNW4;F8VZ58;Q9BZK3	Nascent polypeptide-associated complex subunit alpha, muscle-specific form;Nascent polypeptide-associated complex subunit alpha	NACA	3.6	2.6	648950000	837750000
E9PB90;P52789	Hexokinase;Hexokinase-2	HK2	9	9.9	149170000	86837000
E9PBK7;E9PJF0;E9PQW4;P27361;H0YDH9;B3KR49;K7ELV1;K7EN18;Q16659	Mitogen-activated protein kinase;Mitogen-activated protein kinase 3	MAPK3	19.3	11.3	45028000	25349000
E9PC61;G4U4J3;Q8NDF8	Non-canonical poly(A) RNA polymerase PAPD5	PAPD5	4.6	0	12703000	0
H7BZC1;E9PC71;P37235	Hippocalcin-like protein 1	HPCAL1	0	11.7	0	23269000
H0YA62;E9PC90;P14635	G2/mitotic-specific cyclin-B1	CCNB1	7	0	47089000	0
E9PCB6;Q9BYT8;H0YAK4;H0YAF7	Neurolysin, mitochondrial	NLN	11.5	15.7	188900000	179720000
H0YA68;E9PCD7;Q9Y2E5	Alpha-mannosidase;Epididymis-specific alpha-mannosidase	MAN2B2	0	2.4	0	17423000
E9PCG9;Q02338;H7C2W1;C9K0G7	D-beta-hydroxybutyrate dehydrogenase, mitochondrial	BDH1	7	21.1	44456000	83429000
H0YJY4;E9PCJ7;Q8N806	Putative E3 ubiquitin-protein ligase UBR7	UBR7	11.3	0	46826000	0
E9PCT3;P51636	Caveolin;Caveolin-2	CAV2	32.7	32.7	1051000000	703300000
K7EJC8;E9PCW1;O95249;B4DQA8;G5E9T8;F6RU00	Golgi SNAP receptor complex member 1	GOSR1	16.5	30.5	108980000	182320000
O95757;E9PDE8;D6RJ96	Heat shock 70 kDa protein 4L	HSPA4L	16.8	17	175490000	210270000
E9PDF6;O43795;E7EQD9;H7C2Y7;C9JYW1;A0A0U1RRI3;C9JUP5;C9K0I9	Unconventional myosin-Ib	MYO1B	27.1	25.6	2303200000	1531100000
E9PDH4;Q9Y2I7	1-phosphatidylinositol 3-phosphate 5-kinase	PIKFYVE	1	0	170930000	0
E9PDP5;Q8IWZ3;H7C2F5;H3BLS9	Ankyrin repeat and KH domain-containing protein 1	ANKHD1	0.5	1.7	0	14751000
E9PE17;I3L0E3;Q9Y2R5	28S ribosomal protein S17, mitochondrial	MRPS17;hCG_1984214	45	45	735720000	397790000
E9PE82;P16219	Short-chain specific acyl-CoA dehydrogenase, mitochondrial	ACADS	28.2	25	636050000	628620000
E9PE85;Q8N668	COMM domain-containing protein 1	COMMD1	35.7	0	58168000	0
H0Y547;E9PEJ6;P98196	Phospholipid-transporting ATPase;Probable phospholipid-transporting ATPase IH	ATP11A	2.5	2.5	67383000	44991000
E9PEN0;Q8WYH8	Inhibitor of growth protein 5	ING5	15.5	15.5	135590000	40160000
J3KPF9;E9PES4;Q9Y496;A0A087X011;H7C2F6	Kinesin-like protein;Kinesin-like protein KIF3A	KIF3A	3.4	6.6	21980000	108040000
E9PF05;Q8NBK3	Sulfatase-modifying factor 1	SUMF1	0	6.2	0	14969000
E9PF16;Q96CM8	Acyl-CoA synthetase family member 2, mitochondrial	ACSF2	0	6.6	0	86619000
E9PF19;Q9Y4P3;Q96E41;A0A087WXC6;F8WDI9;F8WCR3	Transducin beta-like protein 2	TBL2	54.7	47	4440400000	3099400000
H0Y8C4;E9PFR3;Q14738;H7C5Q9;H0YN84;Q16537;Q15173	Serine/threonine-protein phosphatase 2A 56 kDa regulatory subunit delta isoform	PPP2R5D	5.6	7.3	16211000	36321000
E9PFT7;P25054;A0A2Q2SV78;D6RFL6;R4GMU6;E7EMH9	Adenomatous polyposis coli protein	APC	1.5	2.1	47251000	170430000
G5E9X5;E9PG35;E9PHF7;Q96RQ3;F5GYT8	Methylcrotonoyl-CoA carboxylase subunit alpha, mitochondrial	MCCC1	26.3	18.9	430130000	326240000
E9PG40;P05067;H7C0V9;A0A0A0MRG2;H7C2L2	Amyloid beta A4 protein;N-APP;Soluble APP-alpha;Soluble APP-beta;C99;Beta-amyloid protein 42;Beta-amyloid protein 40;C83;P3(42);P3(40);C80;Gamma-secretase C-terminal fragment 59;Gamma-secretase C-terminal fragment 57;Gamma-secretase C-terminal fragment 50;C31	APP	15.1	17.2	667840000	646030000
E9PG46;Q2M2I8	AP2-associated protein kinase 1	AAK1	0	3.4	0	11500000
E9PGT1;Q15631;H7C1D4;A0A0J9YVW2	Translin	TSN	26	31.8	265480000	171390000
Q99627;E9PGT6;H7C3S9	COP9 signalosome complex subunit 8	COPS8	29.7	54.5	292820000	230230000
E9PH18;O75190;A0A0J9YX62;C9JDR7;C9JDX6;F8WCZ4;C9J2P2;C9J2C4;C9JB42;C9JN01;Q8WWF6	DnaJ homolog subfamily B member 6	DNAJB6	30.8	42.2	178930000	550020000
E9PH88		PMS1	2.6	0	167320000	0
E9PH99;Q9Y4E5	Zinc finger protein 451	ZNF451	0	5.2	0	514310000
E9PHA2;Q15003;C9J470;H7C415;C9JZP1	Condensin complex subunit 2	NCAPH	3.6	7	32610000	109760000
E9PHG5;Q6UW02;Q8WZ13;F8WBE2;C9J8K7	Cytochrome P450 20A1	CYP20A1	4.9	9.8	49536000	47737000
E9PHH3;H7C1K4;P18827	Syndecan-1	SDC1	10.1	0	0	0
E9PHH9;Q9BUI4	DNA-directed RNA polymerase III subunit RPC3	POLR3C	4.1	4.1	7545100	14307000
E9PHI4;O94901;H0Y6N5;H0Y742;H7C2K3;C9JK55;H7C019;C9JS54;C9JJU6;C9K051;H7C3X3;C9JR15	SUN domain-containing protein 1	SUN1	33.5	41.8	2280500000	2488700000
E9PHS0;O43813	LanC-like protein 1	LANCL1	11.2	11.2	236290000	70717000
E9PHV5;E7EUL7;P28290	Sperm-specific antigen 2	SSFA2	1.4	0.9	273250000	0
E9PHY5;E9PK52;E9PII3;A0A2R8Y5B3;E9PQD2;E9PRG1;E9PIG0;E9PQN0;Q9Y2J2;A0A0A0MRA8;A0A1B0GTF8;A8K968;A0A0A0MSA4;E9PJP4;Q4VXN0;J3QS55;J3KT37		EPB41L2	47	42.9	145170000	51959000
E9PKA7;E9PI08;Q9Y256	CAAX prenyl protease 2	RCE1	6.3	6.3	18399000	49211000
E9PI44;K7EJ18;Q5M7Z0	RING finger and transmembrane domain-containing protein 1	RNFT1	8.1	8.1	14207000	13711000
E9PI87;Q9BUP3	Oxidoreductase HTATIP2	HTATIP2	17.9	23	230560000	249290000
E9PJV6;E9PIC2;P56962	Syntaxin-17	STX17	14.7	0	13639000	0
E9PIE3;Q969G5	Protein kinase C delta-binding protein	PRKCDBP	3.8	3.8	37740000	43039000
E9PIN3;Q9UBU9;B4E227;E9PLA7;E9PQA4	Nuclear RNA export factor 1	NXF1	15.6	22.7	410420000	564710000
E9PIZ4;E9PSD5;E9PPQ5;Q9UHD1	Cysteine and histidine-rich domain-containing protein 1	CHORDC1	12.9	12.9	58358000	33814000
E9PJ42;Q5BJD5	Transmembrane protein 41B	TMEM41B	9.7	9.7	159660000	138560000
E9PP57;E9PJ82;E9PLZ0;H0YEW9;E9PQ18;Q6ZNB5	Putative short transient receptor potential channel 2-like protein		0	8.5	0	13099000
E9PKP4;H7BY18;E9PQ08;E9PJA2;P09603	Macrophage colony-stimulating factor 1;Processed macrophage colony-stimulating factor 1	CSF1	12.4	0	29234000	0
E9PJC4;E9PQY7;E9PS99;E9PL78;E9PJM1;E9PMQ9;E9PSI1;O15321	Transmembrane 9 superfamily member 1	TM9SF1	16.2	16.7	123380000	165930000
E9PJD7;Q6ZMK1	Cysteine and histidine-rich protein 1	CYHR1	3.2	4.5	17209000	13311000
H0YEQ6;E9PJE4;Q9GZQ3	COMM domain-containing protein 5	COMMD5	14.7	0	9934800	0
E9PK47;P06737	Alpha-1,4 glucan phosphorylase;Glycogen phosphorylase, liver form	PYGL	11.4	13.3	191300000	179380000
E9PK54		HSPA8	78.1	69.9	203980000	278670000
H7BXH2;E9PKF6;Q5H9R7;E9PK08	Serine/threonine-protein phosphatase 6 regulatory subunit 3	PPP6R3	3.3	3.3	81253000	48228000
E9PKG1;Q99873;E9PIX6;E9PQ98;H0YDE4;E9PNR9;E9PMW9;E9PMZ2;Q9NR22	Protein arginine N-methyltransferase 1	PRMT1	45.5	49.2	3661000000	3250100000
E9PKP7;P17480;E9PLT2;E9PMM2	Nucleolar transcription factor 1	UBTF	26	22.8	2677200000	1645100000
H0YF06;J3KN19;E9PKQ5;Q9GZT6;E9PPJ7	Coiled-coil domain-containing protein 90B, mitochondrial	CCDC90B	34.6	34.6	115850000	48656000
E9PKU7;E9PNH1		GANAB	68.1	67.4	127700000	261620000
H0YDR3;E9PKV8;Q8N5M4	Tetratricopeptide repeat protein 9C	TTC9C	0	21.7	0	26197000
E9PKZ0;P62917;E9PKU4;G3V1A1;E9PP36	60S ribosomal protein L8	RPL8	49.3	45.9	9063200000	7524000000
E9PL10;Q96K17	Transcription factor BTF3;Transcription factor BTF3 homolog 4	BTF3L4	15.2	0	26599000	0
Q92989;E9PL17;E9PJM4	Polyribonucleotide 5-hydroxyl-kinase Clp1	CLP1	0	4.5	0	60166000
F8VSA6;E9PS38;S4R3E9;E9PL57;Q15843	NEDD8	NEDD8;NEDD8-MDP1	28	28	63427000	35707000
E9PL71;E9PN91;E9PKK3;E9PNW6;E9PJD0		EEF1D	64.2	64.2	319530000	306400000
E9PLK3;P55786;H0YDG0;A6NEC2;H0YCQ5;E9PP11;E9PJF9;E9PJY4;E9PJ74;E9PPD4;E9PRQ5;E9PPZ2	Puromycin-sensitive aminopeptidase	NPEPPS	16.7	16	447690000	556180000
E9PLL2;E9PMH7;Q9BQC3	Diphthamide biosynthesis protein 2	DPH2	0	19	0	10315000
P46776;E9PLL6;E9PJD9	60S ribosomal protein L27a	RPL27A	28.4	23	4423200000	3576900000
I3L3B4;F8W9H0;E9PLN8;Q9BQB6	Vitamin K epoxide reductase complex subunit 1	VKORC1	12.5	12.5	323480000	109660000
E9PLP8;Q12996;E9PJ06;H0YE74	Cleavage stimulation factor subunit 3	CSTF3	17.1	22.4	639030000	601080000
E9PLS4;E9PP98;Q9Y5Y5;E9PMM3	Peroxisomal membrane protein PEX16	PEX16	32.5	32.5	26252000	13400000
H0YEN6;E9PLS9;O76062;E9PS18	Delta(14)-sterol reductase	TM7SF2	6.2	5.3	68510000	9971900
E9PM04;Q9BTE7;E9PLH8;E9PM78;H0YD80;E9PLS2;E9PQV9;H0YCN4	DCN1-like protein;DCN1-like protein 5	DCUN1D5	5.9	27.6	0	247010000
E9PM35;P49407	Beta-arrestin-1	ARRB1	9.3	20.6	45405000	147400000
E9PM62;Q5T9L3;E9PKJ0;E9PJW4;H0YCG9;E9PQK1;Q7Z430;H0YDL2	Protein wntless homolog	WLS	27	23	582380000	473620000
E9PM92;O00193;E9PQA1;E9PRZ9	Small acidic protein	C11orf58;SMAP	19.1	0	186370000	0
E9PMC9;Q7Z589	Protein EMSY	C11orf30;EMSY	1.1	0.7	0	56246000
E9PMG1;H0YDT0;Q96D71;F2Z3L2;H0YE73	RalBP1-associated Eps domain-containing protein 1	REPS1	1.6	6.4	7492000	121340000
Q9BUR4;E9PMG4;E9PMR3	Telomerase Cajal body protein 1	WRAP53	7.3	2.7	27927000	28240000
K4DIA7;E9PMR4;P48509;E9PRJ3	Tetraspanin;CD151 antigen	CD151	8.3	8.3	385990000	308460000
F5H1M3;F5H6R0;F5H6W6;E9PMZ8;Q8IVF5	T-lymphoma invasion and metastasis-inducing protein 2	TIAM2	24.5	24.5	9652800	6945000
E9PN76;Q8ND24	RING finger protein 214	RNF214	0	3.5	0	5583800
E9PN81;Q8TDP1	Ribonuclease H2 subunit C	RNASEH2C	0	9.7	0	0
E9PNM3;P11362;C9J205;E9PKV7;C1KBH7;A0A3B3ISD1	Fibroblast growth factor receptor 1	FGFR1	0	8.7	0	105650000
Q8NG31;E9PPJ1;H0YCZ2	Protein CASC5	CASC5	0.6	1.1	47682000	104250000
E9PPM1;E9PN66;E9PKN9;E9PS55;E9PMW4;E9PQ46;E9PIN5;E9PIK4;U3KQ32;E9PKZ4;O14683;E9PNB3;E9PMY0	Tumor protein p53-inducible protein 11	TP53I11	14.8	22.9	371300000	397930000
G3V158;E9PPM8;Q9Y315	Deoxyribose-phosphate aldolase	DERA	5.2	5.2	18428000	14330000
E9PPQ9		SLC35A3	0	31.1	0	59533000
E9PPX6		ATPAF1	28.9	28.9	383080000	714440000
E9PPY3;O43159	Ribosomal RNA-processing protein 8	RRP8	0	4.6	0	18710000
E9PPZ9;O43292;E9PLV6;E9PQ31	Glycosylphosphatidylinositol anchor attachment 1 protein	GPAA1	5	3.8	61514000	40086000
E9PQ61;O75152;E9PBY7;A0A1W2PPR9;A0A1B0GTU1;A0A494C0C4	Zinc finger CCCH domain-containing protein 11A	ZC3H11A	8.4	8.9	153840000	100510000
E9PQ73;Q8TDW7	Protocadherin Fat 3	FAT3	0.3	1	133900000	327100000
E9PQM0;Q8WUK0	Phosphatidylglycerophosphatase and protein-tyrosine phosphatase 1	PTPMT1	14.9	14.9	97865000	110200000
G3V1E1;E9PQT3;P17405;H0YEP5	Sphingomyelin phosphodiesterase	SMPD1	9.6	6.3	48807000	32849000
E9PR30;P62861	40S ribosomal protein S30	FAU	10.2	10.2	1173500000	1263400000
E9PRA3;Q9BZ67	FERM domain-containing protein 8	FRMD8	34.4	34.4	24601000	44561000
E9PRG8;E9PLD3;A0A494BXY3	Uncharacterized protein C11orf98	C11orf98	21.1	10.6	506050000	326320000
E9PRQ7;Q04323;A0A087WTZ5;E9PJ81	UBX domain-containing protein 1	UBXN1	29.4	18.4	401780000	185480000
E9PRR7;Q14331	Protein FRG1	FRG1	11.2	0	30011000	0
E9PRZ0;P46734;P52564	Dual specificity mitogen-activated protein kinase kinase 3;Dual specificity mitogen-activated protein kinase kinase 6	MAP2K3;MAP2K6	5	16.2	9558600	8160700
J3KND1;E9PRZ1;Q96ER3	Protein SAAL1	SAAL1	0	3.2	0	8439800
F1T0I1;O15027;A0A3F2YNX0;A0A3F2YNZ0;X6RGP5;A0A0C4DH09;Q8N9G1	Protein transport protein Sec16A	SEC16A	11.8	17.4	1398900000	1582700000
F8WE00;F2Z2A2;F8WDV5;Q8NBP5	Major facilitator superfamily domain-containing protein 9	MFSD9	0	12.1	0	44325000
F2Z2B9;Q9BSJ2;B3KTU7;R4GMM4	Gamma-tubulin complex component 2	TUBGCP2	3.7	9.4	75054000	118750000
F2Z2E2;Q86VI3	Ras GTPase-activating-like protein IQGAP3	IQGAP3	2.8	4.2	0	23471000
F2Z2K0;Q9UNZ2	NSFL1 cofactor p47	NSFL1C	0	5.8	0	23910000
F2Z2R9		ACP1	0	21.7	0	87640000
F2Z2U4;Q9Y4A5;H0Y4W2;A0A2R8YFJ4;C9K0N1	Transformation/transcription domain-associated protein	TRRAP	5.3	4.8	608700000	333600000
Q4TT34;F2Z2X0;O00746;A0A087WVT9;H0Y6J0;A2IDC9	Nucleoside diphosphate kinase;Nucleoside diphosphate kinase, mitochondrial	NME4	15.9	24.6	162810000	148570000
F5GWE5;Q00169;I3L471;I3L4U7;I3L3W1;I3L2X8;I3L4C0;I3L459;I3L4H1	Phosphatidylinositol transfer protein alpha isoform	PITPNA	11.5	17	87533000	219150000
F5GWG6;F5H7Y7;F5H369;O75747	Phosphatidylinositol 4-phosphate 3-kinase C2 domain-containing subunit gamma	PIK3C2G	8.7	0	44234000	0
F5GWH5;P61165	Transmembrane protein 258	TMEM258	16.3	16.3	107320000	89423000
F5GWI9;F5GXZ7;F5GZ97;Q9Y3C0;H0YGN0	WASH complex subunit CCDC53	CCDC53	7.1	8.3	24755000	15293000
F5GWT4;Q9H4A3;F6UYG0;A6PVV2;F8W9F9;H0Y7T5;Q96J92;Q9Y3S1	Serine/threonine-protein kinase WNK1	WNK1	0.5	3.1	9083300	198460000
F5GXG6;F5GX35;F5H4K7;Q13889;F5H6X0;F5GWD3;H0YFF7;A0A087WYD5	General transcription factor IIH subunit 3	GTF2H3	29.9	23.7	103610000	29405000
F5GX58;F8WDL1;J3KMY0;Q99618	Cell division cycle-associated protein 3	CDCA3	0	9.3	0	0
F5GX64;F5H5K3;H3BRR1;P38935	DNA-binding protein SMUBP-2	IGHMBP2	10.9	18.8	324380000	422360000
Q8TB96;F5GXC5;H3BUJ1	T-cell immunomodulatory protein	ITFG1	4.2	4.2	66015000	42236000
Q5VW33;F5GXQ0;Q5VW32	BRO1 domain-containing protein BROX	BROX	9.3	0	18584000	0
F5GXX5;P61803;F5H895;A0A0B4J239	Dolichyl-diphosphooligosaccharide--protein glycosyltransferase subunit DAD1	DAD1	47.1	47.1	1551900000	1471200000
F5GYI3	Ubiquitin-associated protein 1-like	UBAP1L	0	1.8	0	270380000
F5GYJ5;Q9NX18;F8W679;M0QYN2;F5GXW4;M0R060;F5H5T6	Succinate dehydrogenase assembly factor 2, mitochondrial	SDHAF2	23.4	23.4	54322000	68926000
F5GYN4;J3KR44;F5GYJ8;Q96FW1;F5H6Q1;F5H3F0	Ubiquitin thioesterase OTUB1	OTUB1	25.3	16.2	82407000	105080000
F5GYQ1;P61421;J3QL14;R4GN72;H3BQB4;H3BSG7;H3BUQ0;H3BTB5;H3BQJ1	V-type proton ATPase subunit d 1	ATP6V0D1	31.4	29.6	1244700000	921140000
H0YMX5;F5GYS8;H0YNY8;U3KPR8;O00470;O14770	Homeobox protein Meis1;Homeobox protein Meis2	MEIS2;MEIS1	15.3	15.3	28524000	19524000
H3BN68;F5GYU8;Q6UXY8	Transmembrane channel-like protein;Transmembrane channel-like protein 5	TMC5	2.9	2.9	257130000	121230000
F5GZ52;Q12879	Glutamate receptor ionotropic, NMDA 2A	GRIN2A	1.2	0	127350000	0
F5GZF0;O14519;E9PKR4;O75956	Cyclin-dependent kinase 2-associated protein 1;Cyclin-dependent kinase 2-associated protein 2	CDK2AP1;CDK2AP2	19.7	34.8	56919000	211370000
F5GZP3;H3BRJ5;Q8IWR1;C9J9F0;C9IZE0;C9JE08;C9J614;C9IY67	Tripartite motif-containing protein 59	TRIM59	18	18	144560000	148110000
F5GZS6;J3KPF3;P08195;F5GZI0;H0YFS2;F5H0E2;H0YFX4;F5H867	4F2 cell-surface antigen heavy chain	SLC3A2	47.7	43.2	6170100000	4490300000
F8VWA9;F5H5T2;F8VXJ0;F5GZZ6;Q5I7T1;Q5BKT4	Putative Dol-P-Glc:Glc(2)Man(9)GlcNAc(2)-PP-Dol alpha-1,2-glucosyltransferase;Dol-P-Glc:Glc(2)Man(9)GlcNAc(2)-PP-Dol alpha-1,2-glucosyltransferase	ALG10B;ALG10	19.5	23.4	63475000	183040000
P09104;F5H0C8;F5H1C3	Gamma-enolase;Enolase	ENO2	9.2	15	0	31908000
F5H0F9;Q9UJX4;H0YFB5;F5H3S5;F5GY68;F5GZ05;F5H0N1	Anaphase-promoting complex subunit 5	ANAPC5	2.4	14.7	72301000	158280000
F5H0V4;Q9HAP2	MLX-interacting protein	MLXIP	0	9.4	0	68971000
F5H0W5;Q9BR77	Coiled-coil domain-containing protein 77	CCDC77	5.4	5.4	25549000	0
F5H157;Q15286	Ras-related protein Rab-35	RAB35	22.7	30.3	629840000	678150000
F5H1D6;Q07864;F5H7E4	DNA polymerase;DNA polymerase epsilon catalytic subunit A	POLE	5.5	3.8	215230000	62821000
F5H1S9;G8JLB3;Q9Y606;F5GY32;F5H168;F8W9U5;F5H1B2;F5GXL3	tRNA pseudouridine synthase;tRNA pseudouridine synthase A, mitochondrial	PUS1	13.1	34.5	89331000	388150000
F5H296;Q8NFW8	N-acylneuraminate cytidylyltransferase	CMAS	0	17	0	15949000
F5H2U8;F5H2A4;P52926;F5H6H0	High mobility group protein HMGI-C	HMGA2	22.2	22.2	146790000	138350000
F5H2B9;H0YNH8;Q9BZF9;H0YN48	Uveal autoantigen with coiled-coil domains and ankyrin repeats	UACA	1	2	0	14494000
F5H2F4;V9GYY3;A0A384N5Y3;P11586;V9GZ78;A0A494C1T2	C-1-tetrahydrofolate synthase, cytoplasmic;Methylenetetrahydrofolate dehydrogenase;Methenyltetrahydrofolate cyclohydrolase;Formyltetrahydrofolate synthetase;C-1-tetrahydrofolate synthase, cytoplasmic, N-terminally processed	MTHFD1	11.2	10.1	414580000	258020000
F5H610;F5H2X8;Q9Y478	5-AMP-activated protein kinase subunit beta-1	PRKAB1	25.8	0	67103000	0
Q9BRY0;F5H385;K7EJZ1	Zinc transporter ZIP3	SLC39A3	0	22	0	87288000
F5H478;J3KRU5;X6R3T8;J3QLH3;J3QQJ0;Q9UHR5;J3KS14;J3QLM2;J3KRR6	SAP30-binding protein	SAP30BP	8.9	13.7	0	25465000
F5H4F1;Q99638	Cell cycle checkpoint control protein RAD9A	RAD9A	8.9	0	6006900	0
Q9H9H4;F5H4M0;F5H1F6	Vacuolar protein sorting-associated protein 37B	VPS37B	22.1	28.1	128270000	130830000
P55209;F8VY35;H0YIV4;F5H4R6;F8W0J6;F8VV59;F8VUX1;F8W118;F8W543;B7Z9C2;F8VXI6;F8W020;H0YHC3;H0YH88;F8VRJ2;F8VVB5;B7Z4K9	Nucleosome assembly protein 1-like 1	NAP1L1	37.1	36.8	2620000000	2429200000
Q9BQE3;F5H5D3;A0A1W2PQM2;F8VVB9;F8VQQ4;F8VS66;F8VRZ4;F8VWV9;C9JEV8;C9JQ00;C9JJQ8;F8VX09;C9JDL2;F8VRK0;C9K0S6;Q9H853;F8VXZ7	Tubulin alpha-1C chain	TUBA1C	72.2	73.7	777870000	787510000
H0Y8R1;F5H5I6;H0YAK1;Q12849;H0YAM1	G-rich sequence factor 1	GRSF1	51.3	57.3	2963900000	2125600000
F5H5P2;P12694;F5GXU9;H0YH31	2-oxoisovalerate dehydrogenase subunit alpha, mitochondrial	BCKDHA	9.4	11.5	161160000	155690000
F5H6E2;O00159;I3L501;I3L3Y6;I3L3F5	Unconventional myosin-Ic	MYO1C	40.3	43.6	6537900000	5666000000
F5H702;Q96GC5;F5H8D0	39S ribosomal protein L48, mitochondrial	MRPL48	49.6	49.6	607610000	398500000
F5H744		C12orf4	7.6	0	331370000	0
F5H785;P0DI82;P0DI81;E5RFG0	Trafficking protein particle complex subunit 2B;Trafficking protein particle complex subunit 2	TRAPPC2;TRAPPC2B	10.6	34.5	8613100	38571000
F5H7P7;Q96BP3;D6R9Q1;D6RB19;D6RD43;D6RHV0;H0Y8N5	Peptidylprolyl isomerase domain and WD repeat-containing protein 1	PPWD1	7	5	157260000	33821000
F5H7X4;Q66PJ3;F5GYV5;H7BZV4;A0A0C4DG62;F8WCT1;A0A0A0MTG7	ADP-ribosylation factor-like protein 6-interacting protein 4	ARL6IP4	11.1	11.4	199120000	92749000
F5H872;Q13503	Mediator of RNA polymerase II transcription subunit 21	MED21	21.4	12.6	70770000	53200000
F5H8F7;Q9UBL3;H0YBF6;H0YAQ0	Set1/Ash2 histone methyltransferase complex subunit ASH2	ASH2L	14.9	13.9	292220000	282600000
F6QDS0;H3BQK0;Q9UMR2;I3L352;H3BMQ5;H3BN59	ATP-dependent RNA helicase DDX19B	DDX19A;DDX19B	2.9	5.4	0	2673400
F6RGN5;I3L3N9		SLC25A10	21.2	16.5	132040000	0
F6RJM5;Q96S38	Ribosomal protein S6 kinase delta-1	RPS6KC1	0	1.8	0	56033000
Q96FS4;F6RY50;E9PIB3	Signal-induced proliferation-associated protein 1	SIPA1	6	2.3	138480000	82756000
F6T1Q0;Q6L8Q7	2,5-phosphodiesterase 12	PDE12	21.2	23.3	333950000	364110000
Q5SZR4;F6TB26;Q9Y2W6	Tudor and KH domain-containing protein	TDRKH	3.1	6.3	7142200	92402000
F6V2D4;O00214;H7BXD8;E9PN19;E9PJ77;E9PRN3;B1ANM0;Q5T3P9	Galectin;Galectin-8	LGALS8	10.7	6.7	138450000	69848000
F6VX93;Q5VIR6;I3L4P9;I3L0S6	Vacuolar protein sorting-associated protein 53 homolog	VPS53	3.8	8.2	12551000	15490000
F6XUP2;O43861	Probable phospholipid-transporting ATPase IIB	ATP9B	2.1	2.1	53364000	64551000
F8U8C0;O00220	Tumor necrosis factor receptor superfamily member 10A	TNFRSF10A	4.2	4.2	0	11566000
F8VNT9;F8VV56;F8W022;F8VWK8;P08962	Tetraspanin;CD63 antigen	CD63	7.5	7.5	183560000	115990000
F8VNX8;O14545	TRAF-type zinc finger domain-containing protein 1	TRAFD1	0	11	0	69183000
F8VP71;F8VVQ3;F8VZA2;Q6P1Q0;H0YIV5;H0YHF4;F8VR33;F8VS60;F8VPY5;F8W0R0;F8W1Z2	LETM1 domain-containing protein 1	LETMD1	11.1	15.6	74838000	90962000
F8VPD4;P27708;H7C2E4;H7C3Z5;H7BZB3;A0A669KBF2	CAD protein;Glutamine-dependent carbamoyl-phosphate synthase;Aspartate carbamoyltransferase;Dihydroorotase	CAD	15	23.6	1265000000	2142000000
H3BMZ4;F8VVA0;F8VQD9;Q9BSB4	Autophagy-related protein 101	ATG101	20.2	0	16288000	0
F8VR84;F8VQQ3;Q9HB07;H3BPH3	UPF0160 protein MYG1, mitochondrial	C12orf10	3.8	5.6	39300000	20518000
F8VRH0		PCBP2	37.7	31.3	196840000	299130000
F8VRK1		TUBA1C	12.5	0	66010000	0
F8VSL3;P25208	Nuclear transcription factor Y subunit beta	NFYB	10.1	10.1	48742000	29901000
F8VTR4;F8W0J4;F8W1B9;O95619	YEATS domain-containing protein 4	YEATS4	0	23.9	0	10082000
J3KPG5;F8VU39;Q9UIF9;A0A0C4DGI9;H0YHL2	Bromodomain adjacent to zinc finger domain protein 2A	BAZ2A	4.3	5.3	267420000	158200000
F8VUA2;F8VVT7;Q9HD42	Charged multivesicular body protein 1a	CHMP1A	5	5	12739000	10379000
F8VVA7;P61923;F8VXB1;F8W156;F8W651;F8VYZ4;F8VUC5;F8VXR1;F8VYE0	Coatomer subunit zeta-1	COPZ1	23.7	29.8	1234000000	1101400000
F8VVM2;F8VWQ0;F8VZL5;F8VWR4		SLC25A3	49.7	46.9	10705000000	10362000000
F8VVT9;J3KNM6		AGAP2	2.8	0.9	1324700000	58145000
F8VW29;Q16828;Q16829	Dual specificity protein phosphatase 6;Dual specificity protein phosphatase 7	DUSP6;DUSP7	10.5	0	198490000	0
F8VWV8;F8VXD5;Q53FV1	ORM1-like protein 2	ORMDL2	30.8	30.8	6696700	4975200
Q9H2H9;F8VX04;F8VX12	Sodium-coupled neutral amino acid transporter 1	SLC38A1	5.3	7.2	21760000	106060000
Q8TAQ2;F8VXC8;F8VZW6	SWI/SNF complex subunit SMARCC2	SMARCC2	37	30.5	8544700000	1901800000
Q9UBQ0;F8VXU5;Q05DG7	Vacuolar protein sorting-associated protein 29	VPS29	52.2	56.6	1414700000	1256500000
H0YI10;F8VXY1;Q8N5B7;H0YIG1;H0YHG4;Q49AQ3	Ceramide synthase 5	CERS5	7.7	15.1	56796000	53062000
H0YI20;F8VXY3;P00973;F8VUC8;F8VPW7	2-5-oligoadenylate synthase 1	OAS1	21.9	0	183450000	0
F8VYY9;P54619;F8VVA3;H0YIC9;F8VPF5	5-AMP-activated protein kinase subunit gamma-1	PRKAG1	13.2	13.2	95256000	43666000
P82979;F8VZQ9;F8VS12	SAP domain-containing ribonucleoprotein	SARNP	29.5	33.3	2186500000	1923600000
F8VZX2;F8W0G4;F8VXH9;F8W1G6;H3BND9;F8VTZ0;H3BSP4		PCBP2	68.8	61.7	584020000	460260000
F8W038;H0YIS7;Q8IXM2	Chromatin complexes subunit BAP18	C17orf49;RNASEK-C17orf49;BAP18	0	12.7	0	55870000
F8W0K0;F8VSC7;F8VP89;E7EX17;P23588;F8VYE9;F8VX11;F8VRU1	Eukaryotic translation initiation factor 4B	EIF4B	54.4	46.7	598460000	474130000
F8W0Q9;F8WF16;B7Z8L1		PPHLN1	7.8	5.5	139910000	137890000
F8W150;S4R3U2;H0YIN8;Q6ZTN6;Q8IZ07	Ankyrin repeat domain-containing protein 13D;Ankyrin repeat domain-containing protein 13A	ANKRD13A;ANKRD13D	14.5	0	0	0
F8W1A4;P54819;F8VZG5;A0A5F9ZHP2;F8VY04;A0A5K1VW67;G3V213;F8VPP1	Adenylate kinase 2, mitochondrial;Adenylate kinase 2, mitochondrial;Adenylate kinase 2, mitochondrial, N-terminally processed	AK2	72.8	70.7	8063000000	5276800000
F8W1F5;Q8IVF7	Formin-like protein 3	FMNL3	1.9	1.9	9907800	10222000
F8W1I9;Q6JQN1;D6RFF6;F8VXK4;F8W179	Acyl-CoA dehydrogenase family member 10	ACAD10	3.1	3.8	48037000	43495000
F8W6G1;Q9UHY1	Nuclear receptor-binding protein	NRBP1	4.4	2.8	58478000	10060000
F8W6I7;P09651;F8VZ49;F8VTQ5;Q32P51;F8W646;F8VYN5	Heterogeneous nuclear ribonucleoprotein A1;Heterogeneous nuclear ribonucleoprotein A1, N-terminally processed;Heterogeneous nuclear ribonucleoprotein A1-like 2	HNRNPA1;HNRNPA1L2	54.1	59.3	56769000000	56327000000
F8W6N3;Q92560	Ubiquitin carboxyl-terminal hydrolase;Ubiquitin carboxyl-terminal hydrolase BAP1	BAP1	1.7	1.7	9595300	10604000
F8W726;Q14157;Q5VU77;Q5VU81;Q5VU80;Q5VU79;Q5VU78;H0Y5H6;H7C2T8	Ubiquitin-associated protein 2-like	UBAP2L	11.7	17.1	1199600000	1206700000
F8WD56;F8W737;F8WD48;F8WBX4;Q502W6	von Willebrand factor A domain-containing protein 3B	VWA3B	0	10.9	0	157130000
F8W785;O00461	Golgi integral membrane protein 4	GOLIM4	12.7	17.1	428820000	454610000
Q5BJE1;F8W7A7;A0A0A0MS97	Coiled-coil domain-containing protein 178	CCDC178	1.2	3.2	389120000	1381200000
F8W7C6;A0A087WV22;H7C123;H7C2C5;Q96L21;H7C2U2	60S ribosomal protein L10-like	RPL10;RPL10L	54	49.1	197480000	262330000
Q96A26;F8W7Q4;E9PH05	Protein FAM162A	FAM162A	29.9	22.7	661270000	372500000
F8W7W8;Q6B0J5;Q30201	Hereditary hemochromatosis protein	HFE	4.2	9.8	30597000	72765000
F8W8D4;Q8TBC4	NEDD8-activating enzyme E1 catalytic subunit	UBA3	0	2.6	0	42616000
F8W8Z9;Q8N4H5	Mitochondrial import receptor subunit TOM5 homolog	TOMM5	35.7	7.1	212620000	194950000
F8W914;H7C106;A0A0U1RQR6	Reticulon	RTN4	40.9	43.2	11765000000	10760000000
F8W930;Q9Y6M1	Insulin-like growth factor 2 mRNA-binding protein 2	IGF2BP2	21.8	30.6	798210000	1380500000
F8W9B8;A0A0A0MSI8;O00471	Exocyst complex component 5	EXOC5	9.2	9.6	26273000	1930000000
F8W9J4;Q03001;E9PHM6;F6QMI7;A0A0U1RQJ2;A0A494C073;Q5T0V7;E7ETB9;A0A494C1D7;E7ERX3	Dystonin	DST	1.8	1.8	154080000	217290000
F8W9S7;Q14C86;C9IZX9;B0QZ65;B4DGD8;C9IZ08	GTPase-activating protein and VPS9 domain-containing protein 1	GAPVD1	5.5	5	139820000	191430000
F8WA11;Q7Z460;C9J151;H0Y5T1	CLIP-associating protein 1	CLASP1	2	0.8	156780000	830030000
F8WAJ0;Q9H8H2	Probable ATP-dependent RNA helicase DDX31	DDX31	7.5	9	253690000	237990000
R4GNG3;F8WAK2;F8W822;F8VXI9;Q14161	ARF GTPase-activating protein GIT2	GIT2	6.4	4.4	21206000	14498000
J3QRU4;F8WCA0;L7N2F9;P63027	Vesicle-associated membrane protein 2	VAMP2	29.2	29.2	610140000	256480000
F8WCF6;P59998;H7C0A3;R4GN08	Actin-related protein 2/3 complex subunit 4	ARPC4-TTLL3;ARPC4	55.8	59.7	2833100000	2629900000
F8WD88;P49450	Histone H3-like centromeric protein A	CENPA	15.1	16.3	7051200	40440000
F8WE78		GNAI2	6.3	0	427900000	0
F8WEW8		FAM3A	32.1	32.1	380940000	351850000
F8WJN3;Q16630;F8W084;A0A3B3ISW1	Cleavage and polyadenylation specificity factor subunit 6	CPSF6	28.9	24.7	3080100000	2298000000
G3V0I5;P49821;B4DE93;E9PQP1;E9PMX3;H0YE81;E9PLC6;E9PPR0;E9PJL9;E9PPS5;H0YD04;E9PPD6	NADH dehydrogenase [ubiquinone] flavoprotein 1, mitochondrial	NDUFV1	44.9	53.6	2878900000	3064400000
G3V111;P48454;E9PPC8;E5RJH4;E9PK68;H0YB02;H0YB04;H0YC26;E7ETC2;Q5F2F8;Q08209;P16298	Serine/threonine-protein phosphatase;Serine/threonine-protein phosphatase 2B catalytic subunit gamma isoform;Serine/threonine-protein phosphatase 2B catalytic subunit alpha isoform;Serine/threonine-protein phosphatase 2B catalytic subunit beta isoform	PPP3CC;PPP3CA;PPP3CB	3.1	11	157330000	192990000
G3V126;Q9UI12	V-type proton ATPase subunit H	ATP6V1H	13.5	17.8	147870000	57829000
O94766;G3V150;E9PNA1	Galactosylgalactosylxylosylprotein 3-beta-glucuronosyltransferase 3	B3GAT3	23.3	23.9	254670000	242430000
H0YH02;G3V167;Q9UGN5	Poly [ADP-ribose] polymerase 2	PARP2	7.3	7.3	13898000	0
G3V1D3;G3V180;Q9NY33;E9PNX5;E9PKK8;E9PQ14;E9PPK9	Dipeptidyl peptidase 3	DPP3	2.8	2.1	12058000	302460000
G3V192;P02794;G3V1D1;E9PPQ4;E9PRK8;E9PKY7	Ferritin;Ferritin heavy chain;Ferritin heavy chain, N-terminally processed	FTH1	32	24.2	228060000	56011000
Q12769;G3V198;E9PR16	Nuclear pore complex protein Nup160	NUP160	27.9	26	2091000000	1519400000
G3V1C3;Q9BZZ5;H0YER7;E9PQK6	Apoptosis inhibitor 5	API5	36.7	35.5	2109700000	2409500000
Q96RN5;G3V1P5;H7C308	Mediator of RNA polymerase II transcription subunit 15	MED15	6.6	11.4	52801000	162770000
G3V5S9;G3V1S4;Q9Y324	rRNA-processing protein FCF1 homolog	FCF1	0	4.9	0	72148000
G3V236;G3V3F7;Q96KN7;G3V3I7	X-linked retinitis pigmentosa GTPase regulator-interacting protein 1	RPGRIP1	0	3.2	0	132700000
G3V4C3;G3V2H7;Q86SZ2	Trafficking protein particle complex subunit 6B	TRAPPC6B	38	38	15415000	15827000
G3V2Q1;P07910;G3V576;G3V555;G3V575	Heterogeneous nuclear ribonucleoproteins C1/C2	HNRNPC	41.6	54.1	333020000	394990000
G3V2Y8;Q6UW01	Cerebellin-3	CBLN3	10.4	0	49566000	0
G3V325;O75127;C9JJT5;C9JU26	Pentatricopeptide repeat-containing protein 1, mitochondrial	ATP5J2-PTCD1;PTCD1	11.1	11.9	2625400000	2311000000
G3V441;G3V4H8;Q8N8R3	Mitochondrial basic amino acids transporter	SLC25A29	71.4	71.4	19456000	37239000
G3V4E1;P23743	Diacylglycerol kinase;Diacylglycerol kinase alpha	DGKA	0	2.4	0	28649000
G3V529;Q9GZR7;A0A1W2PRR2;F5GYL3;A0A087WXU8	ATP-dependent RNA helicase DDX24	DDX24	10.7	11.5	243600000	119300000
G3V570;G3V5L1;P61244;Q6V3B1;G3V563;G3V2R5	Protein max	MAX	53.5	53.5	78206000	73256000
G3V599;Q96PC5;G3V5K6;A4FU28;Q86UF2;A4D2H0;G3V3C4;A0A5F9ZHA4;A0A2R8YE69;Q8IX94;P0CG41	Melanoma inhibitory activity protein 2	MIA2	1	6.3	118620000	210770000
H0YJJ8;G3V5E5;P49770	Translation initiation factor eIF-2B subunit beta	EIF2B2	0	8	0	26118000
G3V5T9;P24941;E7ESI2;K7EJ83;Q00526	Cyclin-dependent kinase 2	CDK2	13.6	26.3	180470000	160810000
G3V5Z3;Q6IN85;H0YIY8;G3V5A2;H0YJN6;G3V4R3;G3V231	Serine/threonine-protein phosphatase 4 regulatory subunit 3A	SMEK1	17.7	16.4	537880000	448690000
G3V5Z7;P60900;G3V295;G3V3I1;G3V3U4;H0YJC4;G3V4S5;G3V2S7	Proteasome subunit alpha type;Proteasome subunit alpha type-6	PSMA6	42.9	53.2	3714000000	3994200000
G3XAG1;Q96ME7	Zinc finger protein 512	ZNF512	6.4	9.7	65253000	135630000
P07942;G3XAI2;E7EPA6	Laminin subunit beta-1	LAMB1	12.2	5	870830000	428920000
G3XAN1;Q9NV88;E5RK47;E5RG70;H0YBH8	Integrator complex subunit 9	INTS9	8.2	15.6	138310000	189500000
G3XAN4;Q15629	Translocating chain-associated membrane protein 1	TRAM1	15.3	15.3	522670000	396050000
G3XAP6;P49747	Cartilage oligomeric matrix protein	COMP	1.9	1.9	0	31963000
Q5VW38;G5E994;U3KQD2	Protein GPR107	GPR107	3.5	1.8	74964000	12761000
G5E9A6;P51784	Ubiquitin carboxyl-terminal hydrolase;Ubiquitin carboxyl-terminal hydrolase 11	USP11	15.4	13.2	326700000	129800000
G5E9C0;Q9HB58;E7EM70;C9JZQ4	Sp110 nuclear body protein	SP110	23.2	0	763320000	0
G5E9E7;G3V1L9;Q07157;H0YKB1	Tight junction protein ZO-1	TJP1	7.7	8.2	502820000	281540000
G5E9Q7;H7C1W2;H0Y5Q7	Isocitrate dehydrogenase [NAD] subunit, mitochondrial	IDH3G	24.8	35.7	336220000	566090000
G5E9U9;Q9H0J9	Poly [ADP-ribose] polymerase 12	PARP12	4.8	1.9	0	0
G5E9W7;G5E9V5;P82650;H7C5F2;H7C5H3;H7C5L9;C9J5D8	28S ribosomal protein S22, mitochondrial	MRPS22	49.8	48.6	2617000000	1971600000
G5E9W2;Q9P2E5	Chondroitin sulfate glucuronyltransferase	CHPF2	8.8	8.9	17968000	54159000
G5E9Z2;Q96KA5	Cleft lip and palate transmembrane protein 1-like protein	CLPTM1L	33.6	33.6	1780200000	1127400000
G5EA09;O00560;B4DHN5;E9PBU7	Syntenin-1	SDCBP	0	17.3	0	46688000
G5EA30;Q92879;E9PSH0;E9PKU1;E9PQK4;F5H0D8;F5H4Y5;F5H3J7;E9PKA1;V9GYD9;Q5VZZ6;A0A0J9YX66;A0A1B0GU44;A0A1B0GUN8;O95319	CUGBP Elav-like family member 1	CELF1	23.9	16.1	534380000	257420000
G8JLA2;F8VZU9;F8W180;F8VXL3;H0YI43		MYL6	65.1	65.1	0	109980000
P31943;G8JLB6;E9PCY7;D6RBM0;H0YB39;E5RGV0;D6RIU0;H0YBD7;D6RFM3;D6RIT2;D6R9T0;E7EN40;D6RAM1;D6RDU3;D6RJ04;D6RIH9;E7EQJ0;H0YBG7;E5RGH4;D6RDL0;D6RF17;H0YAQ2;D6R9D3;E5RJ94	Heterogeneous nuclear ribonucleoprotein H;Heterogeneous nuclear ribonucleoprotein H, N-terminally processed	HNRNPH1	59.7	57.7	38026000000	32001000000
H0UI80;X6RLT1;Q8IXH7	Negative elongation factor C/D	TH1L;NELFCD	11.7	8.7	230090000	228830000
P51798;H0Y2M6;I3L470	H(+)/Cl(-) exchange transporter 7	CLCN7	3.9	4.1	26215000	88450000
H0Y337;Q5JT44;Q5JT49		UTRN	31.5	32.7	47814000	62067000
Q5QPK2;H0Y368;O60762;Q5QPJ9	Dolichol-phosphate mannosyltransferase subunit 1	DPM1	34.1	44.9	1786800000	1444000000
H0Y3H2;Q99758	ATP-binding cassette sub-family A member 3	ABCA3	1.7	2.4	795530000	727250000
H0Y5D3;H0Y3M0;Q13371	Phosducin-like protein	PDCL	0	12.1	0	0
H0Y465;P21359;J3KSB5;J3KRT8;J3QQN8;A0A1W2PS74;J3QSG6	Neurofibromin;Neurofibromin truncated	NF1	2.9	2.5	102520000	101770000
H0Y5C5;P07492	Gastrin-releasing peptide;Neuromedin-C	GRP	15.6	0	125110000	0
H0Y621;H0Y5K5;Q9Y282;A0A1W2PPS8	Endoplasmic reticulum-Golgi intermediate compartment protein 3	ERGIC3	4.3	8.6	38778000	39161000
H0Y5N2;O60906	Sphingomyelin phosphodiesterase 2	SMPD2	8.3	8.3	13131000	13618000
H0Y5P8		KCTD3	0	6	0	10562000
H0Y612;Q9UPN9	E3 ubiquitin-protein ligase TRIM33	TRIM33	6.2	3	55961000	45405000
Q14687;H0Y613;H7C3B5	Genetic suppressor element 1	GSE1	3.1	1.2	24055000	9754100
H0Y6I6;Q96ME1	F-box/LRR-repeat protein 18	FBXL18	2.2	2.6	57470000	78370000
H0Y7D7;Q99941	Cyclic AMP-dependent transcription factor ATF-6 beta;Processed cyclic AMP-dependent transcription factor ATF-6 beta	ATF6B	1.9	4.1	539400000	583760000
J3KNN9;H0Y7K5		WT1	0	2.2	0	8424200
H0Y8X4;O43598	2-deoxynucleoside 5-phosphate N-hydrolase 1	DNPH1	0	7	0	45677000
H0Y955;P53582	Methionine aminopeptidase 1	METAP1	5.3	15.3	6076400	31439000
H0Y962;Q8N4T8	Carbonyl reductase family member 4	CBR4	6.5	6.5	98750000	24484000
H0Y993;P35659;B4DFG0;A0A494C028;H0Y8X0;A0A494C198;D6RDA2;D6R9L5	Protein DEK	DEK	38.9	32.6	2772000000	3020200000
H0Y997;Q96J42;H0Y928;D6RBD9;D6RB48	Thioredoxin domain-containing protein 15	TXNDC15	14	3.5	75335000	40888000
H0YA09;O43679;E9PFI4;G5E9Y7;D6RAT1;A0A6E1WJ75;Q86U70	LIM domain-binding protein 2	LDB2	20.4	8.8	182350000	19781000
H0YA18;Q9NUQ7;D6RGX2;H0Y9B0	Ufm1-specific protease 2	UFSP2	14.1	13.9	82307000	101090000
H0YAL1		CEP63	0	9.8	0	58442000
H0YAW0;O75762	Transient receptor potential cation channel subfamily A member 1	TRPA1	1	2	77012000	295190000
H0YC27;H0YC67;H0YBD9;Q96DB5;H0YAP5;H0YB03;E5RH53	Regulator of microtubule dynamics protein 1	RMDN1	7.5	21.5	0	31086000
H0YBL1;P29218;E5RG94;E5RHE9;E5RI82;E5RIP7;E5RGY4	Inositol monophosphatase 1	IMPA1	12.5	3.8	12394000	12561000
I3L252;H0YCY6;Q3LXA3	Bifunctional ATP-dependent dihydroxyacetone kinase/FAD-AMP lyase (cyclizing);ATP-dependent dihydroxyacetone kinase;FAD-AMP lyase (cyclizing)	TKFC;DAK	0	13.2	0	20062000
H0YCZ5;H7C430;Q70HW3	S-adenosylmethionine mitochondrial carrier protein	SLC25A26	0	18.6	0	10770000
H0YD13;P16070;H0Y2P0;H0YE40;H0YDW7;H0YCV9;H0Y5E4;E9PKC6;H0YDX6;Q86UZ1;H0YD17;J3KN83	CD44 antigen	CD44	38.3	41.7	17918000000	12898000000
H0YD21;I3L448;Q5TC12;H0YCA6	ATP synthase mitochondrial F1 complex assembly factor 1	ATPAF1	7.1	16.4	142370000	130570000
H0YD37;Q9GZP0	Platelet-derived growth factor D;Platelet-derived growth factor D, latent form;Platelet-derived growth factor D, receptor-binding form	PDGFD	3.4	3.4	54204000	52082000
H0YD48;H0YEF7;H0YE97;H0YEY8;H0YEH1		PICALM	22.7	33.3	0	25850000
H0YE03;H7C3G7;Q2TBE0	CWF19-like protein 2	CWF19L2	0	3.1	0	59546000
Q07960;H0YE29;E9PNR6	Rho GTPase-activating protein 1	ARHGAP1	20.7	23.5	392250000	296180000
H0YEB6;O60232;E9PK41;H0YEK1;G3V1B8	Sjoegren syndrome/scleroderma autoantigen 1	SSSCA1	0	19.7	0	12182000
H0YEE1		VPS51	0	13.6	0	40583000
H0YEH2;Q5T1Z4;Q5T1Z8;Q14671;E9PR38;H0YDK8;E9PM68;E9PL65;E9PMX1	Pumilio homolog 1	PUM1	6	9.2	82803000	122590000
H0YFP6;Q8TBY8	Polyamine-modulated factor 1-binding protein 1	PMFBP1	1.8	1.8	523360000	1548900000
H0YG23		GLI2	11.4	11.4	282730000	188600000
H0YG54;H0YGR4;Q9Y3B8;F5GYG5	Oligoribonuclease, mitochondrial	REXO2	20.2	25.5	60936000	130980000
H0YG62;H0YGS2;H0YEJ9;A0A0A0MRF3;H0YE88;Q53GI4;A0A1X7SBS4;P28347;Q15561;Q99594;Q15562	Transcriptional enhancer factor TEF-1;Transcriptional enhancer factor TEF-3;Transcriptional enhancer factor TEF-5;Transcriptional enhancer factor TEF-4	TEAD4;TEAD1;TEAD3;TEAD2	17.5	5.8	28872000	39080000
Q8NE71;H0YGW7;A0A0G2JIC2	ATP-binding cassette sub-family F member 1	ABCF1	11.2	13.5	443230000	124680000
H0YHR8;Q5JUV4;P49902	Cytosolic purine 5-nucleotidase	NT5C2	14	14	12476000	0
H0YIV9;O43716;F8VRU3;J3KMY1	Glutamyl-tRNA(Gln) amidotransferase subunit C, mitochondrial	GATC	28.6	44	2490100000	2734900000
H0YJR8;H0YJ66;Q9Y394	Dehydrogenase/reductase SDR family member 7	DHRS7	5.2	5.2	19438000	55247000
Q96B13;H0YJ75;Q13362;G3V2U3	Serine/threonine-protein phosphatase 2A 56 kDa regulatory subunit gamma isoform	PPP2R5C	13.5	6.8	80711000	90806000
H0YJJ5;H0YJL5;Q9UEU0	Vesicle transport through interaction with t-SNAREs homolog 1B	VTI1B	0	21.1	0	165390000
S4R343;H0YLQ7;H0YK99;Q9NVM6	DnaJ homolog subfamily C member 17	DNAJC17	16.8	16.8	70251000	45945000
H0YKD8;P46779;H0YMF4;H0YLP6	60S ribosomal protein L28	RPL28	32.9	37.1	3431900000	3506400000
H0YLB7;H0YKU8;Q6JHV3;H0YMI4;Q9Y6I4	Ubiquitin carboxyl-terminal hydrolase;Ubiquitin carboxyl-terminal hydrolase 3	USP3	6.7	0	28562000	0
H0YKX5;H0YL42		TPM1	32.4	39.4	418250000	183530000
H0YM74;Q92610	Zinc finger protein 592	ZNF592	4.8	0	35714000	0
H0YN26;P39687;O43423	Acidic leucine-rich nuclear phosphoprotein 32 family member A	ANP32A	9	23.2	0	134490000
H0YN65;Q8NCH0	Carbohydrate sulfotransferase 14	CHST14	11.4	17.1	110290000	155520000
H0YNA7;Q8TCT8	Signal peptide peptidase-like 2A	SPPL2A	9.4	9.4	169950000	127210000
H0YNE9;Q92930	Ras-related protein Rab-8B	RAB8B	5.9	31.4	0	49056000
H0YNG3;P67812;H0YNX5;H0YNA5;H0YKT4	Signal peptidase complex catalytic subunit SEC11;Signal peptidase complex catalytic subunit SEC11A;Signal peptidase I	SEC11A	38	33.7	790340000	451370000
H0YNH6;Q9Y3B6	ER membrane protein complex subunit 9	EMC9	34.3	22.4	146190000	111510000
H0YNN2		FAM227B	11.8	11.8	110280000	45855000
H0YNP1;O94923	D-glucuronyl C5-epimerase	GLCE	4.7	2.7	21285000	0
H3BLU7;O43488;A0A499FJT0;Q8NHP1;H7C5H7;O95154	Aflatoxin B1 aldehyde reductase member 2	AKR7A2	28.7	28.7	690490000	661170000
H3BLV9;Q96SB4;H0Y932;H7C521;A8MPP7;A8MPY5;E7ETV6;Q9UPE1	SRSF protein kinase 1	SRPK1	13.7	13.7	265770000	255300000
H3BM04;Q05209	Tyrosine-protein phosphatase non-receptor type 12	PTPN12	0	5.6	0	5376700
H3BM14;H3BM74;Q9Y5A7;H7C5E1;H7C5N1;C9JRT6;F8WDB6	NEDD8 ultimate buster 1	NUB1	7.4	0	136500000	0
H3BMF4;Q9H2V7;H3BR82;H3BPQ9;H3BP14;H3BT44;H3BPT8	Protein spinster homolog 1	SPNS1	17.1	9.9	136150000	75708000
H3BV80;H3BMM9;H3BTC0;Q15287;H3BPG5;H3BMS0	RNA-binding protein with serine-rich domain 1	RNPS1	37	37	2221400000	1790500000
H3BMT8		BLOC1S6	15.2	15.2	46611000	49428000
J3KRY7;H3BMW4;Q9BTX3	Transmembrane protein 208	TMEM208	26.2	26.2	93049000	131220000
H3BQQ6;H3BTI2;H3BTP8;H3BSY6;H3BP64;H3BUL4;H3BMX9;Q9GZU8;H3BPH9;H3BPF9;H3BN22;Q6P4H7;H3BSF0;H3BU93	Protein FAM192A	FAM192A;NIP30	0	37.5	0	87612000
H3BN56;Q9UGJ1	Gamma-tubulin complex component 4	TUBGCP4	26.8	26.8	26325000	0
H3BN98;I3L246;H3BPJ2;Q15041;H3BV27;H3BT37;I3L303;H3BTX6;H3BS91		RPS15A	35.4	35.4	1193600000	1177300000
H3BSK4;H3BNB9;Q9Y4X5	E3 ubiquitin-protein ligase ARIH1	ARIH1	0	10.8	0	15997000
H3BNC9;P08708;H0YN88;A0A075B716;H0YN73;A0A0J9YYC4	40S ribosomal protein S17	RPS17	13.2	13.2	6572000000	5734200000
H3BND4;Q6P996;H3BU11;H3BQ54;H3BNL6;J3KNK7;Q86XE2;Q6P474	Pyridoxal-dependent decarboxylase domain-containing protein 1;Putative pyridoxal-dependent decarboxylase domain-containing protein 2	PDXDC1;PDXDC2P	1.6	1.4	16683000	16924000
H3BNK8;H3BU96;H3BNT4;Q99547	M-phase phosphoprotein 6	MPHOSPH6	27.3	27.3	110240000	92605000
H3BNT2;O75208;H3BPC6;H3BSJ5;H3BPY0;H3BPW3;H3BVA5;H3BRC0	Ubiquinone biosynthesis protein COQ9, mitochondrial	COQ9	25.7	15.8	496060000	308130000
H3BS10;H3BP20;P06865;H3BTD4;H3BU85;H3BRP6;A0A087WTY2;H3BVH8;H3BT62;H3BQ04;A0A087WUJ7	Beta-hexosaminidase;Beta-hexosaminidase subunit alpha	HEXA	32	35.8	2495700000	2145300000
H3BP28;Q99807;H3BTN8;H3BSZ3;H3BS11;I3L1T0	5-demethoxyubiquinone hydroxylase, mitochondrial	COQ7	17.5	26.8	104070000	122270000
H3BP71;O75150;H3BQ99;H3BUL6;I3L332;A0A087WTK2;H3BS50	E3 ubiquitin-protein ligase BRE1B	RNF40	9.5	13.5	132930000	314420000
H3BQK9;H3BPE1;A0A5F9ZGX0		MACF1	14.1	18.1	4878400000	5161000000
H3BUG4;H3BPG7;H3BV90;H3BT65;Q6FI81;H3BQ23	Anamorsin	CIAPIN1	0	27.7	0	57833000
H3BPK3;Q16775;H3BV79;H3BPQ4	Hydroxyacylglutathione hydrolase, mitochondrial	HAGH	10	10	45882000	87906000
H3BUQ8;H3BQ95;H3BRM4;P51168	Amiloride-sensitive sodium channel subunit beta	SCNN1B	0	4.1	0	78705000
H3BQW1;J3KMW5;Q9BQD7	Protein FAM173A	FAM173A	12.9	12.9	202780000	178520000
H3BR29;H3BSM7;Q96GQ5;H3BTA0;H3BS97	RUS1 family protein C16orf58	C16orf58	16.1	11.1	219490000	179420000
H3BR94;Q9BTE1;H3BUD2;H3BS05	Dynactin subunit 5	DCTN5	6.5	6.5	34683000	10663000
H3BRE0;H3BTH6;Q8NEZ5	F-box only protein 22	FBXO22	0	15.1	0	22315000
H3BRS3;Q9Y4R8	Telomere length regulation protein TEL2 homolog	TELO2	0	8	0	14500000
H3BRW9;Q02750	Dual specificity mitogen-activated protein kinase kinase 1	MAP2K1	22.1	10.1	0	0
H3BS42;Q9H5H4	Zinc finger protein 768	ZNF768	2.9	4.7	9495600	9461500
H3BTI5		C16orf62	0	20.5	0	59780000
H3BTX0;Q9BTK6	PAXIP1-associated glutamate-rich protein 1	PAGR1	21.4	0	90783000	0
H3BV23;H3BUV9;Q96S82	Ubiquitin-like protein 7	UBL7	0	6.2	0	16214000
H3BUX2;O43169;D6RFH4;J3QR91	Cytochrome b5 type B	CYB5B	61.8	61.8	5057700000	5064700000
H7BXI1;A0A499FIX8;A0A087WXU3;A0FGR8	Extended synaptotagmin-2	ESYT2	39.8	45	4984300000	4546200000
H7BXY3;Q7L2E3	Putative ATP-dependent RNA helicase DHX30	DHX30	33.3	38.9	2050300000	1967700000
H7BXZ6;Q8IXI2;K7EIQ7;J3QLG2;K7EP86	Mitochondrial Rho GTPase;Mitochondrial Rho GTPase 1	RHOT1	7	5.7	80612000	71063000
H7BY04;Q9Y6N6	Laminin subunit gamma-3	LAMC3	5.1	5.1	57204000	134720000
Q5JRG1;H7BYF2;Q9BVL2	Nucleoporin p58/p45	NUPL1	24.6	18.1	427060000	283290000
H7BYH4;P00441	Superoxide dismutase [Cu-Zn]	SOD1	24.4	24.4	101800000	32810000
H7BYW5;P31321	cAMP-dependent protein kinase type I-beta regulatory subunit	PRKAR1B	7.4	7.4	6387000	9024600
H7BYY1;F5H7S3;B7Z596;H0YKJ4;H0YK48;A0A494BZZ2;H0YN06		TPM1	21.4	29.8	24888000	86285000
H7C312;H7BZ20;P23919	Thymidylate kinase	DTYMK	5.9	0	54128000	0
H7BZ55	Putative ciliary rootlet coiled-coil protein-like 3 protein		0.7	0	237510000	0
H7BZH1;H3BLU3		PRR14L	3.9	6.1	1780800000	1954000000
H7BZJ3		PDIA3	39	39	3186800000	1719400000
H7BZK9;Q96N11	Uncharacterized protein C7orf26	C7orf26	12.1	12.1	39275000	47761000
H7BZT7;X6RA14;U3KQT1;P10768	S-formylglutathione hydrolase	ESD	10	0	48461000	0
H7C0J3;H7C3H7		CHD3	12.8	12.8	784610000	670050000
H7C0P0;Q9BV73	Centrosome-associated protein CEP250	CEP250	0	2.4	0	17883000
H7C0Q6;Q9C037	E3 ubiquitin-protein ligase TRIM4	TRIM4	7.4	13.9	19249000	45753000
H7C0T3		TRAPPC12	4.3	4.3	61024000	34415000
H7C0X8;P40121	Macrophage-capping protein	CAPG	0	12.6	0	31768000
H7C1D1			6.9	6.9	16935000	160780000
H7C1G6;Q7Z3C6	Autophagy-related protein 9A	ATG9A	0	3.7	0	0
H7C1I7;Q5VZL5	Zinc finger MYM-type protein 4	ZMYM4	0.9	3.8	363690000	51090000
H7C1M1;Q06190	Serine/threonine-protein phosphatase 2A regulatory subunit B subunit alpha	PPP2R3A	7.3	7.3	374010000	59212000
H7C1M2		SON	19.7	20.8	75286000	109640000
H7C1U8;Q9BUR5;A0A0J9YWW6;G3V1B6;A0A0J9YXS4	Apolipoprotein O	APOO	41	38.2	1166500000	1263600000
H7C1X9;Q9H9A5	CCR4-NOT transcription complex subunit 10	CNOT10	5.7	5.7	35915000	30083000
H7C268;Q9H0V1	Transmembrane protein 168	TMEM168	0	3.5	0	9063200
H7C285;O95858	Tetraspanin-15	TSPAN15	0	13.8	0	147930000
H7C2X7;Q9H089	Large subunit GTPase 1 homolog	LSG1	3.9	3.9	0	31350000
H7C3H9		METTL6	4.4	4.4	69924000	118870000
H7C3X0;O60502	Protein O-GlcNAcase	MGEA5	7.4	7.4	23898000	13126000
H7C3X5;Q13190;E9PNU4	Syntaxin-5	STX5	24.1	24.1	246460000	262140000
H7C519;Q9H857;H7C4G8	5-nucleotidase domain-containing protein 2	NT5DC2	19.1	19.1	35698000	67486000
H7C5E4;Q8IZH2	5-3 exoribonuclease 1	XRN1	1.8	5.1	26249000	75714000
H7C5L6;P78362	SRSF protein kinase 2;SRSF protein kinase 2 N-terminal;SRSF protein kinase 2 C-terminal	SRPK2	8.1	8.1	25196000	16336000
H7C5N0;Q15477	Helicase SKI2W	SKIV2L	0	23.7	0	29976000
H9KV75;G3V2W4;H7C5W8;H0YJW3;H0YJ11;G3V2X9;G3V2E8;A0A494C031		ACTN1	58.6	67	0	12200000
I1E4Y6;Q6Y7W6;C9JHW1;E7ESB6;F8WCD5;C9JPV7;C9JXQ0;C9J0V6;C9JHT0;C9JRZ2;C9JW88	PERQ amino acid-rich with GYF domain-containing protein 2	GIGYF2	7.2	3.9	206240000	58364000
I1YAP6	Tripartite motif-containing protein 77	TRIM77	2.7	0	7704200	0
I3L0A0;Q13404;E5RIF1;D6RG00;F8W924;A0A0A0MSL3;G3V2F7;H0YBX6;Q15819		TMEM189-UBE2V1	9.2	14.3	126760000	203230000
I3L0H8;Q9NUU7;H3BTB3;H3BP36;H3BP50;J3QRH0;H3BSL8	ATP-dependent RNA helicase DDX19A	DDX19A	3.1	9.6	89777000	39446000
I3L0K2;I3L3M7;Q9BRA2	Thioredoxin domain-containing protein 17	TXNDC17	18.7	0	29102000	0
Q9H6Y7;I3L0L6;I3L2Y3	E3 ubiquitin-protein ligase RNF167	RNF167	6	8.9	29523000	64539000
I3L0N3;P46459;I3L338;I3L4Q9;I3L2G1;I3L0L3;K7EQD6	Vesicle-fusing ATPase	NSF	18.4	27.5	974940000	979260000
I3L112;P52429	Diacylglycerol kinase;Diacylglycerol kinase epsilon	DGKE	0	2.9	0	16080000
I3L1P8;Q02978	Mitochondrial 2-oxoglutarate/malate carrier protein	SLC25A11	62.8	66.9	4893600000	4922600000
I3L1Y9;Q96CP2	FLYWCH family member 2	FLYWCH2	8.3	0	0	0
J3QS48;I3L295;J3KT75;J3QW43;J3QRD5;O75352;I3L1D2;J3KTK8;J3QQZ4;J3KSI4;I3L405;I3L261;I3L4E0	Mannose-P-dolichol utilization defect 1 protein	MPDU1	51.5	51.5	656710000	659300000
I3L297;P46108	Adapter molecule crk	CRK	0	7.6	0	12884000
I3L2B2;O95208;I3L356;I3L2H1;F6PQP6;E9PBC1	Epsin-2	EPN2	0	9.2	0	77889000
I3L2C7;P57678;E7EN12;I3L4M4;I3L4A4;I3L399	Gem-associated protein 4	GEMIN4	5.4	10.6	303600000	191560000
I3L2T8;I3L533;I3L2R9;Q9NXR1;I3L2R3;I3L522;A6NIZ0	Nuclear distribution protein nudE homolog 1	NDE1;NDEL1	15.8	0	45634000	0
I3L2Z5;P56270;A0A087WWR2;H3BQI4;I3L411;I3L4Y2;H3BPU3;I3L0M3;H3BQS2	Myc-associated zinc finger protein	MAZ	24.3	30.7	237660000	235820000
I3L301		TFAP4	0	5.4	0	58244000
I3L4C2;Q9UQB8;I3L2J6;I3L113;I3L3C5;I3L526;I3L125;I3L0M4;I3L3J7;I3L327;I3L1C8;I3L3C6;I3L2M4;B4DWA1	Brain-specific angiogenesis inhibitor 1-associated protein 2	BAIAP2	2.5	4.9	65293000	82828000
I3L4N9		SPNS2	2.5	2.5	1683000000	709440000
I3L4Q4;Q9BUL5;A0A087WVQ2;I3L0Y2;I3L410;I3L1N0	PHD finger protein 23	PHF23	6.4	14.3	19694000	19103000
P33527;I3L4X2;A0A0A0MS99	Multidrug resistance-associated protein 1	ABCC1	11.7	18.2	967790000	1166400000
I3VM54;Q9Y2K7	Lysine-specific demethylase 2A	KDM2A	3	3.1	89119000	109900000
J3KMZ7;Q9H0H0;A0A2R8Y7F8;A0A2R8Y4Z6;J3KRH0	Integrator complex subunit 2	INTS2	6.1	9.7	111070000	134060000
Q92785;J3KMZ8;E9PN04;A0A3B3IT63;A0A3F2YNX6;A0A3B3IS53;A0A3B3ISI1;A0A3B3ITI0;A0A3B3IT19;A0A3B3IU93;A0A3B3IRI4;A5PLL3;A0A3B3IS73;A0A3B3ISF5;A0A3B3ISU5;A0A3B3ISD5;A0A3B3ISW3;A0A3B3ITA4;A0A3B3IUA4;E9PDV3;C8C3P2;J3KQY6;Q92794;Q92782;Q8WYB5	Zinc finger protein ubi-d4	DPF2	11.3	16.6	344620000	273260000
J3KMZ9;P01130;H0YMD1;H0YM92;H0YMQ3	Low-density lipoprotein receptor	LDLR	17.4	10.9	699790000	493530000
J3KN01;P55196;Q5TIG5;A8MQ02;H0Y7R8;F8W9I4;E9PFY5;H0YA98;H0Y8L4;H0Y9I0	Afadin	MLLT4	14.5	18.1	1301400000	1278100000
J3KN16;Q5VYK3;R4GMY1;F6XAQ5	Proteasome-associated protein ECM29 homolog	KIAA0368;ECM29	14.7	17.8	1048800000	842080000
J3KN66;A0A0A0MSK5;Q5JTV8;H0Y4R4;H0YD16;H0YDU3	Torsin-1A-interacting protein 1	TOR1AIP1	32.2	37.4	4161800000	3573900000
J3KN67;A0A2R2Y2Q3;A0A494C0P6;P06753;A0A494C034;H0YLS7;D6RGJ6;A0A087WTJ7;A0A2R8Y6A3	Tropomyosin alpha-3 chain	TPM3	37.5	43.5	6750200000	10627000000
J3KNF5;O15078;A0A5F9ZHU6;S4R322;A0A5K1VW81	Centrosomal protein of 290 kDa	CEP290	1.9	0.4	481550000	48637000
J3KNF6		RGMB	3.1	0	18833000	0
J3QL05;J3KP15;Q01130;Q9BRL6	Serine/arginine-rich splicing factor 2	SRSF2	45.4	45.4	4486800000	4271200000
J3KPD3;Q9Y580;G3V1T9;F5H606;I3L521;F5GXV8;F5GY08	RNA-binding protein 7	RBM7	10.9	14.2	54640000	124540000
J3KPG6		PSTPIP1	4.1	4.1	531460000	176870000
S4R360;J3KPP0;S4R2Z7;Q9Y6G3	39S ribosomal protein L42, mitochondrial	MRPL42	28.9	34.4	207620000	209550000
J3KPP4;O95232;D6RDI2;C9JL41;D6RHH0;H7C5U7;U3KQT3;E7EN55;H0YA81	Luc7-like protein 3	LUC7L3	20.4	23.3	1337100000	1140400000
J3KPS0;Q9NXW2;V9GY70;V9GYN7	DnaJ homolog subfamily B member 12	DNAJB12	6.8	2.4	0	20648000
J3KPT4;Q9H4I3	TraB domain-containing protein	TRABD	16.6	41.4	274580000	579290000
J3KPX7;Q99623;F5GY37;F5GWA7;F5H3X6;F5H0C5;F5H2D2;U3KPZ5	Prohibitin-2	PHB2	58.4	59.1	17088000000	13406000000
J3KQ12;H7BYY0;E9PJK0;E9PSB5;E9PIU3;H7BXM1		BSCL2	10.3	8.2	229280000	96827000
J3KQ18;P30046;B5MC82;A6NHG4;H7C342	D-dopachrome decarboxylase;D-dopachrome decarboxylase-like protein	DDT;DDTL	14.4	31.1	214470000	544400000
Q96C12;J3KQ26;H3BS74	Armadillo repeat-containing protein 5	ARMC5	5.5	0	81916000	0
Q9NTK5;J3KQ32;C9JTK6	Obg-like ATPase 1	OLA1	6.6	11.1	128860000	208800000
J3KQ34;Q9H9Q2;A0A087X1P5;J3KQ41;J3QT95;J3QT73	COP9 signalosome complex subunit 7b	COPS7B	17.4	7.8	53510000	43668000
J3KQ48;Q9Y3E5	Peptidyl-tRNA hydrolase 2, mitochondrial	PTRH2	44.4	39.4	1938300000	1591600000
J3KQJ1;Q8NBJ7;C9JL30;A8MXB9;A0A494C1B1;C9J660;H7C3B2;F8WA42;E9PBT8;J3QT17;F8WEX5;E9PG02;F8WEV7;F8WES7	Sulfatase-modifying factor 2	SUMF2	29.1	20.9	2417300000	1323100000
J3KQL8		APOL2	33.2	26.5	1174300000	219990000
J3KQN4;P83881;H0Y5B4;H7BZ11;Q969Q0;R4GN19;H7BY91;H0Y3V9	60S ribosomal protein L36a;60S ribosomal protein L36a-like	RPL36A;RPL36A-HNRNPH2;RPL36AL	24.6	12	1487000000	1235500000
J3KQS6;Q9NWV8;M0QXG9;M0R3F4;M0R2A4;M0R2K3;M0R193;M0R0I0;M0R2I2	BRISC and BRCA1-A complex member 1	BABAM1	7.1	11.4	800380000	1097600000
J3KR35;Q8WUD4;S4R331;C9JUN5	Coiled-coil domain-containing protein 12	CCDC12	20.1	28.5	138000000	101870000
J3KR72;P49848;F8WEJ7;C9J7C4;C9JIS2;C9J088;C9JFL8;C9JTY6	Transcription initiation factor TFIID subunit 6	TAF6	4.1	5.7	137870000	132060000
J3QRW3;J3KRG1;J3QL04;Q9BZE9;C9JAL9;J3QR50;J3QR12	Tether containing UBX domain for GLUT4	ASPSCR1	18.7	0	40728000	0
J3QQS6;J3QR93;J3KRZ9;Q9H3Q1	Cdc42 effector protein 4	CDC42EP4	21.9	21.9	26964000	16730000
J3KS05;P83916;B5MD17;K7ELA4;C9JWS9	Chromobox protein homolog 1	CBX1	35.8	49.1	321870000	434320000
J3KS15;Q14197	Peptidyl-tRNA hydrolase ICT1, mitochondrial	ICT1	13.5	18.8	510610000	651860000
J3KSG3;J3KSS7;Q9NZ52	ADP-ribosylation factor-binding protein GGA3	GGA3	8.8	8.8	3193200000	1707700000
J3QRG5;J3KSJ5;Q9BQA9;J3KTF4;J3QRZ2;J3QLB7;J3QKS6;J3QKZ6;J3QQQ4;H0Y2X1;J3KTI1;J3KSB6;J3KS78;J3QS53	Uncharacterized protein C17orf62	C17orf62	27	21.6	440400000	277000000
J3KT10;Q9BW27;J3QL54;F5H0W7;J3QLD4;J3QLH0;J3QLV0;J3KSH3;J3KRC0;J3QS63;J3KS87;J3KTC7;J3QL91	Nuclear pore complex protein Nup85	NUP85	27	29.8	889650000	694540000
J3KT51;Q9UK76	Hematological and neurological expressed 1 protein;Hematological and neurological expressed 1 protein, N-terminally processed	HN1	23.1	23.1	125450000	196980000
J3KTA4;P17844;J3KRZ1;J3QSF1;J3QRQ7;J3KRX8;J3KTQ4;J3QR02;J3QRN5;X6RLV5;J3QLG9;J3QR62	Probable ATP-dependent RNA helicase DDX5	DDX5	56.2	57	13129000000	12514000000
J3QR09;J3KTE4;P84098	Ribosomal protein L19;60S ribosomal protein L19	RPL19	26.4	26.4	4787100000	4298600000
J3KTF8;J3QQX2;P52565;J3KRE2;J3KRY1;J3KS60	Rho GDP-dissociation inhibitor 1	ARHGDIA	36.8	42.5	255880000	238080000
J3KTL2;Q07955;J3QQV5;J3KSW7;J3KSR8	Serine/arginine-rich splicing factor 1	SRSF1	43.5	43.9	14496000000	13480000000
J3KTN0		EIF4A1	62.4	63.2	0	12937000
J3QKW1;M0R0P9;P31751	RAC-beta serine/threonine-protein kinase	AKT2	4	4	23329000	21796000
J3QL48;J3QQN1;P40306	Proteasome subunit beta type-10	PSMB10	49.4	26	76909000	0
Q86UE8;J3QLK5;J3KRK0	Serine/threonine-protein kinase tousled-like 2	TLK2	4.8	2.2	69071000	9482200
J3QLK7;Q9BZF2	Oxysterol-binding protein-related protein 7	OSBPL7	2.4	0	134990000	0
J3QLR6		FLII	16.2	37.3	0	58765000
J3QLS3;Q9Y2R9;J3QQS1;J3KSI8;J3QKW2	28S ribosomal protein S7, mitochondrial	MRPS7	33.2	39.9	1465800000	1237300000
J3QLU9;P04626;F5H1T4;J3QL83;J3KRI9;J3QLV2	Receptor protein-tyrosine kinase;Receptor tyrosine-protein kinase erbB-2	ERBB2	0	6.4	0	54691000
J3QQ67;Q07020;G3V203;H0YHA7;F8VYV2;F8VUA6;A0A075B7A0;F8VXR6	60S ribosomal protein L18	RPL18	35.3	41.6	9250800000	7177200000
J3QQW9;Q15022	Polycomb protein SUZ12	SUZ12	5.3	2.8	83225000	86731000
J3QQY2;Q9UM00;J3KS45	Transmembrane and coiled-coil domain-containing protein 1	TMCO1	35.6	35.6	458210000	481010000
J3QR07;Q96MU7	YTH domain-containing protein 1	YTHDC1	5.4	1.5	137530000	0
J3QRI1;Q9BVV7	Mitochondrial import inner membrane translocase subunit Tim21	TIMM21	7.9	11	20386000	0
J3QRS9;X6R4W8;O43670;J3KS31;J3QS27;J3KTL1;J3KRB6;J3KRW6;H0Y3M2	BUB3-interacting and GLEBS motif-containing protein ZNF207	ZNF207	6.7	9.1	694740000	514060000
J3QRU1;P07947;P06241	Non-specific protein-tyrosine kinase;Tyrosine-protein kinase Yes	YES1	25	29.2	677850000	545070000
J3QS03;Q9GZX9	Twisted gastrulation protein homolog 1	TWSG1	8.2	8.2	25658000	49519000
J3QSE5;P04180	Phosphatidylcholine-sterol acyltransferase	LCAT	11	11	27244000	51901000
J9JIC7;J3QSH4;Q14119	Vascular endothelial zinc finger 1	VEZF1	0	7.6	0	12531000
J3QSS7;Q86U28	Iron-sulfur cluster assembly 2 homolog, mitochondrial	ISCA2	0	11.1	0	27348000
O43684;J3QT28;J3QSX4	Mitotic checkpoint protein BUB3	BUB3	54.6	58.5	4738000000	4055600000
J9JIC5;Q9HAS0	Protein Njmu-R1	C17orf75	0	2.8	0	13697000
K7EIJ8;Q8IYT4;K7EM02;K7EMW1	Katanin p60 ATPase-containing subunit A-like 2	KATNAL2	7	3.5	1543700000	1959100000
K7EIL9;K7ES22;K7ELW9;Q9NVP2	Histone chaperone ASF1B	ASF1B	0	34.6	0	3307000
K7EIP7;K7ERW0;K7ENM8;Q9BWQ6	Protein YIPF;Protein YIPF2	YIPF2	15.6	15.6	87080000	122350000
K7EIU8;Q13485	Mothers against decapentaplegic homolog;Mothers against decapentaplegic homolog 4	SMAD4	4.6	4.6	8662900	9462300
Q9BV68;K7EIY6;U3KQF4	E3 ubiquitin-protein ligase RNF126	RNF126	7.7	11.9	96257000	165480000
K7EJT7		GHDC	39.3	24.1	9081300	0
K7EK07;P84243;Q16695;K7EMV3;A0A590UJJ6;B4DEB1;K7ES00;Q6NXT2;K7EP01	Histone H3;Histone H3.3;Histone H3.1t;Histone H3.3C	H3F3B;H3F3A;HIST3H3;H3F3C	47	47	24939000000	22428000000
K7EQ55;K7EK33;Q96EP5;K7EQ02	DAZ-associated protein 1	DAZAP1	28.8	31.3	3470100000	2927300000
P42229;K7EK35;C9JVV6	Signal transducer and activator of transcription 5A;Signal transducer and activator of transcription	STAT5A	3	3	16480000	11169000
K7EK56;Q9UFG5	UPF0449 protein C19orf25	C19orf25	26.2	26.2	184690000	149750000
K7EKE6;K7EJE8;P36776;K7ER27;K7ERR6;K7EQF8;K7ER56	Lon protease homolog, mitochondrial	LONP1	57.2	60.6	7756700000	5835700000
O60437;K7EKI8;K7EQ71	Periplakin	PPL	25.3	21.4	2881800000	1628100000
K7EKS1;P36954	DNA-directed RNA polymerase II subunit RPB9	POLR2I	34.1	26.1	212660000	188520000
K7ENV7;K7EKW4;Q96AB3	Isochorismatase domain-containing protein 2, mitochondrial	ISOC2	61.5	52.3	826240000	305870000
K7EL19;Q14590	Zinc finger protein 235	ZNF235	3.7	0	0	0
K7ELB1;K7ER10		DNMT1	24.5	10.6	70578000	0
K7ELC2;P62841;K7EM56;A0A0B4J2B4;S4R417;K7EQJ5;K7EJ78;S4R456	40S ribosomal protein S15	RPS15	61.2	61.8	4077700000	3133400000
K7ELG9;Q3MHD2	Protein LSM12 homolog	LSM12	3.9	3.9	298880000	115250000
K7ELL7;P14314;K7EPW7;K7EKX1;K7EJ70;K7EIP3	Glucosidase 2 subunit beta	PRKCSH	62.8	64.9	25306000000	20880000000
K7ELQ9;Q6UW68;K7ER05;K7EJQ9;K7EM09;K7EPR0;K7EMV9	Transmembrane protein 205	TMEM205	22.9	17.1	1053400000	1074400000
K7ELX5;Q96CP7	Calfacilitin	TLCD1	8.8	8.8	0	11750000
K7ELZ9;K7EQ66;K7EN96		NCLN	45.4	45	119440000	50788000
K7EM07;Q96IK0	Transmembrane protein 101	TMEM101	0	9.4	0	9900000
K7EM18;P41567;O60739;K7EQP2	Eukaryotic translation initiation factor 1	EIF1	57.9	57.9	333800000	460630000
K7EMD6;O43765	Small glutamine-rich tetratricopeptide repeat-containing protein alpha	SGTA	17.3	17.3	92137000	85105000
Q49A26;K7EMM8;K7EQB2	Putative oxidoreductase GLYR1	GLYR1	21	21	295310000	305270000
K7EMQ0;Q8WUQ7	Cactin	CACTIN	13.5	13.5	7324700	12561000
K7EN20;Q9NZL4;K7EL16	Hsp70-binding protein 1	HSPBP1	0	38.1	0	28366000
K7EN60;Q9BQ61;K7ELS0;K7ERU7	Uncharacterized protein C19orf43	C19orf43	27.3	17.3	87910000	90261000
K7EP06;O43148	mRNA cap guanine-N7 methyltransferase	RNMT	8.1	9.7	55764000	53095000
K7EP46;P52888;K7EIK4;K7EMU4;K7EL32;K7EL02	Thimet oligopeptidase	THOP1	3.9	5.5	37871000	4775800
K7EP90;Q9BTD8;K7EQ03;K7ER08;K7EML2	RNA-binding protein 42	RBM42	26.4	28.2	906710000	756330000
K7EPJ1;Q16763	Ubiquitin-conjugating enzyme E2 S	UBE2S	5.9	0	72456000	0
K7EPJ4;Q8IUL8	Cartilage intermediate layer protein 2;Cartilage intermediate layer protein 2 C1;Cartilage intermediate layer protein 2 C2	CILP2	0.9	0.9	131040000	61856000
K7EQ86;Q08E86;Q14667	Protein KIAA0100	KIAA0100	1.1	1.1	661450000	322070000
K7EQI9;Q86VR2;K7EPD0;K7EJ42	Protein FAM134C	FAM134C	4.9	11.4	72630000	107470000
K7EQV2;O95707	Ribonuclease P protein subunit p29	POP4	8	8	37882000	46570000
Q06136;K7ERC8;K7EQS7	3-ketodihydrosphingosine reductase	KDSR	12.3	8.1	231410000	174700000
K7ES52;K7ERJ1;K7ERV3;P04183	Thymidine kinase;Thymidine kinase, cytosolic	TK1	15.6	10	76222000	31876000
K7ES02;Q13867;K7EMJ3;K7ESE8;J3KSD8	Bleomycin hydrolase	BLMH	6	3.5	41782000	15953000
K7ES46;P07992	DNA excision repair protein ERCC-1	ERCC1	10	10	19215000	5304300
K7ES61;Q9BYD3;X6RAY8;K7ELQ0;K7EKI4;K7ELF1;K7EJ73	39S ribosomal protein L4, mitochondrial	MRPL4	50.3	51.7	2693100000	1990800000
K7ESF4			29.7	29.7	289810000	140230000
K7ESP4;Q8WVC6	Dephospho-CoA kinase domain-containing protein	DCAKD	5.7	12	19618000	29957000
L0R8F8		SMCR7L	17.1	17.1	90377000	46791000
M0QWZ7;Q9NP81;M0R2C6;M0R259;B4DJM9;M0QX29;M0R2H5;M0R1C0	Serine--tRNA ligase, mitochondrial	SARS2	51.4	47.9	8888400000	7743800000
M0QX69;P61081	NEDD8-conjugating enzyme Ubc12	UBE2M	14.5	14.5	35114000	41449000
O95571;M0QXB5;M0QY80	Persulfide dioxygenase ETHE1, mitochondrial	ETHE1	24.8	23.2	350030000	255880000
M0QXD0;Q9GZU1	Mucolipin-1	MCOLN1	12	26	43362000	75135000
M0QXH1;M0R1H9;M0R3D4;Q9UI14	Prenylated Rab acceptor protein 1	RABAC1	12.8	0	42199000	0
M0QY97;Q9UPT8	Zinc finger CCCH domain-containing protein 4	ZC3H4	3.1	9	75777000	161210000
M0R028;M0R1R3;M0R3A8;M0QZM3;M0QYF4;M0R3A4;M0QYA2;Q9NWS0	PIH1 domain-containing protein 1	PIH1D1	17.2	17.2	27288000	0
M0R0N4;M0QYZ2;P53680;M0QZ21;X6R390;M0R1S0	AP-2 complex subunit sigma	AP2S1	4.9	29.2	162760000	263690000
M0QZ12;Q96CP6	GRAM domain-containing protein 1A	GRAMD1A	0	7.1	0	69665000
M0R1Z7;M0QZF9;M0R294;M0R1F0;P07288	Prostate-specific antigen	KLK3	0	7	0	67916000
M0QZI0;Q9BT30	Alpha-ketoglutarate-dependent dioxygenase alkB homolog 7, mitochondrial	ALKBH7	15	15	53518000	40650000
M0QZM1		HNRNPM	72.6	79.9	0	68664000
M0QZQ8;Q8IUR0	Trafficking protein particle complex subunit 5	TRAPPC5	22.3	22.3	14268000	7698700
M0QZR4;Q92888;M0QYS3;M0QYC1;M0QZH8;M0R3H5	Rho guanine nucleotide exchange factor 1	ARHGEF1	4.4	8.3	61487000	60443000
M0R0K7;M0R0H0;M0R0A9;P55899	IgG receptor FcRn large subunit p51	FCGRT	20.2	0	22784000	0
M0R0C0;Q9NQZ8	Endothelial zinc finger protein induced by tumor necrosis factor alpha	ZNF71	3.3	6.7	0	35594000
M0R0D0;Q9UIK4;O43293	Death-associated protein kinase 2;Death-associated protein kinase 3	DAPK3;DAPK2	10.1	10.1	15355000	34471000
M0R0F0;P46782;M0R0R2;M0QZN2	40S ribosomal protein S5;40S ribosomal protein S5, N-terminally processed	RPS5	55.5	54.5	7479000000	6504300000
M0R0Q5;M0R398		ZNF414	14.2	14.2	29277000	11850000
M0R0U3;M0R1L2;M0R261;O95336	6-phosphogluconolactonase	PGLS	0	18.4	0	76843000
M0R117;Q02543;M0R3D6;M0R1A7;M0R0P7	60S ribosomal protein L18a	RPL18A	40.3	50	4175100000	4441900000
M0R165;Q9UBC2;M0R2S2;M0R3I1	Epidermal growth factor receptor substrate 15-like 1	EPS15L1	3.6	12.7	55169000	117890000
M0R199;Q9Y2A9	N-acetyllactosaminide beta-1,3-N-acetylglucosaminyltransferase 3	B3GNT3	4.4	4.4	46690000	35904000
M0R226;Q9BQ48	Ribosomal protein L34;39S ribosomal protein L34, mitochondrial	MRPL34	6.5	6.5	238980000	69309000
M0R2A0;Q5UCC4	ER membrane protein complex subunit 10	EMC10	4.6	4.6	20407000	98289000
M0R2P6;Q8TBC3;M0R0S1;M0R2U6;M0QZF2;M0QYJ9;M0R0S2;M0QZF4;M0R204;M0QYB1;M0R0E3;M0QXA4;M0R1G0;M0QZE8;M0R0K4	SH3KBP1-binding protein 1	SHKBP1	24.6	21.8	532000000	258510000
M0R2Z9;Q8IX01;M0R3F6;M0R216;M0R065	SURP and G-patch domain-containing protein 2	SUGP2	14.9	17.3	563990000	455000000
O00115;K7ENE5	Deoxyribonuclease-2-alpha	DNASE2	25.3	23.3	3666200000	2523500000
O00116;A0A1B0GWA2;A0A2R8YEL0;B8ZZ81	Alkyldihydroxyacetonephosphate synthase, peroxisomal	AGPS	35.1	32.4	1995900000	1865100000
O00139;D6R9M0	Kinesin-like protein KIF2A	KIF2A	9.2	6.4	69568000	130380000
O00148;K7EQN7;K7EPJ3;A0A0D9SEM9;K7EN69;K7ENP6;K7EL56;K7EIL8;F6SXL5	ATP-dependent RNA helicase DDX39A	DDX39A	53.9	53.9	2269300000	1947100000
O00151	PDZ and LIM domain protein 1	PDLIM1	44.4	32.8	882090000	296530000
O00154;K7EKP8;Q6ZUV0	Cytosolic acyl coenzyme A thioester hydrolase	ACOT7	25.5	29.7	2541800000	2369000000
O00161;H3BM38;H3BNE1;H3BR18;H3BPJ0;H3BV99;H3BP15;H3BQY9;H3BNG6;H3BU94;H3BR99	Synaptosomal-associated protein 23;Synaptosomal-associated protein	SNAP23	25.1	36	239010000	360500000
O00165;E9PIQ7;Q5VYD6	HCLS1-associated protein X-1	HAX1	40.9	53.4	579300000	487830000
O00170;V9GYQ3;E9PMH2	AH receptor-interacting protein	AIP	10	4.2	183300000	32575000
O00186	Syntaxin-binding protein 3	STXBP3	14.4	15.5	411650000	267660000
O00203;H0YBD0;F5GWU4;A0A590UJW5;A0A590UKD3;A0A590UJU0;A0A590UJ60;A0A590UK04;A0A5F9UJV3;A0A2R8Y2A8;A0A590UKC4;Q13367	AP-3 complex subunit beta-1	AP3B1	7.9	5.7	356100000	321460000
O00217;E9PPW7;E9PN51;F8W9K7;E9PKH6;Q08E91	NADH dehydrogenase [ubiquinone] iron-sulfur protein 8, mitochondrial	NDUFS8	29	34.8	1048500000	735240000
O00231;J3QRY4;J3QS13;J3KSW3	26S proteasome non-ATPase regulatory subunit 11	PSMD11	43.4	46.9	3323800000	2294600000
O00232	26S proteasome non-ATPase regulatory subunit 12	PSMD12	46.1	46.9	1849400000	1979100000
O00238	Bone morphogenetic protein receptor type-1B	BMPR1B	1.6	0	43748000	0
O00264	Membrane-associated progesterone receptor component 1	PGRMC1	42.6	42.6	927110000	720510000
O00267;M0QYL9	Transcription elongation factor SPT5	SUPT5H	34.3	38	4586900000	4963600000
O00273;K7ERT1	DNA fragmentation factor subunit alpha	DFFA	8.8	4.2	57165000	25111000
O00291	Huntingtin-interacting protein 1	HIP1	3.1	0	22861000	0
O75610;O00292	Left-right determination factor 1;Left-right determination factor 2	LEFTY1;LEFTY2	4.4	0	47857000	0
O00299	Chloride intracellular channel protein 1	CLIC1	79.3	53.9	2591000000	1602400000
O00303;H0YDT6;E9PQV8;A0A1W2PP79	Eukaryotic translation initiation factor 3 subunit F	EIF3F	36.1	37.3	2427400000	2328500000
O00330;H0YD97;E9PLU0;E9PRI6	Pyruvate dehydrogenase protein X component, mitochondrial	PDHX	16.6	20.2	616350000	607230000
O00401	Neural Wiskott-Aldrich syndrome protein	WASL	4.6	7.9	27393000	38827000
O00410;H0Y8C6;E7ETV3;E7EQT5;E7EV12;E7EWK4;E7EX05;H0Y3V4;E7ESZ1;E7ETV8;C9JZD8;C9JQT6;C9J875;C9JXE0;C9JZ53;F8WF30;C9J583	Importin-5	IPO5	40.7	43.2	3192800000	3222400000
O00411;K7EMH3	DNA-directed RNA polymerase, mitochondrial	POLRMT	14.7	15.2	696620000	687400000
O00422;H7BZW6;U3KPY7;U3KQ12	Histone deacetylase complex subunit SAP18	SAP18	56.9	66	778760000	1483000000
O00425;F8WD15	Insulin-like growth factor 2 mRNA-binding protein 3	IGF2BP3	16.9	32.6	871260000	1291500000
O00429;F8VZ52;B4DPZ9;B4DDQ3;F8VR28;F8VYL3;F8W1W3;F8VUJ9;H0YHY4;H0YI79	Dynamin-1-like protein	DNM1L	40.1	46.7	3126600000	2830100000
O00463	TNF receptor-associated factor 5	TRAF5	2	2	48054000	22309000
O00483	Cytochrome c oxidase subunit NDUFA4	NDUFA4	27.2	46.9	649980000	1176900000
O00487;C9JW37	26S proteasome non-ATPase regulatory subunit 14	PSMD14	48.4	45.5	1591500000	1237100000
O00505;H0Y4S9	Importin subunit alpha-4	KPNA3	26.3	30.3	690270000	407210000
O00566;U3KQ48	U3 small nucleolar ribonucleoprotein protein MPP10	MPHOSPH10	30.5	30.4	1321500000	895350000
O00567;A0A494C128;Q5JXT2;H0YDU4;H0Y653	Nucleolar protein 56	NOP56	62.5	61.8	12330000000	9939800000
O00592;G3V0E6	Podocalyxin	PODXL	18.6	22.2	3372400000	3478400000
O00629;H7C4F6	Importin subunit alpha-3	KPNA4	38.6	32.6	1844300000	1402400000
O00743;Q5T1S7	Serine/threonine-protein phosphatase 6 catalytic subunit;Serine/threonine-protein phosphatase 6 catalytic subunit, N-terminally processed	PPP6C	19.3	12.1	71307000	78923000
O00754;M0QZ24;M0R2P5;M0R174;M0QZG6	Lysosomal alpha-mannosidase;Lysosomal alpha-mannosidase A peptide;Lysosomal alpha-mannosidase B peptide;Lysosomal alpha-mannosidase C peptide;Lysosomal alpha-mannosidase D peptide;Lysosomal alpha-mannosidase E peptide	MAN2B1	34.4	32.2	1766700000	1294700000
O00764;F2Z2Y4;A8MV33	Pyridoxal kinase	PDXK	26.9	19.9	248120000	159290000
O00767	Acyl-CoA desaturase	SCD	22.8	19.2	2049900000	1634500000
O14497;H0Y488;A0A1B0GTU5;A0A087WUV6;H0YEW5	AT-rich interactive domain-containing protein 1A	ARID1A	9.2	11.3	1083900000	1827100000
O14521;H0YD96;H0YD41;G3V173;E9PK73;H3BRW5	Succinate dehydrogenase [ubiquinone] cytochrome b small subunit, mitochondrial	SDHD	10.7	6.3	823580000	556880000
O14524;G3V5K2	Transmembrane protein 194A	TMEM194A	2.7	3.2	20636000	65648000
O14561;I3L505;H3BNK3	Acyl carrier protein, mitochondrial;Acyl carrier protein	NDUFAB1	21.2	15.4	3206200000	1986100000
O14578;H7BYJ3	Citron Rho-interacting kinase	CIT	1.6	4.8	49858000	84867000
O14579;M0QXB4;M0R061	Coatomer subunit epsilon	COPE	67.9	67.9	3735600000	3352100000
X6RAC9;P47813;O14602;A6NJH9	Eukaryotic translation initiation factor 1A, X-chromosomal;Eukaryotic translation initiation factor 1A, Y-chromosomal	EIF1AX;EIF1AY	20.7	20.7	316850000	355820000
O14617;A0A2R8Y611;A0A2R8Y4J3;A0A087WYN6	AP-3 complex subunit delta-1	AP3D1	12.8	13.8	650120000	670240000
O14646;A0A1B0GTU9;O14647;A0A0D9SEP7;H3BTW3;Q3L8U1	Chromodomain-helicase-DNA-binding protein 1	CHD1	5.3	5.7	232180000	250080000
O14656;A0A494BZT7	Torsin-1A	TOR1A	32.5	35.8	792490000	725090000
O14657;H0Y7C8	Torsin-1B	TOR1B	36	32.4	1019900000	836980000
O14672;H0YNC5;H0YK87;C9J9B4;H3BS53;B5MC71	Disintegrin and metalloproteinase domain-containing protein 10	ADAM10	20.9	31.4	662530000	852200000
O14734;E9PJN0;H7C5A7;Q9BR14;E9PMC4;E9PIS4;E9PRD4;A0A494C0N6;H0Y698;F6VBM3	Acyl-coenzyme A thioesterase 8	ACOT8	18.8	21	106820000	151450000
O14737;K7EQA1;K7ESJ4;Q3HM38;X6R2P6	Programmed cell death protein 5	PDCD5	36.8	60.8	816570000	1264800000
O14744;H0YJX6;H0YJ77;H0YJD3;G3V5T6;H7BZ44;G3V2L6;G3V580;C9JSX3;G3V5L5;G3V2X6	Protein arginine N-methyltransferase 5;Protein arginine N-methyltransferase 5, N-terminally processed	PRMT5	24.8	25.9	886910000	726960000
O14745;J3QRP6	Na(+)/H(+) exchange regulatory cofactor NHE-RF1	SLC9A3R1	29.9	25.7	1037700000	765500000
O14763	Tumor necrosis factor receptor superfamily member 10B	TNFRSF10B	3.9	7.3	0	29794000
O14773;A0A2R8YD45;A0A2R8Y7U1;A0A2R8YGD1;A0A2R8Y7I4;E7EV34;A0A2R8YD72;A0A2R8YDY1;A0A2R8YE64	Tripeptidyl-peptidase 1	TPP1	31.4	32.9	8523800000	4814500000
O14776;G3V220	Transcription elongation regulator 1	TCERG1	15.9	16.3	2652500000	1956600000
O14777	Kinetochore protein NDC80 homolog	NDC80	2.8	2.8	7453500	11792000
O14787;A0A075B780;K7ENW1;K7ESC1;K7EMA3;K7ESG1	Transportin-2	TNPO2	12.2	20.1	169750000	133300000
O14802	DNA-directed RNA polymerase III subunit RPC1	POLR3A	1.5	1.5	53678000	45102000
O14818;H0Y586;Q8TAA3;A0A087WYS6;F5GY34	Proteasome subunit alpha type-7	PSMA7	47.2	60.5	3283300000	4176300000
O14828	Secretory carrier-associated membrane protein 3	SCAMP3	43.8	28	3671600000	2546300000
O14874;H3BTL2;H3BS02;H3BNP3;H3BQP2;H3BUV3	[3-methyl-2-oxobutanoate dehydrogenase [lipoamide]] kinase, mitochondrial	BCKDK	25.5	33.3	768420000	459910000
O14879	Interferon-induced protein with tetratricopeptide repeats 3	IFIT3	40.6	0	2557400000	0
O14880;Q5VV89;Q5VV87	Microsomal glutathione S-transferase 3	MGST3	34.2	24.3	590370000	575300000
O14904	Protein Wnt-9a	WNT9A	0	2.5	0	35435000
O14907	Tax1-binding protein 3	TAX1BP3	0	28.2	0	45293000
O14908;K7EM11;K7ELJ2;K7ESN1;A0A2R8Y651;Q8TF64	PDZ domain-containing protein GIPC1	GIPC1	28.2	39	290130000	228930000
O14925;Q5SRD1	Mitochondrial import inner membrane translocase subunit Tim23	TIMM23	33	44.5	810200000	419490000
O14929;F8W9G7	Histone acetyltransferase type B catalytic subunit	HAT1	34.4	23.4	433660000	350330000
O14933;E9PQT7;E9PKW8	Ubiquitin/ISG15-conjugating enzyme E2 L6	UBE2L6	43.8	9.8	519730000	15712000
O14939;I3L222;I3L1F3	Phospholipase D2	PLD2	0	3.9	0	34945000
O14949	Cytochrome b-c1 complex subunit 8	UQCRQ	46.3	29.3	584440000	369440000
O14950;J3QRS3;P19105;J3KTJ1	Myosin regulatory light chain 12B;Myosin regulatory light chain 12A	MYL12B;MYL12A	79.7	62.2	14511000000	14944000000
O14957	Cytochrome b-c1 complex subunit 10	UQCR11	21.4	21.4	51640000	30138000
O14964;I3L1P5;I3L2H4;I3L165	Hepatocyte growth factor-regulated tyrosine kinase substrate	HGS	4.6	7.3	214600000	148540000
O14974;F8VZN8;H0YHI8;A0A3B3ISH4;H0YIS4;A0A0U1RQZ1;H0YIM2;H0YHL8;H0YIS3;F8VW28	Protein phosphatase 1 regulatory subunit 12A	PPP1R12A	18.9	16.1	637270000	683490000
O14976	Cyclin-G-associated kinase	GAK	1.3	1.3	45671000	26753000
O14980;C9JKM9;C9J673;C9IZS4;C9JQ02;C9JV99;F8WF71;C9JF49;C9IYM2;H7BZC5	Exportin-1	XPO1	49	48.2	8946400000	7288600000
O15020;A4QPE4	Spectrin beta chain, non-erythrocytic 2	SPTBN2	4.5	3.5	161350000	0
O15031;A0A087WU36;H0Y6J7	Plexin-B2	PLXNB2	10	11.8	487710000	661400000
O15042;E7ET15;E7EW00;H0Y8D9;C9J5L1;C9JDJ7;H7C4V2;U3KPT1	U2 snRNP-associated SURP motif-containing protein	U2SURP	24.2	23.3	2163000000	2242600000
O15054	Lysine-specific demethylase 6B	KDM6B	0	0.7	0	3233700
O15067;J3KTL4;J3QSG0;J3QSH6;J3QL39;H0YGH1	Phosphoribosylformylglycinamidine synthase	PFAS	10.9	9.6	486260000	352290000
O15091;A0A0A0MTQ0	Mitochondrial ribonuclease P protein 3	KIAA0391	17	14.4	397780000	429020000
O15116	U6 snRNA-associated Sm-like protein LSm1	LSM1	12	12	72852000	10156000
O15118;K7EQ23	Niemann-Pick C1 protein	NPC1	10.9	7.6	1209000000	892380000
O15120	1-acyl-sn-glycerol-3-phosphate acyltransferase beta	AGPAT2	4.7	0	47819000	0
O15121;E7EMA0	Sphingolipid delta(4)-desaturase DES1	DEGS1	22.6	9.9	443410000	379050000
O15126;A0A087WU14;A0A087WXB0	Secretory carrier-associated membrane protein 1	SCAMP1	21.6	9.8	1412400000	361270000
O15127;H3BV04;H3BN93;H3BUB6;H3BPL9	Secretory carrier-associated membrane protein 2	SCAMP2	9.7	9.7	704980000	661370000
O15144;H7C3F9;C9JTV5;G5E9J0;G5E9S7	Actin-related protein 2/3 complex subunit 2	ARPC2	53.3	46.7	2403400000	2648600000
O15145;C9JZD1;F8VR50	Actin-related protein 2/3 complex subunit 3	ARPC3	45.5	38.2	1364800000	981810000
O15164	Transcription intermediary factor 1-alpha	TRIM24	1.6	4.4	85297000	104540000
O15173;U3KQM0	Membrane-associated progesterone receptor component 2	PGRMC2	26.5	32.7	322940000	423950000
O15212	Prefoldin subunit 6	PFDN6	32.6	39.5	199250000	201330000
O15213;H0Y6G3;A0A140T9L0;A0A0G2JJL1	WD repeat-containing protein 46	WDR46	25.6	30.8	1288900000	1105600000
O15226	NF-kappa-B-repressing factor	NKRF	1.6	6.2	47799000	80463000
O15228;Q5TBH8;Q5TBH6	Dihydroxyacetone phosphate acyltransferase	GNPAT	5.3	5.3	14323000	57580000
O15230;A0A087WYH7	Laminin subunit alpha-5	LAMA5	0.8	2.1	33323000	175040000
O15235	28S ribosomal protein S12, mitochondrial	MRPS12	18.1	25.4	525120000	644260000
O15239	NADH dehydrogenase [ubiquinone] 1 alpha subcomplex subunit 1	NDUFA1	18.6	18.6	27166000	76459000
O15258;Q5T092;A0A0A0MR06;Q5T091;Q5T093	Protein RER1	RER1	37.8	24.5	1846800000	1254600000
Q5T8U5;O15260;B7Z1G8	Surfeit locus protein 4	SURF4	39.8	39.8	8579900000	7872200000
O15269;A0A2R8Y4S0;A0A2R8Y6A2;A0A2R8Y763	Serine palmitoyltransferase 1	SPTLC1	37.6	36.6	1226300000	1085600000
O15270;H0YJV2	Serine palmitoyltransferase 2	SPTLC2	30.4	27	1167500000	1044000000
O15287;C9JSE3	Fanconi anemia group G protein	FANCG	1.1	3.5	8652400	2542900
O15294;C9JZL3	UDP-N-acetylglucosamine--peptide N-acetylglucosaminyltransferase 110 kDa subunit	OGT	19.9	18.8	777040000	809670000
O15355	Protein phosphatase 1G	PPM1G	18.9	22.2	594340000	422680000
O15360;H3BT53;H3BQX1	Fanconi anemia group A protein	FANCA	3.6	2.1	118770000	7057900
O15371;B0QYA5;B0QYA4;B0QYA6;B0QYA8	Eukaryotic translation initiation factor 3 subunit D	EIF3D	33.4	48	2494400000	2676600000
O15379;E7ESJ6;E7EW19	Histone deacetylase 3	HDAC3	14	10.7	23745000	85566000
O15381	Nuclear valosin-containing protein-like	NVL	5.3	5	39431000	117420000
O15397;F5H2I3;H0YH64	Importin-8	IPO8	4	5.3	27509000	56507000
O15400	Syntaxin-7	STX7	38.3	38.3	2491500000	1322100000
O15427;J3QQS9;J3QQV2;J3QSC3;J3KTI8	Monocarboxylate transporter 4	SLC16A3	2.8	4.5	379510000	369850000
O15431	High affinity copper uptake protein 1	SLC31A1	10	10	242080000	131320000
O15439;A0A2R8YDC1;A0A2R8Y6V8	Multidrug resistance-associated protein 4	ABCC4	5.2	11.4	134010000	239780000
O15446	DNA-directed RNA polymerase I subunit RPA34	CD3EAP	20.2	32.2	360590000	384820000
O15460;E7ENX0;E7EPI9;C9JN43;C9JIG4;C9JCP0;C9JX45;A8MXE0;E7ERI1	Prolyl 4-hydroxylase subunit alpha-2	P4HA2	11.4	23.2	147050000	1666500000
O15498	Synaptobrevin homolog YKT6	YKT6	27.3	23.2	254740000	316760000
O15511;B1ALC0	Actin-related protein 2/3 complex subunit 5	ARPC5	29.1	20.5	507600000	473040000
O15514;E9PHV4;E9PB93	DNA-directed RNA polymerase II subunit RPB4	POLR2D	25.4	48.6	197950000	160570000
O43143	Pre-mRNA-splicing factor ATP-dependent RNA helicase DHX15	DHX15	31.3	35.5	4924500000	3711500000
O43149	Zinc finger ZZ-type and EF-hand domain-containing protein 1	ZZEF1	0.7	1.5	16326000	27566000
O43156	TELO2-interacting protein 1 homolog	TTI1	1.7	1.9	12158000	2563900
O43172	U4/U6 small nuclear ribonucleoprotein Prp4	PRPF4	34.5	42.9	2100200000	1639700000
O43181;H0Y9M8	NADH dehydrogenase [ubiquinone] iron-sulfur protein 4, mitochondrial	NDUFS4	24	28.6	685080000	583750000
O43242;H0YGV8;F5H8K4	26S proteasome non-ATPase regulatory subunit 3	PSMD3	44.4	41.4	3548100000	2760600000
O43264;F5H3C1	Centromere/kinetochore protein zw10 homolog	ZW10	9.5	14.6	454290000	578910000
O43281	Embryonal Fyn-associated substrate	EFS	1.8	0	0	0
O43286	Beta-1,4-galactosyltransferase 5	B4GALT5	7.5	7.5	156820000	138890000
O43290;E9PQI8	U4/U6.U5 tri-snRNP-associated protein 1	SART1	25.4	22.1	1478900000	1228200000
O43291;K7EM91;K7EKQ0;K7ESI5;K7EQZ3;K7ES27	Kunitz-type protease inhibitor 2	SPINT2	31.3	31.3	1876500000	1020600000
O43324;D6RBD7;C9J1V9;H0YAL7;D6RCQ0	Eukaryotic translation elongation factor 1 epsilon-1	EEF1E1;EEF1E1-BLOC1S5	45.4	45.4	786350000	639090000
O43379;A0A2R8YD43;H7C3R4	WD repeat-containing protein 62	WDR62	5.3	7.4	148220000	191830000
O43390;B4DT28;A0A286YEZ8	Heterogeneous nuclear ribonucleoprotein R	HNRNPR	45.7	47.6	21679000000	20246000000
O43395	U4/U6 small nuclear ribonucleoprotein Prp3	PRPF3	14.1	17.9	358490000	296350000
O43396;K7ER96;K7EML9;K7EKG2;K7EPB7	Thioredoxin-like protein 1	TXNL1	33.2	30.4	686760000	486790000
O43402;M0R1B0	ER membrane protein complex subunit 8	EMC8	24.8	25.7	688580000	481860000
O43422	52 kDa repressor of the inhibitor of the protein kinase	PRKRIR	3	3	0	2307200
O43427;E9PSD3;E9PJW6	Acidic fibroblast growth factor intracellular-binding protein	FIBP	0	10.7	0	100370000
O43447;C9JQD4;H0YEL5;A6NM32	Peptidyl-prolyl cis-trans isomerase H;Peptidyl-prolyl cis-trans isomerase	PPIH	37.9	24.9	254240000	202900000
O43463	Histone-lysine N-methyltransferase SUV39H1	SUV39H1	0	6.8	0	291190000
O43491;Q6R5J7;E9PMV8;Q6ZSX4;E9PPC9;E9PN54	Band 4.1-like protein 2	EPB41L2	43.4	41.2	7977800000	5467400000
O43504;R4GMU8;E9PLX3;A0A0C4DGV4	Ragulator complex protein LAMTOR5	LAMTOR5	59.3	85.7	553540000	551650000
O43592;F8WDU6;F5GYW6	Exportin-T	XPOT	12.3	13	338020000	336220000
O43615;M0QXU7;M0QXM9;M0R301;M0R124	Mitochondrial import inner membrane translocase subunit TIM44	TIMM44	38.7	49.6	3057600000	3156300000
O43660;D6RA26;H0YA24;B7Z982;H0YAA2	Pleiotropic regulator 1	PLRG1	46.9	48.4	1986900000	1598700000
O43663;H0YM42;H0YL53;G3V3N7;H0YLA0	Protein regulator of cytokinesis 1	PRC1	19.4	18.7	224640000	296380000
O43676;C9JKQ2	NADH dehydrogenase [ubiquinone] 1 beta subcomplex subunit 3	NDUFB3	18.4	28.6	35286000	194580000
O43678	NADH dehydrogenase [ubiquinone] 1 alpha subcomplex subunit 2	NDUFA2	32.3	32.3	213980000	410980000
O43681	ATPase ASNA1	ASNA1	34.5	43.7	821840000	848290000
O43707;F5GXS2;H7C144;K7EJH8;K7EP19;D6RH00	Alpha-actinin-4	ACTN4	79.8	85.1	219120000000	176930000000
O43709;H7C0G4;F8WD87;H7C170;F8WD67;E9PCQ7	Probable 18S rRNA (guanine-N(7))-methyltransferase	WBSCR22	18.1	14.2	230940000	198880000
O43719;Q5H919;Q5H918	HIV Tat-specific factor 1	HTATSF1	8.2	3.8	229120000	100530000
O43734;A0A494C0G2;A0A494C1J9;A0A494C172	Adapter protein CIKS	TRAF3IP2	0	5.4	0	55577000
O43747;H3BNR4;H3BR36;H3BUN9;H3BRM7;H3BN71;B4DGE1;H3BNN2;B3KNW1	AP-1 complex subunit gamma-1	AP1G1	26.3	22.6	2102800000	1372400000
O43752	Syntaxin-6	STX6	7.5	21.2	43859000	95953000
O43760;K7ELD9;K7ENG9;K7ELS8;K7EJ35	Synaptogyrin-2	SYNGR2	8.9	4.5	125420000	74868000
O43761	Synaptogyrin-3	SYNGR3	0	6.6	0	67574000
O43776;K7EPK2;K7EQ35;K7EIU7;K7EMQ6;K7EJ19	Asparagine--tRNA ligase, cytoplasmic	NARS	38	41.1	2509000000	2860800000
O43808;B0QYW5;F6RTR7;F8WE74;F8WA85;B1AHN4;F8WEC6	Peroxisomal membrane protein PMP34	SLC25A17	3.6	10.1	120260000	139010000
O43809;H3BND3;H3BV41	Cleavage and polyadenylation specificity factor subunit 5	NUDT21	61.7	60.8	5642100000	4258200000
O43815	Striatin	STRN	2.7	7.4	113440000	114350000
O43818	U3 small nucleolar RNA-interacting protein 2	RRP9	39.8	40.6	3718800000	3153600000
O43819;A0A1W2PQK0	Protein SCO2 homolog, mitochondrial	SCO2	19.9	23.7	143310000	159040000
O43823;M0QYL4	A-kinase anchor protein 8	AKAP8	11.6	14.5	402660000	558920000
O43824	Putative GTP-binding protein 6	GTPBP6	2.3	5.8	0	36051000
O43852;H0Y875	Calumenin	CALU	72.4	71.7	28113000000	25249000000
O43865;H0Y8B3;Q96HN2;C9K0S0	Putative adenosylhomocysteinase 2	AHCYL1	34	37.9	956300000	1387200000
O43913;G3V0H0	Origin recognition complex subunit 5	ORC5	9	6	112480000	56797000
O43920	NADH dehydrogenase [ubiquinone] iron-sulfur protein 5	NDUFS5	50.9	50.9	1106400000	859030000
O43929;CON__Q2YDI2	Origin recognition complex subunit 4	ORC4	13.5	10.6	198950000	101810000
O60216;E5RFV8;E5RIN7;E5RJW1;E5RJK5;A0A140T8W2;E5RG18;E5RI01;E5RFZ5;Q9H4I0	Double-strand-break repair protein rad21 homolog	RAD21	26.6	21.7	614900000	589000000
O60220;A0A2R8YDA8	Mitochondrial import inner membrane translocase subunit Tim8 A	TIMM8A	52.6	52.6	275190000	180370000
O60231;A0A140T947;Q5SQH5;A0A140T8Y5;A0A140T9T4;A2AB15	Putative pre-mRNA-splicing factor ATP-dependent RNA helicase DHX16	DHX16	18.6	16.7	854450000	634790000
O60244;H7C3E5;H7C017	Mediator of RNA polymerase II transcription subunit 14	MED14	9.1	9.3	435310000	438750000
O60264	SWI/SNF-related matrix-associated actin-dependent regulator of chromatin subfamily A member 5	SMARCA5	30.6	33	3927400000	2577500000
O60287	Nucleolar pre-ribosomal-associated protein 1	URB1	11	14.1	820340000	644600000
O60292;Q9P2F8	Signal-induced proliferation-associated 1-like protein 3;Signal-induced proliferation-associated 1-like protein 2	SIPA1L3;SIPA1L2	0.6	1.2	16332000	0
O60293	Zinc finger C3H1 domain-containing protein	ZFC3H1	0.9	0.9	78945000	7833800
O60306;H0YH15;H0YLN9	Intron-binding protein aquarius	AQR	29.1	28.5	2529900000	1671300000
O60308	Centrosomal protein of 104 kDa	CEP104	1.1	2.7	66142000	276120000
O60313;A0A2R8YE78;A0A2R8YDM2;C9JMB8;A0A2R8YGE5;A0A2R8YD53;A0A2R8Y4Q3;A0A2R8Y4G4;C9JY58;A0A2R8Y5G3	Dynamin-like 120 kDa protein, mitochondrial;Dynamin-like 120 kDa protein, form S1	OPA1	32	30.8	16664000	0
O60337	E3 ubiquitin-protein ligase MARCH6		0	1.5	0	28529000
O60341;R4GMQ1;R4GMP9	Lysine-specific histone demethylase 1A	KDM1A	34.6	35.3	2453900000	1551900000
O60476;H0Y7H1;H0Y543	Mannosyl-oligosaccharide 1,2-alpha-mannosidase IB;alpha-1,2-Mannosidase	MAN1A2	2.7	8.7	14967000	69412000
O60488;D6RDA8;D6RF95;H0Y9A0	Long-chain-fatty-acid--CoA ligase 4	ACSL4	15	15	305390000	140420000
O60493	Sorting nexin-3	SNX3	18.5	30.2	247660000	468020000
Q5U8S2;O60499;K7ELY2;X6R2W0;K7EIY4;K7EPP9;K7EJ05;K7EQ84	Syntaxin-10	STX10	10.2	14.2	25539000	97720000
O60506;B7Z645;F6UXX1	Heterogeneous nuclear ribonucleoprotein Q	SYNCRIP	52.5	55.1	12014000000	11555000000
O60508;Q5SRN1	Pre-mRNA-processing factor 17	CDC40	7.9	13.1	222320000	264090000
O60563;A0A1W2PQ16	Cyclin-T1	CCNT1	1.8	5.2	51706000	67258000
O60568;H7C2S8;H7C2V1;H7C0B8;C9JU11	Procollagen-lysine,2-oxoglutarate 5-dioxygenase 3	PLOD3	38.3	36.9	1800600000	1480100000
O60583	Cyclin-T2	CCNT2	1.8	1.8	6827300	8984600
O60645;D6RB59;H0Y995	Exocyst complex component 3	EXOC3	1.1	6.2	4257000	53626000
O60664;K7ERZ3;K7EL96;K7ER39	Perilipin-3	PLIN3	32.9	42.2	833380000	1098900000
O60684;Q5TFJ7;O15131;S4R3E5	Importin subunit alpha-7;Importin subunit alpha-6	KPNA6;KPNA5	46.1	39.7	1913100000	1943500000
O60701	UDP-glucose 6-dehydrogenase	UGDH	13.6	6.9	50806000	54352000
O60725	Protein-S-isoprenylcysteine O-methyltransferase	ICMT	14.1	19.7	286850000	218090000
O60749;D6RC15	Sorting nexin-2	SNX2	13.9	14.5	205720000	195850000
O60763;REV__R4GMN2;REV__Q5VZ89	General vesicular transport factor p115	USO1	10.1	12.9	230000000	353700000
O60783	28S ribosomal protein S14, mitochondrial	MRPS14	21.9	21.9	402830000	293150000
O60784;B0QY01;Q6UW50;V9GZ68;V9GYF4;B0QY02;F8WB30;F8WAW7;F8WE29;F8WBB0;H7BYN7	Target of Myb protein 1	TOM1	17.3	11.8	130910000	65390000
P62807;P57053;O60814;U3KQK0;Q99880;Q99879;Q99877;Q93079;Q5QNW6;P58876;Q96A08;A0A2R8Y619	Histone H2B type 1-C/E/F/G/I;Histone H2B type F-S;Histone H2B type 1-K;Histone H2B;Histone H2B type 1-L;Histone H2B type 1-M;Histone H2B type 1-N;Histone H2B type 1-H;Histone H2B type 2-F;Histone H2B type 1-D;Histone H2B type 1-A	HIST1H2BC;H2BFS;HIST1H2BK;HIST1H2BN;HIST1H2BL;HIST1H2BM;HIST1H2BH;HIST2H2BF;HIST1H2BD;HIST1H2BA	41.3	61.9	233510000000	277620000000
O60826	Coiled-coil domain-containing protein 22	CCDC22	2.1	10.5	51373000	64526000
O60828;H7C053;A0A5H1ZRR1	Polyglutamine-binding protein 1	PQBP1	19.2	23.8	259890000	283150000
V9GYU0;V9GYS0;O60830	Mitochondrial import inner membrane translocase subunit Tim17-B	TIMM17B	13.8	12.6	106500000	10391000
O60831;A6NP52;A6NM71	PRA1 family protein 2	PRAF2	22.5	22.5	389450000	409900000
O60832;C9IYT0;H7C2Q2;H7C0M1;H7C2Q9;H7BZF2	H/ACA ribonucleoprotein complex subunit 4	DKC1	40.5	49.4	3651100000	3834600000
O60869	Endothelial differentiation-related factor 1	EDF1	25	25	409280000	157100000
O60870	DNA/RNA-binding protein KIN17	KIN	7.4	7.4	31756000	19029000
O60884;I3L320	DnaJ homolog subfamily A member 2	DNAJA2	48.1	51	2395800000	1329000000
O60885;M0QZD9;M0R0H4;M0QYW0	Bromodomain-containing protein 4	BRD4	5.8	4	552420000	306820000
O60888;C9IZG4;C9IZQ5	Protein CutA	CUTA	33	22.9	815790000	447700000
O60934;A0A0C4DG07;E5RGU1;E2QRP0;A0A087X1V5	Nibrin	NBN	12.3	11.1	544740000	256730000
O60942	mRNA-capping enzyme;Polynucleotide 5-triphosphatase;mRNA guanylyltransferase	RNGTT	2.5	8.5	37617000	100230000
O75063;X6RH03	Glycosaminoglycan xylosylkinase	FAM20B	0	10.3	0	45509000
O75083;D6RD66	WD repeat-containing protein 1	WDR1	44.1	45.2	2472600000	2738600000
O75086		mifr-2	3.9	3.9	1326200000	1150300000
O75131;A0A087WYQ3;E5RFT7;A0A087WUS8;A0A087WXR6;E5RHZ0;E7ENV7;Q8IYJ1;Q96A23;O95741;Q86YQ8;Q9HCH3;Q9UBL6	Copine-3	CPNE3	6.9	12.8	163540000	283220000
O75146	Huntingtin-interacting protein 1-related protein	HIP1R	3.2	1.5	38095000	16693000
O75147	Obscurin-like protein 1	OBSL1	0.5	0	72463000	0
O75155	Cullin-associated NEDD8-dissociated protein 2	CAND2	2.1	0	0	0
O75161	Nephrocystin-4	NPHP4	1.5	1.5	163650000	152450000
O75165;A0A3B3IRM0;H0YA63	DnaJ homolog subfamily C member 13	DNAJC13	6.7	11.7	421930000	643620000
O75251;F5H5N1;F5GXJ1;A0A087WXF6;A0A087WTI3	NADH dehydrogenase [ubiquinone] iron-sulfur protein 7, mitochondrial	NDUFS7	23.5	28.2	580480000	618440000
O75306	NADH dehydrogenase [ubiquinone] iron-sulfur protein 2, mitochondrial	NDUFS2	48.2	52.3	3585700000	3188100000
O75323;C9K068;H7C333;C9J7B1;F8WBI5	Protein NipSnap homolog 2	GBAS	51.4	39.2	1982800000	1804100000
O75340;A0A024QZ42;E7EPW6;H0Y9X3;A0A087WZ38;D6RA21;Q86W51	Programmed cell death protein 6	PDCD6	63.9	48.2	1794400000	849450000
O75348;F2Z307;O95670	V-type proton ATPase subunit G 1	ATP6V1G1	63.6	63.6	704600000	614380000
O75351;I3L4J1;Q9UN37;K7EL71;K7EKZ3	Vacuolar protein sorting-associated protein 4B	VPS4B	19.6	9	120760000	62526000
O75362;K7EKT4;Q92618;O15090	Zinc finger protein 217	ZNF217	3.2	4.1	116240000	62000000
O75367;B4DJC3;D6RCF2;Q5SQT3	Core histone macro-H2A.1;Histone H2A	H2AFY	53.8	53.8	10445000000	8615000000
O75369;E7EN95;A0A0A0MT44;H7C5L4;A0A0C4DGA1	Filamin-B	FLNB	68.2	64.2	62280000000	57964000000
O75376;E7EVK1;A0A088AWL3;E7EVU5;E7EW50;J3KS51	Nuclear receptor corepressor 1	NCOR1	0.7	2	9311600	47979000
O75380;D6RBT3	NADH dehydrogenase [ubiquinone] iron-sulfur protein 6, mitochondrial	NDUFS6	50.8	42.7	869400000	871420000
O75381	Peroxisomal membrane protein PEX14	PEX14	3.2	3.2	0	67147000
O75391;I3L0X5;I3L4C3	Sperm-associated antigen 7	SPAG7	16.3	0	41443000	0
O75394	39S ribosomal protein L33, mitochondrial	MRPL33	16.9	16.9	27881000	61758000
O75396;A0A087X1A9	Vesicle-trafficking protein SEC22b	SEC22B	34.4	29.8	1114900000	1376300000
O75400;F5H578	Pre-mRNA-processing factor 40 homolog A	PRPF40A	17.3	20.5	2681400000	2050700000
O75410;E5RJG6;E7EVI4;E7ET87;A0A0C4DGD3;A0A0C4DGD5;H0YBT8;E5RFM9;H0YAY0;R4GMT7	Transforming acidic coiled-coil-containing protein 1	TACC1	2.7	5.1	114310000	195450000
O75427;H7C5D9	Leucine-rich repeat and calponin homology domain-containing protein 4	LRCH4	10.8	4.8	49667000	32500000
O75431;C9JAZ1;C9JNK6;F8WE26	Metaxin-2	MTX2	50.2	60.5	1595200000	1144200000
O75436;S4R2Y3	Vacuolar protein sorting-associated protein 26A	VPS26A	40.4	43.7	939790000	1030200000
O75438	NADH dehydrogenase [ubiquinone] 1 beta subcomplex subunit 1	NDUFB1	69	50	328220000	81495000
O75439;G3V0E4;F8WAZ6;F8WEA6;F8WBE1;F8WEC8	Mitochondrial-processing peptidase subunit beta	PMPCB	48.7	42.7	4159900000	3420700000
O75475;H3BPQ6	PC4 and SFRS1-interacting protein	PSIP1	32.1	31.1	4017300000	3981100000
O75477;B0QZ43	Erlin-1	ERLIN1	40.8	46.6	1979000000	2516600000
O75489;E9PS48;G3V194;E9PKL8	NADH dehydrogenase [ubiquinone] iron-sulfur protein 3, mitochondrial	NDUFS3	53	52.7	4482500000	2974700000
Q5JRI1;O75494;Q8WXF0;Q6IQ42	Serine/arginine-rich splicing factor 10	SRSF10	33.1	33.1	2713900000	2702700000
O75506	Heat shock factor-binding protein 1	HSBP1	57.9	25	174990000	90144000
O75531	Barrier-to-autointegration factor;Barrier-to-autointegration factor, N-terminally processed	BANF1	48.3	40.4	1133300000	919130000
O75533;H7C341;B4DGZ4;A0A494C1M2;F8WC19	Splicing factor 3B subunit 1	SF3B1	53.8	51.6	14577000000	11278000000
O75534;E9PLT0;E9PLD4;E9PKN4;E9PNG3	Cold shock domain-containing protein E1	CSDE1	7.5	16	267870000	536290000
O75569	Interferon-inducible double-stranded RNA-dependent protein kinase activator A	PRKRA	12.1	16.9	113050000	164770000
O75575	DNA-directed RNA polymerase III subunit RPC9	CRCP	17.6	0	12023000	0
O75600	2-amino-3-ketobutyrate coenzyme A ligase, mitochondrial	GCAT	8.4	14.6	129360000	56451000
O75607	Nucleoplasmin-3	NPM3	60.1	60.1	3209200000	2779100000
O75616;J3QSB2;J3QRV9;J3QT61	GTPase Era, mitochondrial	ERAL1	14	22.2	307440000	395010000
O75643;A0A494C1A5	U5 small nuclear ribonucleoprotein 200 kDa helicase	SNRNP200	56.1	59.8	23953000000	21036000000
O75663	TIP41-like protein	TIPRL	7.7	16.9	60565000	84204000
O75665;A0A0A0MS89;A6NF31	Oral-facial-digital syndrome 1 protein	OFD1	1.9	0.7	7529600	69548000
O75683	Surfeit locus protein 6	SURF6	12.2	19.7	253670000	181080000
O75691	Small subunit processome component 20 homolog	UTP20	18.1	20.8	1672300000	1504900000
O75694;E9PF10;D6RA13	Nuclear pore complex protein Nup155	NUP155	38.5	41.1	5373200000	5623900000
O75695	Protein XRP2	RP2	8.9	12.9	275070000	164510000
O75717	WD repeat and HMG-box DNA-binding protein 1	WDHD1	2.1	2.4	55343000	66205000
O75718;C9JP16	Cartilage-associated protein	CRTAP	25.2	21.4	1496000000	828590000
O75746	Calcium-binding mitochondrial carrier protein Aralar1	SLC25A12	18.6	23	302560000	425010000
O75781	Paralemmin-1	PALM	8.5	11.4	128100000	225690000
O75795;A0A0G2JMZ5;P54855	UDP-glucuronosyltransferase 2B17;UDP-glucuronosyltransferase 2B15	UGT2B17;UGT2B15	3.6	1.3	38615000	84763000
O75815	Breast cancer anti-estrogen resistance protein 3	BCAR3	9.8	9.8	225720000	191400000
O75818;X6RLL4;A0A087X1N3;F8WC38	Ribonuclease P protein subunit p40	RPP40	7.4	14.9	63036000	91277000
O75821;K7EL20;K7ENA8;K7ER90;K7EP16;K7EL60	Eukaryotic translation initiation factor 3 subunit G	EIF3G	27.8	26.9	848050000	764540000
O75822;H0YGJ7;H0YLP3	Eukaryotic translation initiation factor 3 subunit J	EIF3J	8.9	22.1	306670000	177580000
O75844	CAAX prenyl protease 1 homolog	ZMPSTE24	30.7	27.4	1499400000	1441300000
O75874	Isocitrate dehydrogenase [NADP] cytoplasmic	IDH1	2.2	5.3	0	17483000
O75879;D6REA0;D6RDU9;H0Y8G7;H0Y9F2;B4E0P2	Glutamyl-tRNA(Gln) amidotransferase subunit B, mitochondrial	GATB;PET112	18.3	24.6	564400000	375840000
O75880;J3QL56	Protein SCO1 homolog, mitochondrial	SCO1	31.9	29.2	673210000	283120000
O75882	Attractin	ATRN	0.5	3.6	41470000	50458000
O75891;C9JY00;C9JYZ6;C9IZ36	Cytosolic 10-formyltetrahydrofolate dehydrogenase	ALDH1L1	6.1	3.2	1203400000	3787400
O75907;A0A0A0MR74	Diacylglycerol O-acyltransferase 1	DGAT1	11.9	10.5	49823000	54344000
O75909;G3V2Q3;G3V5E1;G3V235	Cyclin-K	CCNK	10	14.5	298650000	156590000
O75915;F8WF90;C9JQU6;F8WF33	PRA1 family protein 3	ARL6IP5	25	20.7	635300000	737480000
O75934	Pre-mRNA-splicing factor SPF27	BCAS2	70.2	75.6	2094000000	1883000000
X6RCK5;O75935;X6RLR1	Dynactin subunit 3	DCTN3	15.2	28.5	50458000	37145000
O75937;S4R3J5	DnaJ homolog subfamily C member 8	DNAJC8	32	32	1164400000	790680000
O75940	Survival of motor neuron-related-splicing factor 30	SMNDC1	25.2	20.2	217240000	215990000
O75947;F5H608	ATP synthase subunit d, mitochondrial	ATP5H	58.4	73.3	4220300000	3079800000
O75955;A0A140T9R1;A2AB10;A2AB12;A0A0G2JJQ6;A2AB13;A2AB11;A0A140T9X0;A2AB09;A0A140T9C3;A0A140T959;A0A140T9W4;A0A140T910;A0A140T957;A0A140T9B1;A0A140T974;A0A140T907;A0A140T905;A2ABJ5	Flotillin-1	FLOT1	44.5	30.7	1110100000	933040000
O75976;J3QRJ9	Carboxypeptidase D	CPD	9.1	15.3	405200000	633380000
O76003	Glutaredoxin-3	GLRX3	25.1	26.9	196700000	484420000
O76021;J3QSV6;I3L3U9;I3L3C4;I3L234;I3L1A3;J3KPU7;I3L2F2;I3L4T8;I3L1Y4	Ribosomal L1 domain-containing protein 1	RSL1D1	30.2	40.6	8307300000	7011700000
O76031;H0YM48;H0YK07	ATP-dependent Clp protease ATP-binding subunit clpX-like, mitochondrial	CLPX	23.1	24.3	1535600000	1449400000
O76071	Probable cytosolic iron-sulfur protein assembly protein CIAO1	CIAO1	7.1	16.2	44047000	75404000
O76094;D6RDY6;R4GNC1	Signal recognition particle subunit SRP72	SRP72	19.1	18	485600000	473030000
O94761;A0A087WTJ0;A0A087X072	ATP-dependent DNA helicase Q4	RECQL4	0.9	2.6	418020000	469610000
O94762;J3KTQ2	ATP-dependent DNA helicase Q5	RECQL5	2.6	0.7	1184900000	768070000
O94763	Unconventional prefoldin RPB5 interactor 1	URI1	0	4.5	0	25288000
O94776	Metastasis-associated protein MTA2	MTA2	36.1	34.3	2459400000	1823600000
O94782	Ubiquitin carboxyl-terminal hydrolase 1	USP1	1.1	0	49030000	0
O94808	Glutamine--fructose-6-phosphate aminotransferase [isomerizing] 2	GFPT2	12	22.1	283720000	296390000
O94826	Mitochondrial import receptor subunit TOM70	TOMM70A	45.4	46.7	4759800000	4132200000
O94842;A0A669KB71;Q96NM4;O15405	TOX high mobility group box family member 4;TOX high mobility group box family member 2;TOX high mobility group box family member 3	TOX4;TOX2;TOX3	3.9	1.6	46403000	31675000
O94864	STAGA complex 65 subunit gamma	SUPT7L	6.5	0	19198000	0
O94874	E3 UFM1-protein ligase 1	UFL1	26.7	29.2	864570000	761710000
O94888;C9JAT7;F8WB69	UBX domain-containing protein 7	UBXN7	9.6	20.4	224130000	355350000
O94906	Pre-mRNA-processing factor 6	PRPF6	31.3	39.6	2778200000	2822400000
O94913;E9PKN0;E9PQ01;E9PNY7	Pre-mRNA cleavage complex 2 protein Pcf11	PCF11	3.5	3.5	84596000	165790000
O94915;H0Y9X0;A0A2C9F2R7;F2Z2S2;A0A286YEZ9;D6R9B9;A0A669KB90;A0A6E1XQM6	Protein furry homolog-like	FRYL	0	2.5	0	46302000
O94919	Endonuclease domain-containing 1 protein	ENDOD1	2.2	20.4	31070000	99587000
O94925;H7BZD1;C9JIJ6;B7Z509;H7C201	Glutaminase kidney isoform, mitochondrial	GLS	30	32.6	3074200000	2719400000
O94973;A0A0G2JS82;A0A0G2JQM1;E9PR62;A0A0G2JRF9;A0A0G2JQA4;A0A0G2JRS3;E9PNC4;A0A0G2JQT9;H0YEG0;M0R2D9;E9PQP4;A0A0G2JS17;H0YDE9	AP-2 complex subunit alpha-2	AP2A2	38.7	42.5	4256200000	3746100000
O94992	Protein HEXIM1	HEXIM1	10.9	10.9	424210000	314300000
O95071;E7EMW7;E7ET84;E5RFK7;H0YBB4;H0YAV7	E3 ubiquitin-protein ligase UBR5	UBR5	10.4	12.4	793020000	767840000
O95104	Splicing factor, arginine/serine-rich 15	SCAF4	14.8	21.8	1302900000	1004600000
O95139;A0A087WZX2	NADH dehydrogenase [ubiquinone] 1 beta subcomplex subunit 6	NDUFB6	29.7	24.2	564150000	428540000
O95140;Q5JXC5	Mitofusin-2	MFN2	14.8	20.9	255800000	285420000
O95159;E9PQ47;E9PNY1;E9PMQ3;E9PQA5;E9PJX1;E9PJ47;H0YCU8	Zinc finger protein-like 1	ZFPL1	27.4	36.1	868730000	962110000
O95163	Elongator complex protein 1	IKBKAP	1.7	0	4982600	0
S4R3I5;O95167	NADH dehydrogenase [ubiquinone] 1 alpha subcomplex subunit 3	NDUFA3	85.4	85.4	279830000	360120000
O95168;F2Z3P9;C9JXQ9	NADH dehydrogenase [ubiquinone] 1 beta subcomplex subunit 4	NDUFB4	31	31	609870000	432360000
O95169;E9PQ68;K9J7I2;E9PIZ8	NADH dehydrogenase [ubiquinone] 1 beta subcomplex subunit 8, mitochondrial	NDUFB8	25.8	21	803500000	562000000
O95182;M0R0N0;M0R1K9	NADH dehydrogenase [ubiquinone] 1 alpha subcomplex subunit 7	NDUFA7	16.8	9.7	124260000	149010000
O95197;F5H617	Reticulon-3;Reticulon	RTN3	1.1	3.7	1276300000	1529400000
O95202	LETM1 and EF-hand domain-containing protein 1, mitochondrial	LETM1	31.5	33.7	2343200000	2129700000
O95218	Zinc finger Ran-binding domain-containing protein 2	ZRANB2	9.1	15.5	153580000	196840000
O95219;F8W9T3	Sorting nexin-4	SNX4	6.2	5.3	98436000	76551000
O95229;A6NH27	ZW10 interactor	ZWINT	8.3	12.6	7270600	29091000
O95239;Q2VIQ3;Q5JRK0;H0Y718;Q6ZMV9	Chromosome-associated kinesin KIF4A	KIF4A	4	9.5	206550000	382660000
O95248	Myotubularin-related protein 5	SBF1	1.1	0	48127000	0
O95292;E5RK64	Vesicle-associated membrane protein-associated protein B/C	VAPB	28	23.9	898550000	905750000
O95295	SNARE-associated protein Snapin	SNAPIN	19.1	29.4	69093000	51835000
O95297;Q9UEL6	Myelin protein zero-like protein 1	MPZL1	4.8	8.9	46446000	73423000
O95298;E9PM14;A0A087WUM3;E9PQ53	NADH dehydrogenase [ubiquinone] 1 subunit C2;NADH dehydrogenase [ubiquinone] 1 subunit C2, isoform 2	NDUFC2;KCTD14;NDUFC2-KCTD14	18.5	18.5	654070000	552210000
O95302;C9J4P8;Q75LS8	Peptidyl-prolyl cis-trans isomerase FKBP9	FKBP9	17.4	18.1	889890000	795380000
O95347;Q5T821;A0A0C4DGE5	Structural maintenance of chromosomes protein 2	SMC2	5.8	10.9	318210000	427250000
O95365	Zinc finger and BTB domain-containing protein 7A	ZBTB7A	2.9	2.9	0	16552000
O95372;Q5QPN5;Q5QPN9;Q5QPQ1;Q5QPQ0;Q5QPQ3;Q5QPQ2	Acyl-protein thioesterase 2	LYPLA2	19	19	187900000	86559000
O95373;E9PLB2;E9PLJ0	Importin-7	IPO7	27.1	31.3	3637000000	3353800000
O95391	Pre-mRNA-splicing factor SLU7	SLU7	0	7	0	54029000
Q5H8X8;O95399	Urotensin-2	UTS2	5.8	5.8	5368900000	4350000000
O95400	CD2 antigen cytoplasmic tail-binding protein 2	CD2BP2	20.2	6.7	219560000	64674000
O95425;A0A6I8PIX7;A0A0J9YWY6	Supervillin	SVIL	2.5	1.2	82094000	27307000
O95433;H0YJ63;G3V438;H0YJG7;G3V3W9	Activator of 90 kDa heat shock protein ATPase homolog 1	AHSA1	14.2	19.8	269680000	231510000
O95453;A0A494C1K5;A0A494C0Q2;A0A494C1N1;A0A494BZW7;A0A494C0P9;A0A494BZU6;A0A494C156;H3BRK1	Poly(A)-specific ribonuclease PARN	PARN	16.9	11.3	814630000	420130000
O95456;F8WBH7	Proteasome assembly chaperone 1	PSMG1	19.1	12.5	98752000	163350000
O95470;H0Y3V8;H7BXL7	Sphingosine-1-phosphate lyase 1	SGPL1	12.7	20.2	1024400000	785200000
O95478;A0A0A0MQZ6;H0YAI9	Ribosome biogenesis protein NSA2 homolog	NSA2	26.5	26.9	548880000	448660000
O95479	GDH/6PGL endoplasmic bifunctional protein;Glucose 1-dehydrogenase;6-phosphogluconolactonase	H6PD	18.2	16.8	412280000	286230000
O95486	Protein transport protein Sec24A	SEC24A	6.1	7.9	173880000	304740000
O95487	Protein transport protein Sec24B	SEC24B	5	0.9	81837000	12448000
O95522	PRAME family member 12	PRAMEF12	2.3	2.3	685870	1059700000
Q5R3B4;O95563	Mitochondrial pyruvate carrier 2	MPC2	33.3	41	256800000	122090000
O95573;F5GWH2;F5H062	Long-chain-fatty-acid--CoA ligase 3	ACSL3	42.8	43.3	2422400000	3008800000
O95613	Pericentrin	PCNT	2.5	0.9	1937500000	1972100000
O95626	Acidic leucine-rich nuclear phosphoprotein 32 family member D	ANP32D	23.7	30.5	612980000	495280000
O95639;B7Z7B0;C9JEV9;C9K0K2;H7C419;H7C016	Cleavage and polyadenylation specificity factor subunit 4	CPSF4	8.9	12.6	84460000	53992000
O95671	N-acetylserotonin O-methyltransferase-like protein	ASMTL	0	2.7	0	22690000
O95674	Phosphatidate cytidylyltransferase 2	CDS2	4.3	8.1	37431000	34351000
O95714;A0A0J9YVP0;A0A3B3IRP6;A0A0J9YXQ8;H3BUQ1	E3 ubiquitin-protein ligase HERC2	HERC2	1.1	2.2	60652000	275410000
O95716	Ras-related protein Rab-3D	RAB3D	0	10	0	45888000
O95721	Synaptosomal-associated protein 29	SNAP29	0	7.8	0	0
O95758	Polypyrimidine tract-binding protein 3	PTBP3	26.1	26.1	464940000	421680000
O95782	AP-2 complex subunit alpha-1	AP2A1	30.1	32.7	603540000	582970000
O95786;A2A376	Probable ATP-dependent RNA helicase DDX58	DDX58	24.1	0	1219500000	0
O95810	Serum deprivation-response protein	SDPR	2.6	0	28186000	0
O95816	BAG family molecular chaperone regulator 2	BAG2	25.6	25.6	431520000	364750000
O95817;C9JFK9	BAG family molecular chaperone regulator 3	BAG3	43.5	36	1500000000	1103200000
O95822	Malonyl-CoA decarboxylase, mitochondrial	MLYCD	3.2	0	9528600	0
O95831;E9PMA0	Apoptosis-inducing factor 1, mitochondrial	AIFM1	40.3	43.9	8550300000	7697900000
O95837	Guanine nucleotide-binding protein subunit alpha-14	GNA14	20.6	16.3	24166000	25989000
O95857	Tetraspanin-13	TSPAN13	0	10.3	0	96089000
O95864;E5RGZ5;E5RGD8	Fatty acid desaturase 2	FADS2	17.8	21.4	868160000	895690000
O95881;V9GY50;V9GYV4	Thioredoxin domain-containing protein 12	TXNDC12	40.1	47.7	3078700000	2193800000
O95900	Probable tRNA pseudouridine synthase 2	TRUB2	0	7.6	0	79977000
O95905	Protein SGT1	ECD	2.6	3.1	6061700	5786200
O95926	Pre-mRNA-splicing factor SYF2	SYF2	11.5	18.1	132400000	51005000
O95983;K7EIE8;A0A0A0MTS6;A0A087X1H1;A0A087WT34	Methyl-CpG-binding domain protein 3	MBD3	38.5	28.2	625390000	494060000
O96000;H3BV16;H3BPJ9	NADH dehydrogenase [ubiquinone] 1 beta subcomplex subunit 10	NDUFB10	51.2	41.3	2420100000	2052600000
O96005;K7EJ16;K7ERL5	Cleft lip and palate transmembrane protein 1	CLPTM1	11.4	16.4	136650000	128570000
O96008;K7EKG4;K7EJ57	Mitochondrial import receptor subunit TOM40 homolog	TOMM40	34.3	43.8	1899300000	2187600000
O96011;H7C3V6	Peroxisomal membrane protein 11B	PEX11B	4.2	15.8	0	37903000
O96013;M0R2X4;M0R3G6;M0R0L9	Serine/threonine-protein kinase PAK 4	PAK4	18.8	27.7	302190000	367660000
O96019;H7C5S0;C9JQT2	Actin-like protein 6A	ACTL6A	35.9	44.8	1626400000	1526500000
P00156	Cytochrome b	MT-CYB	2.4	5	288640000	262220000
P00167;J3KNC7	Cytochrome b5	CYB5A	39.6	49.3	342250000	341970000
P00338;F5GXY2;F5GYU2;F5GXH2;F5H5J4;F5H6W8;F5GZQ4;F5H8H6;F5GXC7;F5GWW2;F5GXU1	L-lactate dehydrogenase A chain	LDHA	70.2	72.9	13954000000	12150000000
P00367;P49448	Glutamate dehydrogenase 1, mitochondrial;Glutamate dehydrogenase 2, mitochondrial	GLUD1;GLUD2	51.3	53.9	7447400000	6002900000
P00387;B1AHF3	NADH-cytochrome b5 reductase 3;NADH-cytochrome b5 reductase 3 membrane-bound form;NADH-cytochrome b5 reductase 3 soluble form	CYB5R3	73.8	79.4	9671900000	7048100000
P00390;A0A2R8YF59;H0YC68	Glutathione reductase, mitochondrial	GSR	26.8	35.6	1076800000	755040000
P00395	Cytochrome c oxidase subunit 1	MT-CO1	6	10.9	2011500000	2314500000
P00403	Cytochrome c oxidase subunit 2	MT-CO2	37.9	43.6	7007200000	7844700000
P00414	Cytochrome c oxidase subunit 3	MT-CO3	13	13	2711300000	2385000000
P00491;G3V5M2;G3V393;G3V2H3	Purine nucleoside phosphorylase	PNP	22.5	26.6	197320000	176280000
P00492	Hypoxanthine-guanine phosphoribosyltransferase	HPRT1	25.2	16.1	300200000	46192000
P00505	Aspartate aminotransferase, mitochondrial	GOT2	61.9	60.2	23050000000	16964000000
P00533;E9PFD7;Q504U8;C9JYS6;A0A1W2PRR9;J3KTI5;H3BLT0;B4DTR1;A0A0A0MSE1;Q15303	Epidermal growth factor receptor;Receptor protein-tyrosine kinase	EGFR	6.7	10.9	805950000	295120000
P00558;P07205	Phosphoglycerate kinase 1	PGK1	48.4	41.7	2199600000	2393700000
P00568;Q5T9B7;H0YID2	Adenylate kinase isoenzyme 1	AK1	13.9	20.1	93851000	115170000
P00846	ATP synthase subunit a	MT-ATP6	8.4	8.4	1356400000	984690000
P00966;Q5T6L6;Q5T6L5	Argininosuccinate synthase	ASS1	23.5	23.5	587010000	684080000
P01111;G3V4K2;G3V5T7	GTPase NRas	NRAS	45.5	50.3	762690000	680820000
P01112	GTPase HRas;GTPase HRas, N-terminally processed	HRAS	39.2	43.9	0	26673000
P01116	GTPase KRas;GTPase KRas, N-terminally processed	KRAS	51.9	51.9	146440000	106010000
P02545;H0YAB0;A0A0C4DGC5	Prelamin-A/C;Lamin-A/C	LMNA	65.5	64	103590000000	84538000000
P02786;G3V0E5;H7C3V5;F8WBE5	Transferrin receptor protein 1;Transferrin receptor protein 1, serum form	TFRC	37.9	48.3	13162000000	15673000000
P03886	NADH-ubiquinone oxidoreductase chain 1	MT-ND1	6.3	8.8	154480000	143810000
P03891	NADH-ubiquinone oxidoreductase chain 2	MT-ND2	2.6	2.6	0	0
P03905	NADH-ubiquinone oxidoreductase chain 4	MT-ND4	8.9	8.9	452170000	360790000
P03915	NADH-ubiquinone oxidoreductase chain 5	MT-ND5	13.9	7.5	318790000	171620000
P03923	NADH-ubiquinone oxidoreductase chain 6	MT-ND6	8	24.7	61763000	208960000
P03928	ATP synthase protein 8	MT-ATP8	35.3	35.3	424520000	245400000
P04040	Catalase	CAT	40.4	40.8	1748400000	1574900000
P04062;A0A0G2JNZ5;A0A0G2JLB3;A0A0G2JNZ0	Glucosylceramidase	GBA	37.7	32.5	2371000000	1611900000
P04066	Tissue alpha-L-fucosidase	FUCA1	13.9	10.9	241890000	188570000
P04075;H3BQN4;J3KPS3;H3BPS8;H3BU78;H3BUH7;H3BR04;H3BR68;H3BMQ8;A0A087WXX2;A0A3B3IS80;P05062	Fructose-bisphosphate aldolase A;Fructose-bisphosphate aldolase	ALDOA	62.9	51.4	7042600000	6968600000
P04080;A0A1W2PS52;A0A1W2PQG6	Cystatin-B	CSTB	33.7	70.4	259130000	428530000
P04179;F5H4R2;F5GYZ5;F5H3C5;G8JLJ2;G5E9P6;F5GXZ9	Superoxide dismutase [Mn], mitochondrial	SOD2	60.8	54.5	4599600000	2760300000
P04181	Ornithine aminotransferase, mitochondrial;Ornithine aminotransferase, hepatic form;Ornithine aminotransferase, renal form	OAT	72.9	72.9	16155000000	15018000000
P04259;CON__P48668;CON__P04259;CON__P02538;P48668;P02538	Keratin, type II cytoskeletal 6B;Keratin, type II cytoskeletal 6C;Keratin, type II cytoskeletal 6A	KRT6B;KRT6C;KRT6A	9.2	16	0	16622000
P04264;CON__P04264	Keratin, type II cytoskeletal 1	KRT1	36.8	42.5	3805100000	9546300000
P04350;M0R278;M0R1I1	Tubulin beta-4A chain	TUBB4A	46.6	54.1	0	16416000
P04406;E7EUT5;O14556	Glyceraldehyde-3-phosphate dehydrogenase	GAPDH	72.2	71.9	40415000000	32261000000
P04637;A0A087WZU8;A0A0U1RQC9;J3KP33;A0A087X1Q1;E7ESS1;E7EQX7;A0A087WXZ1;A0A087WT22;E7EMR6;E9PFT5;E9PCY9;S4R334	Cellular tumor antigen p53	TP53	69.5	65.6	6611300000	4509400000
P04792;F8WE04;C9J3N8	Heat shock protein beta-1	HSPB1	84.9	83.9	27253000000	23131000000
P04843;B7Z4L4;F8WF32	Dolichyl-diphosphooligosaccharide--protein glycosyltransferase subunit 1	RPN1	61	58.8	24575000000	21318000000
P04844;Q5JYR7;Q5JYR4;F2Z3K5;Q5JYR3;H0Y5M1	Dolichyl-diphosphooligosaccharide--protein glycosyltransferase subunit 2	RPN2	59.7	59.7	16809000000	15573000000
P04899;P63096;A0A3B3ITM0;P09471;P19087;A8MTJ3;P11488;A0A1W2PP38;H3BTM2;A0A1W2PQK2;A0A3B3IUA8;A0A1W2PRE1;A0A087WZE5;A0A1W2PS82;A0A087WTB6;A2A2R6;A0A1W2PRJ7	Guanine nucleotide-binding protein G(i) subunit alpha-2	GNAI2	58.9	58.6	5021700000	4327700000
P04920;C9J722;C9J035;C9J9M9;C9JVC2;C9J459;H7C1Z2;E9PCP1;F8WD49	Anion exchange protein 2	SLC4A2	9.8	14.6	780970000	739410000
P05023;M0R116;A0A2R8YEY8;A0A0A0MT26;P13637;Q5TC01;Q5TC02	Sodium/potassium-transporting ATPase subunit alpha-1	ATP1A1	36.6	37.3	13447000000	11387000000
P05026;V9GYR2	Sodium/potassium-transporting ATPase subunit beta-1	ATP1B1	16.5	20.8	702530000	722170000
P05091;S4R3S4;F8VP50	Aldehyde dehydrogenase, mitochondrial	ALDH2	23	25	335080000	656720000
P05114;A6NL93;A6NEL0;F2Z2W6;F2Z2Y5;H7BXJ5;A0A494C035	Non-histone chromosomal protein HMG-14	HMGN1	51	34	468070000	165740000
P05141;Q9H0C2	ADP/ATP translocase 2;ADP/ATP translocase 2, N-terminally processed	SLC25A5	45.3	45.3	4786600000	5074200000
P05165;A0A1B0GUX9;A0A1B0GU58;Q5JTW6;A0A1B0GTR1;A0A1B0GWA1;A0A1B0GWI4	Propionyl-CoA carboxylase alpha chain, mitochondrial	PCCA	4.9	9.3	86653000	99186000
P05198;G3V4T5	Eukaryotic translation initiation factor 2 subunit 1	EIF2S1	37.5	36.5	1522300000	1417400000
P05362;K7EKL8;E7ESS4	Intercellular adhesion molecule 1	ICAM1	22.2	22.6	6769700000	6148300000
P05386	60S acidic ribosomal protein P1	RPLP1	94.7	94.7	6952300000	5166300000
P05387;H0YDD8	60S acidic ribosomal protein P2	RPLP2	92.2	92.2	10445000000	7861800000
P05388;F8VWS0;F8VU65;F8VW21;F8VPE8;G3V210;F8VZS0;F8VQY6;F8VRK7;F8VS58;F8VWV4;F8W1K8	60S acidic ribosomal protein P0	RPLP0	53.6	58	8613400000	7339100000
P05423	DNA-directed RNA polymerase III subunit RPC4	POLR3D	3.3	0	6731300	0
P05455;E7ERC4;E9PGX9;E9PFL9	Lupus La protein	SSB	41.4	38.7	1891500000	1532900000
P05556;E7EQW5;C9JPK5;Q5T3E6;E9PLR6;E7EUI6;E7ERX5;C9JJP8;Q5T3E5;E9PQJ2;H7C4N8;C9JNE0	Integrin beta-1	ITGB1	40.5	40	8442000000	6624700000
P05783;F8VZY9;CON__H-INV:HIT000015463;CON__Q497I4	Keratin, type I cytoskeletal 18	KRT18	77	76.7	146740000000	114150000000
P06312	Ig kappa chain V-IV region	IGKV4-1	17.4	0	210600000	0
P06493;A0A024QZP7;A0A087WZZ9;E5RIU6	Cyclin-dependent kinase 1	CDK1;CDC2	40.7	53.2	570030000	658490000
P06576;H0YH81;F8W079;F8W0P7;H0YI37	ATP synthase subunit beta, mitochondrial;ATP synthase subunit beta	ATP5B	76.6	76.6	106790000000	96061000000
P06703;R4GN98	Protein S100-A6;Protein S100	S100A6	65.6	65.6	3423800000	2091100000
P06730;D6RBW1;D6RFJ3;D6RHE2;H0Y8J7;H0Y8X3;A6NMX2	Eukaryotic translation initiation factor 4E	EIF4E	19.8	3.2	94622000	0
P06733;A0A2R8Y6G6;K7EM90;A0A2R8YEM5;A0A2R8Y879;A0A2R8Y6I8;K7ERS8;A0A2R8Y798;A0A2R8YEG5;P13929;E5RI09;E5RG95;K7EPM1;K7EKN2;E5RGZ4	Alpha-enolase	ENO1	62	65	31527000000	26819000000
P06748;E5RI98;E5RGW4	Nucleophosmin	NPM1	57.5	62.6	161290000000	140450000000
P06756;H7BZG1	Integrin alpha-V;Integrin alpha-V heavy chain;Integrin alpha-V light chain	ITGAV	13	14.9	352440000	477730000
Q16778;P06899;P33778;P23527;Q8N257	Histone H2B type 2-E;Histone H2B type 1-J;Histone H2B type 1-B;Histone H2B type 1-O;Histone H2B type 3-B	HIST2H2BE;HIST1H2BJ;HIST1H2BB;HIST1H2BO;HIST3H2BB	41.3	61.9	7591600000	8845500000
P07099;B1AQP9;B1AQP8	Epoxide hydrolase 1	EPHX1	33	42.4	843770000	1261100000
P07237;H7BZ94;H0Y3Z3;I3L312;I3L398;I3NI03;I3L0S0;I3L3U6;I3L4M2;I3L3P5;I3L514;I3L1Y5	Protein disulfide-isomerase	P4HB	65.2	67.1	36631000000	28144000000
P07305	Histone H1.0;Histone H1.0, N-terminally processed	H1F0	27.3	20.6	4505900000	1998400000
P07355;H0YN42;H0YM50;H0YMU9;H0YMD0;A6NMY6;H0YKS4;H0YNP5;H0YN28;H0YL33;H0YMM1;H0YKX9;H0YMT9;H0YLV6;H0YKZ7;H0YMW4;H0YKL9;H0YNA0;H0YKV8;H0YN52;H0YMD9;H0YNB8;H0YKN4;H0YLE2	Annexin A2;Annexin;Putative annexin A2-like protein	ANXA2;ANXA2P2	77	77.6	229750000000	225190000000
P07384;E9PL37;E9PRM1	Calpain-1 catalytic subunit	CAPN1	6.2	8.8	81344000	70310000
Q5JP53;P07437;Q5ST81;A6NNZ2;G3V5W4;G3V2R8;G3V3R4;G3V2N6	Tubulin beta chain	TUBB	63.8	63.8	7332600000	6026700000
P07602;C9JIZ6;Q5BJH1	Prosaposin;Saposin-A;Saposin-B-Val;Saposin-B;Saposin-C;Saposin-D	PSAP	46.8	48.3	26347000000	20504000000
P07686;Q5URX0;H0YA83;H0Y9B6;D6REQ8	Beta-hexosaminidase subunit beta;Beta-hexosaminidase subunit beta chain B;Beta-hexosaminidase subunit beta chain A	HEXB	38.7	41.5	9608900000	7067600000
P07711;Q5T8F0	Cathepsin L1;Cathepsin L1 heavy chain;Cathepsin L1 light chain	CTSL	21.9	18.9	545740000	499690000
P07737;K7EJ44;CON__P02584;I3L3D5	Profilin-1	PFN1	76.4	87.1	9569900000	10419000000
P07741;H3BQF1;H3BQB1;H3BQZ9;H3BSW3	Adenine phosphoribosyltransferase	APRT	31.1	29.4	135100000	138440000
P07814;V9GYZ6;V9GZ76	Bifunctional glutamate/proline--tRNA ligase;Glutamate--tRNA ligase;Proline--tRNA ligase	EPRS	43.5	45.2	8689300000	7785200000
P07858;E9PKQ7;E9PNL5;E9PHZ5;E9PLY3;E9PSG5;E9PQM1;R4GMQ5;E9PR54;E9PJ67;E9PCB3;E9PS78	Cathepsin B;Cathepsin B light chain;Cathepsin B heavy chain	CTSB	54.3	54.3	18743000000	12780000000
[truncated: 2,734 more rows]

## Sheet: Table_S2
STAT1-MX1		STAT1-OAS3		STAT1-ROBO1		STAT1-UBP18		UBP18-OAS3		UBP18-ROBO1		OAS3-ROBO1		MX1-OAS3		MX1-ROBO1		MX1-UBP18		MX1-IFIT3		MX1-OAS1		MX1-DDX60		IFIT3-DDX60
Link	Score	Link	Score	Link	Score	Link	Score	Link	Score	Link	Score	Link	Score	Link	Score	Link	Score	Link	Score	Link	Score	Link	Score	Link	Score	Link	Score
K (114) - S (291)	3.18	M (1) - K (835)	3.39	S (2) - K (1525)	3.12	K (140) - S (298)	3.15	M (1) - K (795)	3.78	M (1) - K (232)	3.06	K (23) - S (643)	4.68	K (10) - S (339)	3.18	K (112) - S (1604)	3.19	K (300) - S (14)	3.28	S (84) - K (236)	3.97	S (4) - K (220)	3.05	M (1) - K (1164)	3.9	S (2) - K (1161)	3.18
K (114) - K (554)	3.18	S (86) - K (458)	3.37	K (40) - S (1513)	3.17	S (144) - K (225)	4.49	S (14) - K (341)	3.12	M (1) - K (516)	3.57	K (28) - S (1035)	3.09	S (17) - K (859)	3.77	K (113) - S (177)	3.28	K (300) - S (20)	3.28	K (113) - S (173)	3.77	K (10) - K (14)	3.77	M (1) - K (1172)	3.9	S (8) - K (244)	3.26
K (114) - S (627)	4.07	K (87) - S (827)	3.16	K (40) - K (1561)	3.47	K (189) - M (1)	3.37	S (14) - K (370)	3.49	K (3) - K (297)	3.57	K (59) - S (233)	3.47	K (113) - S (63)	3.78	K (119) - S (389)	3.09	K (432) - S (14)	3.08	K (113) - K (222)	3.6	K (31) - S (244)	3.89	K (10) - S (838)	4.38	S (29) - K (613)	4.68
S (162) - K (435)	3.02	K (87) - S (863)	3.07	S (69) - K (1525)	4.19	K (209) - S (34)	3.79	S (14) - K (382)	3.88	K (3) - S (395)	3.05	K (59) - S (305)	3.98	K (113) - S (369)	3.08	K (119) - S (1604)	3.08	K (463) - S (291)	3.26	K (123) - S (29)	3.06	S (58) - K (10)	3.87	K (10) - K (969)	3.45	S (29) - K (674)	4.17
K (279) - S (627)	4.29	S (127) - K (458)	3.08	K (87) - S (1055)	3.98	K (211) - S (19)	3.08	S (14) - K (958)	3.19	K (3) - S (1522)	3.3	K (59) - S (389)	3.33	K (113) - S (815)	3.07	K (123) - K (1510)	3.08	K (548) - S (14)	4	K (123) - K (121)	4.37	S (91) - K (42)	4.19	K (10) - S (1026)	3.27	S (29) - K (777)	3.65
S (316) - K (10)	3.57	K (140) - S (396)	3.91	K (87) - S (1157)	3.26	K (379) - K (29)	4.18	S (19) - K (775)	3.57	K (3) - S (1595)	3.18	K (59) - S (475)	4.47	K (119) - S (351)	3.53	S (125) - K (786)	3.65	S (637) - K (3)	3.29	K (123) - S (301)	3.57	K (119) - M (1)	3.46	S (17) - K (1066)	3.16	S (29) - K (834)	3.1
S (507) - K (113)	3.97	K (145) - S (63)	3.28	S (102) - K (1173)	3.29	K (379) - K (37)	4	S (20) - K (452)	3.37	S (14) - K (206)	3.6	K (59) - S (1035)	3.28	K (248) - S (385)	3.27	S (125) - K (1510)	3.48	K (641) - S (14)	3.07	S (134) - K (11)	3.3	K (119) - K (42)	3.8	K (113) - K (881)	3.16	S (29) - K (952)	3.99
K (511) - S (627)	4.89	K (150) - S (351)	3.4	S (127) - K (1569)	3.47	S (485) - K (30)	4.51	S (20) - K (458)	3.1	S (14) - K (1530)	3.22	K (59) - S (1044)	3.69	K (254) - K (70)	3.47	S (134) - K (1465)	3.06			K (272) - S (174)	3.56	K (123) - S (64)	3.75	K (119) - K (628)	3.09	S (29) - K (969)	3.09
K (525) - K (317)	3.36	K (152) - K (70)	3.07	K (138) - S (528)	3.97	S (508) - K (30)	3.48	S (20) - K (785)	3.49	S (19) - K (1051)	3.19	S (62) - K (206)	3.98	K (273) - S (75)	3.17	K (145) - S (138)	4.19			K (273) - K (357)	3.7	K (123) - S (83)	3.35	K (119) - K (801)	4	S (29) - K (973)	3.37
S (604) - K (279)	3.39	K (189) - S (62)	3.06	K (140) - S (643)	3.78	K (511) - K (235)	4.58	S (20) - K (950)	3.99	S (19) - K (1121)	3.58	S (62) - K (214)	3.07	K (273) - S (369)	3.49	S (167) - K (112)	3.87			K (279) - S (392)	3.18	K (123) - S (116)	3.38	K (119) - S (1269)	3.1	S (29) - K (1071)	3.78
S (620) - K (347)	3.07	K (189) - K (70)	3.67	K (140) - S (661)	3.67	K (525) - S (34)	3.76	S (22) - K (23)	3.31	S (19) - K (1530)	3.11	S (62) - K (1530)	4.5	K (273) - S (461)	3.26	S (167) - K (1457)	3.77			K (300) - S (2)	3.36	K (123) - S (244)	3.16	K (123) - S (780)	3.76	S (29) - K (1077)	3.78
S (640) - K (123)	3.27	K (189) - S (369)	4.58	K (140) - S (1513)	3.79	K (544) - S (20)	3.69	K (29) - K (289)	3.08	S (20) - K (937)	3.07	S (63) - K (297)	3.79	K (279) - S (369)	3.08	K (197) - S (643)	4.58			K (317) - K (286)	3.27	K (123) - K (314)	3.15	K (123) - S (1190)	3.19	S (31) - K (631)	3.11
K (665) - S (634)	3.09	S (190) - K (560)	3.67	K (145) - S (1391)	3.86	K (567) - S (14)	4.59	K (29) - S (461)	3.89	S (22) - K (1491)	3.3	S (63) - K (1530)	3.66	K (279) - K (835)	3.69	K (197) - S (1521)	3.39			S (415) - K (373)	3.17	K (123) - S (341)	3.55	K (123) - S (1510)	3.46	S (31) - K (700)	3.21
K (679) - K (113)	3.98	K (200) - S (827)	3.7	K (150) - S (401)	3.07	K (592) - S (34)	3	S (34) - K (458)	3.88	K (29) - S (80)	3.65	K (70) - S (203)	3.98	S (291) - K (414)	3.26	K (197) - S (1602)	3.39			K (427) - K (222)	3.78	S (125) - K (66)	4.07	K (123) - S (1578)	4.48	S (31) - K (1561)	3.07
S (682) - K (556)	3.49	K (211) - S (782)	4.28	K (150) - S (593)	3.22	S (604) - K (116)	3.08	K (37) - K (835)	3.28	K (29) - S (209)	3.19	K (70) - K (206)	3.29	S (291) - K (864)	4.49	K (199) - S (531)	3.66			K (435) - S (31)	3.08	S (125) - K (118)	3.46	S (125) - K (1157)	4.08	S (93) - K (724)	3.69
K (703) - S (329)	3.29	K (278) - K (835)	3.57	K (150) - K (750)	4.39	K (673) - S (14)	3.15	K (109) - S (457)	3.17	K (29) - S (233)	3.21	K (70) - K (304)	3.17	K (300) - S (62)	4.17	K (204) - S (528)	3.56			S (488) - K (189)	4.38	S (125) - K (285)	3.07	S (125) - K (1249)	3.17	S (93) - K (1635)	4.06
		S (315) - K (70)	3.56	K (150) - S (1435)	3.77			S (113) - K (807)	3.07	K (29) - S (836)	4.37	K (70) - S (573)	3.1	K (300) - S (396)	4.4	K (248) - S (1609)	3.27			K (548) - S (93)	3.91	S (125) - K (293)	3.05	S (134) - K (571)	3.39	K (121) - S (1544)	3.36
		K (344) - K (560)	3.05	K (150) - S (1513)	3.1			S (185) - K (693)	4.77	K (29) - K (1173)	3.4	K (70) - S (785)	3.59	K (317) - S (62)	4.18	K (273) - S (587)	3.38			K (554) - K (166)	3.1	S (134) - K (118)	3.25	S (134) - K (952)	3.36	S (136) - K (973)	3.98
		K (361) - S (75)	3.29	K (150) - S (1612)	3.86			K (204) - S (99)	3.98	K (29) - S (1522)	3.1	K (70) - S (1055)	4	K (463) - K (1021)	3.26	K (273) - S (833)	3.46			S (627) - K (222)	4.48	K (145) - K (57)	3.16	S (134) - K (1172)	3.59	K (156) - S (1075)	4.27
		K (375) - K (70)	3.08	K (152) - S (849)	4.29			K (204) - K (785)	3.68	K (30) - K (112)	3.5	K (70) - S (1248)	3.17	K (503) - S (63)	3.39	K (279) - S (1435)	3.19			S (627) - K (288)	3.17	K (145) - K (220)	3.08	K (141) - S (951)	4.19	K (156) - S (1311)	3.18
		K (375) - K (364)	3.28	S (162) - K (490)	3.16			S (260) - K (487)	3.5	K (30) - K (1576)	3.57	K (70) - S (1527)	3.97	K (519) - S (75)	3.19	K (279) - S (1528)	3.73			S (637) - K (11)	3.68	S (158) - K (42)	3.05	K (145) - K (1042)	4.07	K (156) - K (1565)	3.1
		K (375) - S (369)	3.09	K (175) - S (864)	4.17			S (264) - K (364)	3.47	S (34) - K (490)	3.08	K (70) - S (1528)	3.07	K (544) - K (70)	3.18	S (291) - K (1525)	3.97			K (644) - S (173)	3.39	K (204) - S (49)	3.17	K (145) - S (1544)	3.17	K (161) - S (951)	3.67
		K (375) - S (712)	3.88	K (175) - S (1513)	3.47			K (268) - S (351)	3.38	S (34) - K (1106)	3.17	K (70) - S (1606)	4.57	K (554) - S (62)	3.31	K (300) - S (1527)	4.6			K (644) - K (286)	3.29	K (272) - S (49)	3.28	S (158) - K (973)	4.39	K (166) - K (204)	4.28
		K (375) - S (824)	3.29	K (189) - K (266)	3.88			K (268) - S (461)	3.01	K (37) - S (785)	3.18	S (75) - K (924)	3	K (554) - S (339)	3.67	K (317) - S (233)	3.09					K (273) - S (11)	4.07	S (168) - K (943)	3.38	S (173) - K (569)	3.37
		K (388) - K (835)	3.35	K (189) - S (402)	3.57			S (272) - K (382)	4.39	K (109) - S (1035)	3.37	K (85) - S (1603)	3.36	K (554) - S (369)	3.67	K (317) - K (743)	3.07					K (273) - S (74)	3.55	K (259) - S (509)	3.16	S (173) - K (649)	4.08
		S (485) - K (859)	4.38	K (189) - S (1602)	3.19					S (185) - K (356)	3.19	S (86) - K (490)	3.56	S (627) - K (835)	4.1	K (326) - S (1315)	3.16					K (279) - K (10)	3.38	K (259) - S (1147)	3.17	S (173) - K (1184)	3.38
		S (499) - K (859)	3.49	S (190) - K (1525)	3.19					S (189) - K (1566)	4.3	S (86) - K (1059)	3.98	K (631) - S (396)	3.69	K (337) - S (1044)	3.77					K (279) - S (74)	3.37	K (259) - S (1574)	3.48	S (173) - K (1254)	3.67
		S (507) - K (414)	3.68	K (200) - S (1603)	3.27					K (204) - S (528)	3.17	K (198) - S (1605)	3.11	S (634) - K (619)	3.19	S (415) - K (566)	3.1					K (279) - S (116)	3.76	K (273) - S (550)	3.39	K (189) - K (1178)	3.59
		K (525) - S (454)	4.79	K (200) - S (1605)	3.41					K (204) - S (958)	4.08	K (243) - S (389)	3.08	S (637) - K (619)	3.16	K (427) - S (1606)	3.21					K (279) - K (314)	3.67	K (273) - S (629)	4.39	S (192) - K (522)	4.48
		K (544) - K (693)	4.78	K (211) - S (600)	4.18					S (223) - K (237)	3.08	K (243) - S (401)	3.09	K (639) - S (99)	3.07	K (432) - S (401)	3.4					S (291) - K (42)	3.97	K (273) - S (1266)	3.57	S (192) - K (1254)	4.38
		K (544) - S (805)	4.21	K (278) - S (1248)	3.47					K (225) - K (750)	3.47	S (339) - K (81)	4.08			K (432) - S (500)	3.12					S (291) - K (213)	3.16	K (273) - S (1637)	3.57	S (203) - K (652)	3.68
		K (592) - S (86)	3.68	K (279) - S (233)	3.27					K (225) - S (1035)	3.09	S (339) - K (224)	4.69			K (432) - S (1392)	3.08					S (291) - K (225)	3.16	K (279) - S (1570)	4.37	S (203) - K (988)	3.18
		S (607) - K (59)	3.29	K (296) - S (395)	4.38					S (226) - K (1569)	3.77	K (341) - S (389)	3.78			K (435) - K (112)	3.48					K (300) - K (42)	4.41	S (291) - K (434)	3.48	K (210) - K (571)	3.37
		K (652) - K (458)	3.98	K (296) - S (605)	3.09					K (235) - S (649)	3.58	S (351) - K (232)	3.37			K (435) - S (565)	3.1					K (300) - S (49)	3.29	S (291) - K (1161)	3.69	K (219) - K (534)	3.98
		K (673) - S (381)	3.87	S (315) - K (1491)	3.18					K (268) - K (206)	3.26	S (351) - K (750)	3.09			K (435) - S (1527)	3.18					K (300) - K (60)	3.07	K (300) - S (247)	3.59	K (219) - S (545)	3.2
		K (679) - S (247)	3.29	K (344) - S (75)	3.29					K (268) - S (1254)	4.09	S (351) - K (1051)	3.48			K (435) - S (1605)	3.26					K (300) - S (83)	3.27	K (317) - S (789)	3.46	K (219) - S (657)	3.18
		S (682) - K (458)	3.17	K (361) - S (395)	3.1					K (288) - S (1248)	3.87	S (351) - K (1525)	3.47			K (459) - S (1605)	4.09					K (300) - K (221)	3.16	K (326) - S (1269)	3.57	K (219) - S (1266)	3.68
		S (682) - K (795)	3.46	K (361) - S (849)	3.17					K (288) - S (1602)	3.53	K (364) - S (849)	3.87			K (459) - S (1606)	4.08					K (326) - S (244)	3.77	K (413) - S (618)	3.69	K (222) - S (124)	3.22
		K (685) - K (619)	3.19	K (361) - K (1051)	3.7					K (288) - S (1605)	3.22	K (364) - K (1176)	3.88			K (459) - S (1608)	3.68					S (329) - K (14)	3.58	K (413) - K (834)	3.07	K (222) - S (247)	3.17
		K (703) - S (63)	3.28	K (361) - S (1604)	3.18							K (364) - S (1528)	3.07			K (503) - S (1442)	3.36					K (371) - K (60)	3.18	S (415) - K (636)	3.9	K (222) - S (618)	3.08
		K (703) - S (457)	3.87	K (410) - S (643)	4.28							S (369) - K (214)	3.37			K (505) - S (528)	3.19					K (378) - K (221)	3.26	K (427) - S (335)	3.51	K (222) - S (667)	3.72
		K (703) - S (539)	4.28	K (410) - S (1044)	4.17							S (369) - K (1046)	3.3			K (505) - K (1561)	3.08					K (413) - K (10)	3.28	S (430) - K (988)	3.07	K (222) - K (674)	3.38
		S (708) - K (59)	3.07	S (485) - K (750)	3.19							S (369) - K (1176)	3.77			K (519) - S (1528)	3.09					K (413) - S (244)	3.56	K (432) - K (628)	3.28	K (222) - K (834)	3.87
		S (708) - K (370)	3.08	S (485) - K (1510)	3.67							S (369) - K (1525)	3.3			K (544) - S (528)	4.27					S (415) - K (10)	3.07	S (488) - K (628)	4.1	K (222) - S (838)	3.37
		S (727) - K (560)	3.9	S (507) - K (1525)	3.12							K (370) - K (103)	4.17			K (544) - S (531)	3.91					S (415) - K (42)	3.66	K (503) - S (657)	3.68	K (222) - S (951)	3.18
				S (507) - K (1530)	4.19							K (370) - S (209)	3.39			K (548) - S (603)	3.48					K (432) - K (42)	3.68	K (503) - K (834)	3.31	K (222) - K (1151)	4.39
				K (511) - K (112)	3.21							K (370) - K (766)	3.56			K (548) - S (646)	3.78					K (432) - S (83)	3.17	K (505) - K (342)	3.49	K (222) - K (1153)	3.47
				K (511) - S (117)	3.78							K (370) - S (1158)	3.36			K (554) - K (103)	3.19					K (435) - K (118)	3.19	K (505) - S (632)	3.78	K (222) - K (1161)	4.7
				K (511) - S (1248)	3.58							K (370) - S (1513)	4.08			K (554) - S (401)	3.1					K (463) - K (293)	3.27	K (505) - K (834)	3.2	K (222) - K (1239)	3.09
				K (525) - S (1513)	4.07							K (370) - S (1527)	4.58			K (555) - K (103)	3.28					S (488) - K (14)	3.67	K (505) - K (935)	3.47	K (222) - S (1626)	4.06
				K (525) - K (1525)	3.47							S (371) - K (766)	3.28			S (558) - K (205)	4.05					K (503) - M (1)	3.28	K (505) - S (1266)	3.51	K (236) - S (632)	4.51
				K (544) - S (80)	4.39							S (381) - K (1525)	3.9			S (634) - K (103)	3.41					K (505) - M (1)	3.38	K (519) - S (632)	4.07	K (236) - S (951)	3.37
				K (544) - K (103)	3.99							K (382) - S (565)	4.7			S (634) - K (224)	3.29					K (505) - S (49)	3.07	K (519) - S (1570)	3.56	K (236) - S (1304)	3.07
				K (567) - S (1527)	3.68							K (382) - S (1603)	3.07			S (634) - K (750)	3.18					K (505) - S (244)	3.06	K (519) - S (1626)	3.09	K (236) - S (1353)	3.12
				K (567) - S (1602)	3.59							S (385) - K (1167)	3.2			K (639) - S (395)	4.48					K (544) - K (246)	3.16	K (548) - S (192)	3.18	K (249) - S (780)	3.27
				K (592) - S (619)	3.16							S (385) - K (1561)	3.46									S (566) - K (10)	3.56	K (548) - K (700)	3.38	K (249) - S (1304)	3.07
				K (592) - S (1606)	3.2							S (396) - K (206)	4.08									S (566) - K (42)	3.16	K (548) - K (834)	3	K (249) - S (1570)	3.06
				S (606) - K (733)	3							S (396) - K (1510)	3.99									S (568) - K (206)	4.29	K (548) - S (1304)	3.79	K (249) - K (1647)	5.05
				S (606) - K (743)	3.38							K (435) - K (81)	4.07									K (623) - S (116)	3.48	K (554) - S (780)	3.98	K (254) - S (180)	3.27
				S (606) - K (1124)	4.07							K (458) - S (233)	3									S (627) - K (42)	3.26	K (554) - K (834)	3.38	S (270) - K (682)	3.09
				K (637) - S (80)	3.26							K (458) - S (389)	3.38									K (631) - K (66)	3.21	K (554) - S (922)	3.69	K (286) - K (628)	3.07
				S (640) - K (214)	3.36							K (458) - S (395)	3.4									S (634) - K (225)	3.57	K (554) - S (1323)	3.09	K (286) - S (971)	3.19
				K (652) - S (401)	3.28							K (458) - S (849)	3.19									S (637) - K (293)	3.28	K (555) - S (622)	3.28	K (286) - K (1184)	3.08
				K (652) - K (1106)	3.49							K (458) - S (1035)	3.08									K (639) - K (42)	3.16	S (627) - K (440)	3.16	K (288) - S (176)	3.17
				K (665) - S (233)	3.2							K (458) - S (1448)	3.21									K (639) - K (225)	3.17	S (627) - K (724)	3.28	K (288) - K (753)	3.99
				K (665) - S (957)	3.49							K (458) - S (1513)	3.01											K (631) - S (633)	4.19	K (288) - K (791)	4.67
				K (665) - K (1465)	3.8							K (458) - S (1602)	3.19											K (631) - S (951)	4.17	K (288) - S (1619)	3.56
				K (665) - S (1595)	4.38							S (461) - K (232)	3.22											K (631) - S (1030)	3.19	S (298) - K (208)	3.57
				K (673) - S (209)	3.88							K (487) - S (203)	3.67											S (634) - K (169)	4.18	S (298) - K (1157)	3.09
				K (673) - K (297)	3.07							S (539) - K (232)	3.3											S (634) - K (492)	3.37	S (298) - K (1245)	3.26
				K (673) - S (500)	3.48							K (560) - S (500)	4.3											S (634) - K (636)	3.2	S (298) - K (1254)	3.37
				K (673) - S (957)	4.14							K (560) - S (1522)	3.08											S (634) - K (1085)	3.29	S (301) - K (1151)	3.19
				K (673) - S (1044)	3.49							S (572) - K (206)	3.79											S (637) - K (169)	3.28	S (318) - K (1135)	3.98
				K (673) - S (1158)	3.96							S (572) - K (1121)	3.2											S (637) - K (572)	3.4	S (318) - K (1386)	3.18
				K (673) - K (1465)	3.77							K (597) - S (1602)	3.09											K (639) - S (780)	3.2	K (350) - S (523)	3.88
				K (679) - S (930)	4.48							K (617) - S (763)	3.87											K (639) - S (1311)	3.3	K (357) - K (700)	4.69
				K (679) - S (1044)	3.07							K (619) - K (103)	3.07											K (639) - K (1708)	3.47	K (357) - S (1043)	4.1
				K (679) - S (1521)	3.22							K (619) - S (269)	3.39											K (644) - K (394)	3.37	K (357) - S (1619)	3.57
				K (679) - S (1522)	4.19							K (619) - S (327)	3.01											K (644) - S (795)	3.47	S (360) - K (621)	4.48
				S (682) - K (750)	3.46							K (619) - S (401)	3.78											K (644) - S (1578)	3.47	S (360) - K (628)	3.67
				S (682) - K (937)	5.28							K (619) - S (763)	4.17													K (373) - S (1323)	3.2
				S (682) - K (1530)	3.29							K (619) - S (1391)	4.51													K (391) - S (531)	3.75
				K (685) - S (1158)	3.68							K (619) - S (1614)	5													K (391) - S (618)	3.19
				K (685) - S (1513)	3.1							S (712) - K (304)	3.59													S (392) - K (621)	3.29
				K (697) - S (1158)	3.69							S (712) - K (1510)	3.37													S (392) - K (1077)	3.18
				K (703) - S (138)	3.08							S (736) - K (1530)	3.16													S (406) - K (587)	3.57
				K (703) - S (957)	3.09							K (775) - S (389)	5.09													K (436) - S (247)	4.89
				K (703) - S (1513)	3.2							K (775) - S (735)	3.86													K (436) - S (531)	4.2
				K (703) - S (1527)	3.09							S (782) - K (206)	4.29													K (440) - S (489)	3.07
				K (703) - S (1604)	3.3							S (782) - K (1530)	3.1													K (440) - S (780)	3.47
				S (708) - K (112)	3.41							K (785) - K (516)	3													K (440) - S (838)	3.1
				S (708) - K (224)	3.4							K (785) - S (763)	3.78													S (461) - K (563)	3.97
				S (708) - K (1051)	4.08							K (795) - S (158)	3.27													S (461) - K (571)	3.77
				S (735) - K (1530)	3.58							K (801) - S (600)	4.38													S (467) - K (586)	4.15
												K (801) - S (1604)	3.26													S (477) - K (1178)	3.76
												S (805) - K (137)	4.5													S (477) - K (1189)	3.2
												K (807) - K (103)	3.21													S (484) - K (722)	3.1
												K (807) - S (209)	4.2
												K (807) - S (1513)	4.4
												S (815) - K (297)	3.01
												S (815) - K (1059)	3.07
												S (815) - K (1124)	3.49
												S (815) - K (1498)	3.06
												S (824) - K (1173)	4.39
												S (827) - K (490)	3.42
												S (827) - K (516)	3.01
												S (827) - K (1491)	3.16
												K (835) - S (573)	4.49
												K (835) - S (1162)	3.9
												K (835) - K (1491)	3.17
												K (859) - S (573)	3.25
												K (859) - S (849)	3.19
												K (941) - S (1605)	3.01
												K (961) - S (643)	3.39
												K (961) - S (1602)	3.62
												K (985) - S (1149)	3.55
												S (987) - K (1498)	4.48

## Sheet: Table_S3
HLA-A-H2BFS		HLA-A-HMGA1		HLA-A-LRCH4		HLA-A-MDN1		HMGA1-H2BFS		H2BFS-LRCH4		H2BFS-MDN1		LRCH4-MDN1
Link	Score	Link	Score	Link	Score	Link	Score	Link	Score	Link	Score	Link	Score	Link	Score
X (1) - K (44)	3.757	S (35) - K (62)	3.957	S (62) - K (251)	4.987	S (62) - K (2488)	3.255	M (1) - K (47)	3.151	K (13) - S (391)	3.202	M (1) - K (247)	3.676	M (1) - K (951)	3.857
S (14) - K (6)	3.477	S (35) - K (71)	3.256	K (92) - S (64)	3.097	S (62) - K (2656)	3.09	M (1) - K (86)	3.477	K (24) - S (68)	3.19	M (1) - K (829)	4.883	M (1) - K (1339)	3.363
S (37) - K (86)	3.064	S (37) - K (7)	3.066	K (170) - M (1)	4.487	S (62) - K (4341)	3.473	S (4) - K (21)	3.413	K (24) - S (513)	3.347	K (6) - S (321)	4.184	M (1) - K (1687)	3.383
S (62) - K (17)	3.17	S (37) - K (15)	3.972	K (335) - M (1)	4.291	S (66) - K (1435)	4.169	S (6) - K (47)	3.947	K (29) - S (606)	3.079	K (12) - S (707)	3.184	M (1) - K (1693)	4.086
S (62) - K (35)	3.385	S (37) - K (23)	3.569	K (335) - S (25)	3.084	K (92) - S (1550)	4.481	S (8) - K (47)	3.254	K (47) - S (281)	3.276	K (12) - K (1290)	3.102	M (1) - K (2769)	3.482
S (62) - K (44)	3.557	S (62) - K (55)	3.375			K (92) - S (1854)	3.273	S (8) - K (58)	3.948	K (47) - S (300)	3.632	K (13) - S (2787)	4.182	M (1) - K (4215)	4.789
S (62) - K (47)	4.877	S (66) - K (23)	3.156			K (92) - S (2319)	3.301	S (14) - K (58)	3.372	S (56) - K (599)	4.292	K (13) - S (5065)	3.559	M (1) - K (5100)	3.97
S (62) - K (86)	3.669	S (112) - K (55)	3.789			S (95) - K (3068)	3.183	K (15) - S (57)	4.12	S (56) - K (613)	4.202	K (16) - S (2563)	3.38	S (21) - K (3250)	4.48
K (92) - S (56)	3.067	S (156) - K (31)	3.49			S (95) - K (4711)	3.153	K (15) - K (58)	3.071	K (58) - M (1)	4.072	K (16) - S (4365)	3.673	S (21) - K (3708)	4.476
K (92) - S (57)	3.722	K (168) - S (8)	3.176			S (112) - K (247)	4.704	K (15) - S (65)	3.477	K (58) - S (212)	3.194	K (21) - K (5060)	3.098	S (21) - K (3976)	3.164
K (92) - S (79)	3.77	K (168) - S (36)	3.281			K (151) - S (292)	3.891	K (18) - K (35)	3.054	K (58) - S (322)	3.453	K (24) - S (1607)	3.271	S (21) - K (4066)	3.06
K (92) - K (86)	3.059	K (200) - K (31)	3.255			K (151) - K (1861)	4.384	K (18) - S (37)	3.979	S (65) - K (613)	4.495	K (31) - S (4754)	3.185	S (21) - K (4341)	4.97
S (95) - K (47)	3.875	K (210) - M (1)	4.276			K (151) - S (3289)	3.572	K (18) - K (47)	3.776	K (86) - S (64)	3.084	K (35) - S (2778)	3.183	S (21) - K (5175)	3.092
S (95) - K (58)	3.463	K (210) - S (9)	3.455			S (156) - K (5247)	3.079	K (18) - S (57)	4.27			K (35) - K (3965)	4.408	S (21) - K (5213)	3.5
S (112) - K (21)	3.069	K (210) - K (23)	3.001			K (168) - K (3490)	3.19	K (18) - K (58)	3.568			K (35) - S (4093)	3.764	S (25) - K (22)	3.012
S (112) - K (86)	3.056	K (210) - S (36)	3.665			K (170) - S (2492)	3.589	K (18) - S (65)	3.273			K (44) - S (1445)	3.561	S (25) - K (1614)	4.369
K (145) - K (13)	3.06	K (210) - K (71)	3.359			K (170) - K (4375)	3.811	K (23) - S (39)	4.077			K (44) - S (2291)	3.264	S (25) - K (1861)	4.363
K (151) - M (1)	3.282	K (210) - K (74)	3.388			K (200) - K (717)	3.774	K (23) - S (65)	3.686			K (44) - S (4716)	5.214	S (25) - K (3490)	3.663
K (151) - S (56)	3.068	S (219) - K (31)	3.875			K (200) - S (3200)	3.277	K (31) - S (37)	3.274			K (44) - S (4821)	4.264	S (25) - K (3976)	3.077
S (156) - K (12)	3.06	S (219) - K (55)	3.561			K (210) - S (3112)	3.169	K (31) - S (56)	3.965			K (47) - S (3987)	4.692	S (25) - K (4111)	3.273
S (156) - K (47)	4.99	S (219) - K (65)	3.156			K (210) - S (3987)	3.202	K (31) - K (58)	3.251			K (47) - S (4365)	4.292	S (25) - K (4398)	3.566
S (156) - K (86)	4.685	S (219) - K (71)	3.062			K (210) - K (5244)	4.49	K (31) - S (65)	3.555			K (47) - S (4818)	3.67	S (25) - K (5098)	3.396
K (170) - K (6)	3.083	K (335) - M (1)	3.088			S (219) - K (22)	3.286	S (36) - K (35)	3.471			K (47) - S (5300)	4.679	S (25) - K (5175)	3.62
K (170) - K (35)	3.071	S (343) - K (55)	3.08			K (335) - S (656)	3.174	S (36) - K (121)	3.191			S (56) - K (891)	3.063	S (50) - K (2488)	4.379
K (170) - K (86)	3.064	S (343) - K (71)	3.094			K (335) - S (976)	3.493	S (36) - K (126)	3.077			S (56) - K (1919)	3.271	S (50) - K (5060)	3.374
K (200) - K (35)	3.058	S (349) - K (31)	3.86			S (336) - K (3994)	3.377	K (55) - S (57)	3.665			S (56) - K (2960)	3.084	S (50) - K (5213)	3.502
K (200) - K (47)	3.054	S (350) - K (74)	3.174			S (336) - K (4102)	3.882	K (62) - S (37)	3.262			S (56) - K (3246)	3.476	K (55) - S (1237)	3.075
K (200) - S (88)	3.265	S (356) - K (46)	3.358			S (336) - K (5092)	3.07	K (62) - S (57)	3.765			S (56) - K (4073)	3.076	K (55) - S (1498)	3.186
K (200) - K (126)	3.57					S (336) - K (5100)	3.081	K (62) - K (58)	3.388			S (56) - K (4392)	3.154	K (55) - S (3081)	4.787
K (210) - K (6)	3.375					S (337) - K (2157)	3.073	S (64) - K (58)	3.466			S (57) - K (22)	4.279	S (64) - K (536)	3.491
K (210) - K (13)	3.466					K (340) - S (3200)	3.397	K (65) - S (65)	3.061			S (57) - K (607)	3.376	S (64) - K (1325)	3.103
K (210) - K (35)	3.624					K (340) - S (3557)	3.082	K (67) - S (57)	3.366			S (57) - K (1031)	3.078	S (64) - K (1330)	3.184
K (210) - K (44)	3.491					S (343) - K (4111)	3.091	K (71) - S (37)	3.873			S (57) - K (1662)	3.298	S (64) - K (1435)	3.29
K (210) - S (88)	3.472					S (345) - K (951)	3.672	K (71) - S (57)	3.161			S (57) - K (1988)	3.08	S (64) - K (1940)	3.09
S (219) - K (12)	3.067					S (345) - K (1248)	3.186	K (71) - K (58)	3.57			S (57) - K (2155)	3.577	S (64) - K (2656)	3.378
S (219) - K (21)	3.366					S (345) - K (5546)	3.582	K (71) - S (65)	3.288			S (57) - K (2471)	3.627	S (64) - K (4109)	3.008
S (219) - K (25)	3.168					S (349) - K (22)	3.22	K (74) - K (58)	4.382			S (57) - K (2960)	3.491	S (64) - K (4111)	3.297
S (231) - K (47)	3.884					S (349) - K (607)	3.195	K (74) - S (65)	3.141			S (57) - K (3576)	4.602	S (64) - K (5168)	3.158
S (231) - K (121)	3.273					S (349) - K (1031)	3.096	K (82) - S (57)	3.356			S (57) - K (3976)	4.384	S (64) - K (5244)	3.584
K (292) - S (57)	3.374					S (349) - K (2198)	3.275	K (82) - S (65)	3.073			S (57) - K (4709)	3.307	S (68) - K (607)	3.5
K (335) - S (37)	3.468					S (349) - K (3477)	3.958	S (99) - K (58)	4.184			S (57) - K (4825)	3.298	S (68) - K (946)	3.015
K (335) - K (47)	3.888					S (350) - K (350)	3.285					S (57) - K (5175)	3.47	S (68) - K (3976)	3.784
S (336) - K (44)	3.262					S (350) - K (759)	3.786					K (58) - S (97)	3.186	S (68) - K (5175)	3.103
S (336) - K (47)	3.358					S (356) - K (5092)	3.408					K (58) - S (131)	3.556	S (68) - K (5546)	3.072
S (336) - K (58)	3.771											K (58) - S (291)	4.99	S (97) - K (1987)	3.39
S (337) - K (58)	3.663											K (58) - S (292)	3.668	S (167) - K (1245)	3.077
K (340) - K (12)	3.802											K (58) - S (337)	3.272	S (167) - K (2187)	3.267
K (340) - S (92)	3.064											K (58) - S (656)	3.365	S (167) - K (2944)	3.167
S (343) - K (44)	3.86											K (58) - K (951)	3.54	S (167) - K (4117)	3.087
S (343) - K (86)	3.973											K (58) - S (1261)	4.295	S (168) - K (946)	3.994
S (345) - K (44)	3.271											K (58) - K (1435)	4.182	S (168) - K (1863)	3.02
S (345) - K (126)	3.168											K (58) - S (1576)	4.377	S (168) - K (2642)	4.116
S (349) - K (12)	3.096											K (58) - K (1666)	3.079	S (168) - K (3482)	3.579
S (349) - K (47)	3.97											K (58) - K (1878)	3.614	S (168) - K (5455)	3.184
S (350) - K (86)	3.174											K (58) - S (2474)	3.316	S (173) - K (249)	3.872
S (352) - K (47)	3.474											K (58) - S (2959)	3.397	S (176) - K (2858)	3.277
S (356) - K (47)	3.76											K (58) - S (2993)	3.676	S (182) - K (1266)	3.59
												K (58) - S (3272)	3.582	S (182) - K (1529)	3.898
												K (58) - S (3416)	3.784	S (182) - K (1987)	3.114
												K (58) - S (3550)	3.013	S (182) - K (3960)	3.473
												K (58) - S (3763)	3.089	S (182) - K (5351)	3.36
												K (58) - S (3822)	4.091	S (212) - K (2883)	3.475
												K (58) - S (3987)	3.088	S (222) - K (951)	3.001
												K (58) - S (4075)	3.293	S (222) - K (2883)	3.381
												K (58) - S (4365)	3.964	K (251) - S (2959)	4.881
												S (65) - K (4111)	4.686	K (251) - S (4455)	4.682
												S (79) - K (3583)	3.082	K (256) - S (264)	3.043
												K (86) - K (759)	3.096	S (259) - K (22)	4.498
												K (86) - S (3987)	3.679	S (259) - K (3068)	3.39
												K (86) - S (4357)	3.879	S (259) - K (3813)	4.06
												K (86) - K (5213)	4.096	S (267) - K (607)	3.416
												K (86) - S (5556)	3.206	S (267) - K (1435)	3.031
												K (109) - K (3833)	3.109	S (267) - K (3211)	3.761
												K (117) - S (5155)	3.272	S (267) - K (4111)	4.085
												K (126) - S (2291)	3.477	S (267) - K (4151)	3.194
												K (126) - K (3191)	4.297	S (267) - K (4825)	3.08
												K (126) - S (3685)	3.878	S (275) - K (647)	3.589
														S (275) - K (5208)	3.875
														S (279) - K (1878)	3.075
														S (279) - K (2471)	3.004
														S (279) - K (4717)	3.064
														S (281) - K (249)	3.777
														S (281) - K (433)	3.697
														S (281) - K (3833)	3.595
														S (281) - K (4472)	3.168
														K (310) - K (5459)	4.175
														S (317) - K (1063)	3.621
														S (380) - K (478)	3.098
														S (380) - K (1031)	3.093
														S (391) - K (81)	4.984
														S (391) - K (249)	3.787
														S (391) - K (433)	3.186
														S (391) - K (1530)	4.491
														S (391) - K (1614)	3.57
														S (391) - K (1936)	4.097
														S (391) - K (2187)	3.307
														S (391) - K (2488)	4.406
														S (391) - K (2960)	3.175
														S (391) - K (3482)	3.067
														S (391) - K (4375)	5.082
														S (391) - K (5092)	3.083
														S (391) - K (5244)	3.179
														S (392) - K (1863)	3.293
														S (392) - K (4403)	4.992
														S (392) - K (5213)	5.289
														S (422) - K (247)	3.704
														S (422) - K (249)	3.2
														K (430) - S (5109)	3.775
														K (435) - S (5155)	3.059
														S (457) - K (607)	3.193
														S (457) - K (951)	3.284
														S (457) - K (1330)	3.103
														S (457) - K (2164)	3.071
														S (457) - K (3482)	3.188
														S (457) - K (3545)	3.071
														S (457) - K (4711)	3.309
														S (457) - K (4825)	3.011
														S (506) - K (249)	3.474
														S (506) - K (743)	3.581
														S (506) - K (2488)	3.162
														S (506) - K (4717)	3.398
														S (506) - K (4825)	3.007
														S (506) - K (5092)	3.592
														S (511) - K (759)	3.978
														S (511) - K (3056)	3.209
														S (512) - K (1330)	3.177
														S (512) - K (1513)	3.888
														S (512) - K (3250)	3.768
														S (513) - K (2157)	3.615
														S (515) - K (1863)	3.077
														S (515) - K (2656)	3.216
														S (520) - K (3975)	3.598
														K (538) - S (3685)	4.49
														S (581) - K (2883)	3.483
														K (599) - K (4109)	3.472
														K (602) - S (290)	3.27
														K (602) - S (291)	3.071
														K (602) - S (2300)	3.886
														K (602) - S (3272)	3.265
														K (602) - S (3508)	3.003
														K (602) - S (4357)	3.875
														K (602) - K (4711)	4.186
														K (602) - K (5028)	4.191
														S (606) - K (536)	3.061
														S (606) - K (1687)	3.192
														K (613) - S (1225)	3.565
														K (613) - K (1530)	3.875
														K (613) - S (2428)	3.567
														K (613) - S (3771)	3.077
														K (613) - S (5173)	3.211
														K (613) - K (5213)	4.36
														K (613) - K (5244)	4.012
														S (623) - K (743)	3.193
														S (623) - K (3312)	3.108
														S (623) - K (3313)	3.986
														K (643) - S (976)	3.988

## Sheet: Table_S4
Protein IDs	Majority protein IDs	Protein names	Gene names	Peptides	Sequence coverage [%]	Mol. weight [kDa]	Sequence length	Score	Intensity a14	Intensity unt
A0A087WXE2;Q8IZ73	A0A087WXE2;Q8IZ73	RNA pseudouridylate synthase domain-containing protein 2	RPUSD2	1	12.2	18.837	172	13.711	0	3676600
A0A087WY61;Q14980;F5H4J1;H0YFY6;K4DIE0;F5H6Y5	A0A087WY61;Q14980	Nuclear mitotic apparatus protein 1	NUMA1	5	3.8	236.16	2099	54.207	0	34094000
A0A087X2E5;A0A087WZN1;O43837	A0A087X2E5;A0A087WZN1;O43837	Isocitrate dehydrogenase [NAD] subunit, mitochondrial;Isocitrate dehydrogenase [NAD] subunit beta, mitochondrial	IDH3B	1	4.3	41.219	376	12.371	0	4077600
A0A087X0X3;P52272;M0QZM1;M0R2I7;M0QY96;M0R2T0;M0QYQ7;M0R0N3;M0R019	A0A087X0X3;P52272;M0QZM1;M0R2I7	Heterogeneous nuclear ribonucleoprotein M	HNRNPM	8	14.2	77.569	730	57.732	0	161690000
A0A096LNJ1;A0A096LP73;A0A2R8Y6K9;A0A2R8YDR7;F2Z2Q0;A0A096LP12;P0DPI2;A0A0B4J2D5;A0A096LPI6	A0A096LNJ1;A0A096LP73;A0A2R8Y6K9;A0A2R8YDR7;F2Z2Q0;A0A096LP12;P0DPI2;A0A0B4J2D5;A0A096LPI6		C21orf33	1	20.8	11.004	106	12.702	0	4678300
A0A0A0MRR7;P09234	A0A0A0MRR7;P09234	U1 small nuclear ribonucleoprotein C	SNRPC	1	10	19.687	180	20.554	0	6862000
A0A0A0MS51;A0A0A0MT01;P06396;CON__Q3SX14;REV__H0YJM7;REV__Q6TDU7;REV__F8W8F9	A0A0A0MS51;A0A0A0MT01;P06396;CON__Q3SX14	Gelsolin	GSN	3	4.1	82.525	748	20.239	0	88405000
A0A0A0MSI0;Q06830;A0A0A0MRQ5;P32119	A0A0A0MSI0;Q06830	Peroxiredoxin-1	PRDX1	4	17	18.976	171	38.61	0	154590000
P13797;A0A0A0MSQ0;U3KQI3	P13797;A0A0A0MSQ0;U3KQI3	Plastin-3	PLS3	2	4.4	70.81	630	11.585	0	11460000
Q6PIU2;A0A0A0MTJ9;H7C046	Q6PIU2;A0A0A0MTJ9;H7C046	Neutral cholesterol ester hydrolase 1	NCEH1	2	7.4	45.807	408	17.454	0	22208000
G3V2Y2;A0A0A6YYA0;Q9Y3B3	G3V2Y2;A0A0A6YYA0;Q9Y3B3	Transmembrane emp24 domain-containing protein 7	TMED7;TMED7-TICAM2	1	14.8	8.837	81	15.593	0	9093000
P29401;A0A0B4J1R6;E9PFF2	P29401;A0A0B4J1R6;E9PFF2	Transketolase	TKT	2	6.6	67.877	623	216.9	0	29507000
A0A0C4DFV9;Q01105;A0A087X027;P0DME0	A0A0C4DFV9;Q01105;A0A087X027;P0DME0	Protein SET;Protein SETSIP	SET;SETSIP	2	10.5	31.124	266	12.676	0	71148000
G3V5D9;A0A0C4DGK8;G3V3C7;G3V5Q1;G3V3M6;P27695;G3V3Y6;G3V5M0;G3V359	G3V5D9;A0A0C4DGK8;G3V3C7;G3V5Q1;G3V3M6;P27695;G3V3Y6;G3V5M0;G3V359	DNA-(apurinic or apyrimidinic site) lyase;DNA-(apurinic or apyrimidinic site) lyase, mitochondrial	APEX1	2	35.5	11.691	107	20.438	0	22829000
A0A0D9SEI8;P16989	A0A0D9SEI8;P16989	Y-box-binding protein 3	YBX3	1	39.1	10.427	92	99.205	0	7160900
A0A0G2JLD8;E7EUY5;Q04837;C9K0U8	A0A0G2JLD8;E7EUY5;Q04837;C9K0U8	Single-stranded DNA-binding protein, mitochondrial	SSBP1	2	15.7	15.598	134	17.132	0	192240000
P46940;A0A0J9YXZ5;H0YLE8	P46940;A0A0J9YXZ5;H0YLE8	Ras GTPase-activating-like protein IQGAP1	IQGAP1	2	3.2	189.25	1657	213.78	0	14794000
D6REM6;A0A0R4J2E8;A8MXP9;P43243;D6R991;H0Y8T4;B3KM87	D6REM6;A0A0R4J2E8;A8MXP9;P43243;D6R991	Matrin-3	MATR3	4	8.3	88.358	794	46.565	0	47717000
A0A0U1RQF0;P49327	A0A0U1RQF0;P49327	Fatty acid synthase;[Acyl-carrier-protein] S-acetyltransferase;[Acyl-carrier-protein] S-malonyltransferase;3-oxoacyl-[acyl-carrier-protein] synthase;3-oxoacyl-[acyl-carrier-protein] reductase;3-hydroxyacyl-[acyl-carrier-protein] dehydratase;Enoyl-[acyl-carrier-protein] reductase;Oleoyl-[acyl-carrier-protein] hydrolase	FASN	4	2.5	273.2	2509	31.904	0	27441000
A2AB15;A0A140T947;O60231	A2AB15;A0A140T947;O60231	Putative pre-mRNA-splicing factor ATP-dependent RNA helicase DHX16	DHX16	2	10.5	34.88	295	15.022	0	7041800
A0A1C7CYX9;Q16555;E5RFU4;E9PD68;Q14194	A0A1C7CYX9;Q16555	Dihydropyrimidinase-related protein 2	DPYSL2	6	13.7	73.502	677	55.894	0	41238000
E9PSE5;E9PIA8;A0A2C9F2P4;A0A286YFF7;P50897	E9PSE5;E9PIA8;A0A2C9F2P4;A0A286YFF7;P50897	Palmitoyl-protein thioesterase 1	PPT1	1	17.2	10.016	87	14.415	0	4012500
P62263;A0A2R8Y811;E5RH77	P62263;A0A2R8Y811	40S ribosomal protein S14	RPS14	3	25.2	16.273	151	50.492	0	40374000
M0R192;A0A2R8YEP4;P30043	M0R192;A0A2R8YEP4;P30043	Flavin reductase (NADPH)	BLVRB	1	11.7	17.16	163	16.718	0	9005700
P55265;A0A3B3IRQ9;A0A3B3ISU1	P55265;A0A3B3IRQ9;A0A3B3ISU1	Double-stranded RNA-specific adenosine deaminase	ADAR	2	1.6	136.06	1226	11.895	0	24698000
A0A3B3IUB5;Q8TCT9	A0A3B3IUB5;Q8TCT9	Minor histocompatibility antigen H13	HM13	1	5.7	46.313	420	46.065	0	6080100
F2Z2W6;F2Z2Y5;H7BXJ5;A0A494C035;P05114	F2Z2W6;F2Z2Y5;H7BXJ5;A0A494C035;P05114	Non-histone chromosomal protein HMG-14	HMGN1	2	31.8	4.7446	44	13.671	0	21183000
A0A494C1A5;O75643	A0A494C1A5;O75643	U5 small nuclear ribonucleoprotein 200 kDa helicase	SNRNP200	2	1.5	157.65	1375	12.05	0	18373000
A0A590UJM2;A0A590UK29;A0A590UJI3;E9PCX7;Q13423;A0A590UK15	A0A590UJM2;A0A590UK29;A0A590UJI3;E9PCX7;Q13423;A0A590UK15	NAD(P) transhydrogenase, mitochondrial	NNT	2	4.1	52.178	487	13.186	0	22964000
A0A590UJK4;A0A590UK01;A0A590UJP7;A0A590UK80;Q13247	A0A590UJK4;A0A590UK01;A0A590UJP7;A0A590UK80;Q13247	Serine/arginine-rich splicing factor 6	SRSF6	2	9.7	26.306	226	12.119	0	59789000
A0A669KB62;A0A669KB05;C9JZR2;O60716	A0A669KB62;A0A669KB05;C9JZR2;O60716	Catenin delta-1	CTNND1	3	6.1	99.077	888	40.99	0	22708000
A0A6I8PLB3;A0A6I8PS05;A0A6I8PRS0;A0A6I8PL42;B4DER1;A0A6I8PIT3;A0A6I8PIV1;Q9P2J5;A0A6I8PRU9;A0A6I8PTV8;A0A6I8PIP7;A0A6I8PLB8	A0A6I8PLB3;A0A6I8PS05;A0A6I8PRS0;A0A6I8PL42;B4DER1;A0A6I8PIT3;A0A6I8PIV1;Q9P2J5;A0A6I8PRU9;A0A6I8PTV8;A0A6I8PIP7;A0A6I8PLB8	Leucine--tRNA ligase, cytoplasmic	LARS	2	2.8	117.14	1024	12.704	0	5830900
K7EKH5;C9J8F3;J3KSV6;J3QKP5;A8MVZ9;P09972	K7EKH5;C9J8F3;J3KSV6;J3QKP5;A8MVZ9;P09972	Fructose-bisphosphate aldolase;Fructose-bisphosphate aldolase C	ALDOC	1	19.3	15.035	135	13.928	0	3317400
A8MXP8;Q14257	A8MXP8;Q14257	Reticulocalbin-2	RCN2	2	16.2	24.796	216	48.409	0	10686000
M0R088;E9PCT1;A9Z1X7;Q8IYB3	M0R088;E9PCT1;A9Z1X7;Q8IYB3	Serine/arginine repetitive matrix protein 1	SRRM1	2	3.7	78.139	681	13.005	0	18964000
P33992;B1AHB1;B1AHB2	P33992;B1AHB1;B1AHB2	DNA replication licensing factor MCM5;DNA helicase	MCM5	2	3.8	82.285	734	18.443	0	21464000
B1APM4;P35610	B1APM4;P35610	Sterol O-acyltransferase 1	SOAT1	1	6.2	29.892	260	11.665	0	6598600
H0Y8X9;H0Y9V7;B4E2Q0;P98194	H0Y8X9;H0Y9V7;B4E2Q0;P98194	Calcium-transporting ATPase;Calcium-transporting ATPase type 2C member 1	ATP2C1	1	6.5	23.902	215	12.776	0	10360000
B5MCN0;Q8NHH9	B5MCN0;Q8NHH9	Atlastin-2	ATL2	1	4.8	47.4	413	21.02	0	11276000
B7Z4L4;P04843	B7Z4L4;P04843	Dolichyl-diphosphooligosaccharide--protein glycosyltransferase subunit 1	RPN1	2	4.1	49.921	435	12.163	0	368450000
F8VZU9;G3V1Y7;F8VPF3;F8W1R7;J3KND3;G8JLA2;G3V1V0;F8W180;B7Z6Z4;P60660;F8VXL3;H0YI43	F8VZU9;G3V1Y7;F8VPF3;F8W1R7;J3KND3;G8JLA2;G3V1V0;F8W180;B7Z6Z4;P60660;F8VXL3;H0YI43	Myosin light polypeptide 6	MYL6	2	23.3	11.677	103	18.452	0	27158000
B7ZBH1;P56537	B7ZBH1;P56537	Eukaryotic translation initiation factor 6	EIF6	1	16.7	11.824	108	23.204	0	14505000
B8ZZQ6;P06454;B8ZZA1;B8ZZW7;H7C2N1	B8ZZQ6;P06454;B8ZZA1;B8ZZW7;H7C2N1	Prothymosin alpha;Prothymosin alpha, N-terminally processed;Thymosin alpha-1	PTMA	2	27.1	11.758	107	12.597	0	8145200
C9J4M6;C9J2Y9;P30876	C9J4M6;C9J2Y9;P30876	DNA-directed RNA polymerase;DNA-directed RNA polymerase II subunit RPB2	POLR2B	2	2.8	121.37	1067	13.252	0	7570100
C9JRH2;C9J3R0;C9JMJ4;C9JQZ4;C9JW69;P18754	C9JRH2;C9J3R0;C9JMJ4;C9JQZ4;C9JW69;P18754	Regulator of chromosome condensation	RCC1	3	23	24.465	230	41.299	0	12914000
C9J5L1;E7EW00;H0Y8D9;E7ET15;O15042	C9J5L1;E7EW00;H0Y8D9;E7ET15;O15042	U2 snRNP-associated SURP motif-containing protein	U2SURP	1	16.8	17.742	161	14.342	0	3243300
C9J7S3;C9JLC1;P14868;C9JQM9;H7C278	C9J7S3;C9JLC1;P14868;C9JQM9;H7C278	Aspartate--tRNA ligase, cytoplasmic	DARS	2	20	19.868	175	13.662	0	13774000
C9J9W2;Q14847	C9J9W2;Q14847	LIM and SH3 domain protein 1	LASP1	2	12.7	18.98	166	12.437	0	17711000
C9JKI3;E9PCT5;P56539;Q03135	C9JKI3;E9PCT5;P56539;Q03135	Caveolin;Caveolin-3;Caveolin-1	CAV1;CAV3	1	7.2	15.928	138	30.879	0	86722000
C9JLK0;P31939	C9JLK0;P31939	Bifunctional purine biosynthesis protein PURH;Phosphoribosylaminoimidazolecarboxamide formyltransferase;IMP cyclohydrolase	ATIC	1	13.5	18.842	170	21.874	0	5461000
C9JRJ8;E9PFW8;E3W990;E7EMC7;Q13501	C9JRJ8;E9PFW8;E3W990;E7EMC7;Q13501	Sequestosome-1	SQSTM1	2	22.9	15.74	140	13.581	0	3157100
C9JVB6;Q7L0Y3	C9JVB6;Q7L0Y3	Mitochondrial ribonuclease P protein 1	TRMT10C	1	7.7	36.828	312	12.906	0	2425500
D6RAY9;D6REL4;E7EQZ7;Q13123	D6RAY9;D6REL4;E7EQZ7;Q13123	Protein Red	IK	1	14.3	16.387	140	18.098	0	8421800
D6RBT3;O75380	D6RBT3;O75380	NADH dehydrogenase [ubiquinone] iron-sulfur protein 6, mitochondrial	NDUFS6	3	29.7	18.751	172	21.213	0	23141000
D6RFH4;H3BUX2;O43169	D6RFH4;H3BUX2;O43169	Cytochrome b5 type B	CYB5B	1	20	15.208	135	323.31	0	12449000
D6RFM5;P31040;A0A494C1T6;A0A087X1I3	D6RFM5;P31040;A0A494C1T6;A0A087X1I3	Succinate dehydrogenase [ubiquinone] flavoprotein subunit, mitochondrial	SDHA	2	6.2	63.566	583	32.105	0	24136000
J3QR88;J3QLK9;J3QL23;J3QL32;J3QL24;J3QKT4;J3KQ22;E2QRB3;P32322	J3QR88;J3QLK9;J3QL23;J3QL32;J3QL24;J3QKT4;J3KQ22;E2QRB3;P32322	Pyrroline-5-carboxylate reductase;Pyrroline-5-carboxylate reductase 1, mitochondrial	PYCR1	1	13.6	13.491	132	16.428	0	11148000
G3V2V8;J3KMY5;G3V3E8;E7EMS2;G3V3D1;P61916	G3V2V8;J3KMY5;G3V3E8;E7EMS2;G3V3D1;P61916	Epididymal secretory protein E1	NPC2	1	21.3	13.078	122	33.855	0	29723000
Q86VM9;E7ERS3;H3BRN6	Q86VM9;E7ERS3;H3BRN6	Zinc finger CCCH domain-containing protein 18	ZC3H18	2	2.7	106.38	953	11.517	0	10216000
E7EUT5;P04406	E7EUT5;P04406	Glyceraldehyde-3-phosphate dehydrogenase	GAPDH	3	20	27.87	260	121.28	0	49847000
E7EX73;E9PGM1;E7EUU4;Q04637;C9J6B6;C9J2Z7;C9K073;C9JF13;C9JWH7;C9J556;C9JSU8;C9JWW9	E7EX73;E9PGM1;E7EUU4;Q04637;C9J6B6;C9J2Z7;C9K073;C9JF13	Eukaryotic translation initiation factor 4 gamma 1	EIF4G1	3	4	158.64	1436	26.956	0	8272700
E7EVA0;P27816	E7EVA0;P27816	Microtubule-associated protein;Microtubule-associated protein 4	MAP4	3	2	245.44	2297	29.413	0	95101000
F8VZJ2;F8W0W4;H0YHX9;Q13765;E9PAV3;F8W1N5;F8VNW4	F8VZJ2;F8W0W4;H0YHX9;Q13765;E9PAV3;F8W1N5;F8VNW4	Nascent polypeptide-associated complex subunit alpha;Nascent polypeptide-associated complex subunit alpha, muscle-specific form	NACA	2	19.9	15.016	136	18.059	0	30914000
E9PB51;Q9BWF3	E9PB51;Q9BWF3	RNA-binding protein 4	RBM4	1	11.7	26.286	240	45.149	0	7219300
E9PCX8;Q68CZ2	E9PCX8;Q68CZ2	Tensin-3	TNS3	2	3.1	133.84	1249	27.812	0	8719100
E9PEB5;Q96AE4	E9PEB5;Q96AE4	Far upstream element-binding protein 1	FUBP1	2	3.8	68.903	655	323.31	0	22595000
G3V1A1;E9PKZ0;P62917	G3V1A1;E9PKZ0;P62917	60S ribosomal protein L8	RPL8	1	9.6	18.169	167	12.914	0	37815000
E9PL71;E9PN91	E9PL71		EEF1D	3	21.9	20.819	187	54.306	0	12162000
E9PLD0;Q9H0U4;A0A2R8YDI9;H0YLJ8;H0YL94;H0YMN7;E7END7;H0YNE9;G3V196;A0A2R8YFB8;Q92928;P51153;P62820;Q92930;P61006;P59190	E9PLD0;Q9H0U4;A0A2R8YDI9;H0YLJ8;H0YL94;H0YMN7;E7END7;H0YNE9;G3V196;A0A2R8YFB8;Q92928;P51153;P62820;Q92930;P61006;P59190	Ras-related protein Rab-1B;Putative Ras-related protein Rab-1C;Ras-related protein Rab-13;Ras-related protein Rab-1A;Ras-related protein Rab-8B;Ras-related protein Rab-8A;Ras-related protein Rab-15	RAB1B;RAB8B;RAB1A;RAB15;RAB1C;RAB13;RAB8A	2	12.4	18.483	169	12.94	0	30552000
E9PRZ9;E9PM92;O00193;E9PQA1	E9PRZ9;E9PM92;O00193;E9PQA1	Small acidic protein	C11orf58;SMAP	2	17.8	10.038	90	11.649	0	22443000
E9PRH9;H0YF33;Q5T624;P49321;H0YDS9;E9PI86	E9PRH9;H0YF33;Q5T624;P49321;H0YDS9;E9PI86	Nuclear autoantigenic sperm protein	NASP	2	8.2	30.064	268	13.195	0	59523000
H0YFI1;F5H479;F5GX19;F5H3Y3;Q6IAA8	H0YFI1;F5H479;F5GX19;F5H3Y3;Q6IAA8	Ragulator complex protein LAMTOR1	LAMTOR1	1	30.4	8.5974	79	33.023	0	6374000
Q9UI30;F5GX77;F5GYQ2	Q9UI30;F5GX77;F5GYQ2	Multifunctional methyltransferase subunit TRM112-like protein	TRMT112	2	21.6	14.199	125	93.382	0	14559000
Q9UMS4;F5GY56;H0YGF3	Q9UMS4;F5GY56	Pre-mRNA-processing factor 19	PRPF19	3	12.7	55.18	504	323.31	0	37051000
F5H2U8;F5H2A4;F5H6H0;P52926	F5H2U8;F5H2A4;F5H6H0;P52926	High mobility group protein HMGI-C	HMGA2	1	23.2	10.767	99	11.544	0	4420200
F5H6E2;O00159	F5H6E2;O00159	Unconventional myosin-Ic	MYO1C	1	1.2	118.99	1039	32.643	0	11426000
P27708;F8VPD4;H7C3Z5	P27708;F8VPD4	CAD protein;Glutamine-dependent carbamoyl-phosphate synthase;Aspartate carbamoyltransferase;Dihydroorotase	CAD	3	2.3	242.98	2225	50.818	0	14276000
F8W7F7;Q7Z7H5;Q9BVK6	F8W7F7;Q7Z7H5;Q9BVK6	Transmembrane emp24 domain-containing protein 4;Transmembrane emp24 domain-containing protein 9	TMED4;TMED9	1	9.6	20.118	178	11.848	0	10250000
F8WBH5;Q14997	F8WBH5;Q14997	Proteasome activator complex subunit 4	PSME4	2	4.4	65.659	571	15.193	0	13059000
F8WBL2;Q13895	F8WBL2;Q13895	Bystin	BYSL	1	10.8	21.394	194	12.49	0	2222900
G3V5E1;O75909;G3V235;G3V2Q3	G3V5E1;O75909;G3V235;G3V2Q3	Cyclin-K	CCNK	2	7.9	43.404	378	12.78	0	13986000
G3XAG1;Q96ME7	G3XAG1;Q96ME7	Zinc finger protein 512	ZNF512	1	4.4	64.594	566	32.352	0	4643500
G8JLH9;P40763	G8JLH9;P40763	Signal transducer and activator of transcription;Signal transducer and activator of transcription 3	STAT3	1	2.1	76.138	672	92.996	0	23368000
H0Y2Y8;Q15942	H0Y2Y8;Q15942	Zyxin	ZYX	1	3.5	57.643	540	20.688	0	8107700
H0Y579;P54727	H0Y579;P54727	UV excision repair protein RAD23 homolog B	RAD23B	1	25.4	12.05	114	17.969	0	8603800
H0YAF8;H0YAM7;J3KPE3;H0Y8W2;P63244;H0Y9P0;D6RF23;D6RBD0;D6RFX4;D6RFZ9;D6RHH4;D6R9Z1;D6RAC2;D6R9L0;D6REE5	H0YAF8;H0YAM7;J3KPE3;H0Y8W2;P63244;H0Y9P0;D6RF23;D6RBD0;D6RFX4;D6RFZ9;D6RHH4;D6R9Z1;D6RAC2;D6R9L0;D6REE5	Guanine nucleotide-binding protein subunit beta-2-like 1;Guanine nucleotide-binding protein subunit beta-2-like 1, N-terminally processed	GNB2L1	2	16.2	21.934	198	25.585	0	29432000
H0YJF7;Q99986	H0YJF7;Q99986	Serine/threonine-protein kinase VRK1	VRK1	1	41.5	7.3568	65	23.681	0	2438500
H3BPG5;H3BV80;H3BMS0;H3BMM9;H3BTC0;Q15287	H3BPG5;H3BV80;H3BMS0;H3BMM9;H3BTC0;Q15287	RNA-binding protein with serine-rich domain 1	RNPS1	2	18	15.108	128	11.967	0	31282000
H3BMQ2;Q9UHA3	H3BMQ2;Q9UHA3	Probable ribosome biogenesis protein RLP24	RSL24D1	1	18.2	8.1336	66	47.738	0	16123000
H3BNV7;Q9Y3D0	H3BNV7;Q9Y3D0	Mitotic spindle-associated MMXD complex subunit MIP18	FAM96B	1	13.7	17.461	161	12.958	0	2782700
H3BPE7;P35637	H3BPE7;P35637	RNA-binding protein FUS	FUS	3	10.6	53.496	527	38.943	0	36123000
H7C2L4;P62995;H7BXF3	H7C2L4;P62995;H7BXF3	Transformer-2 protein homolog beta	TRA2B	2	18.7	12.548	107	78.888	0	71457000
H7C559;Q9NY27	H7C559;Q9NY27	Serine/threonine-protein phosphatase 4 regulatory subunit 2	PPP4R2	1	23.1	15.591	143	39.222	0	6470500
P18084;H7C5U2;V9GZ57	P18084;H7C5U2;V9GZ57	Integrin beta-5;Integrin beta	ITGB5	2	5.6	88.053	799	14.943	0	8099700
I3L1L3;Q9BQG0	I3L1L3;Q9BQG0	Myb-binding protein 1A	MYBBP1A	2	2.8	140.13	1252	17.744	0	11022000
I3L397;I3L504;P63241	I3L397;I3L504;P63241	Eukaryotic translation initiation factor 5A;Eukaryotic translation initiation factor 5A-1	EIF5A	1	11.6	16.019	146	81.809	0	26440000
J3KNP2;Q12788	J3KNP2;Q12788	Transducin beta-like protein 3	TBL3	1	2.9	76.979	697	18.367	0	4953700
J3KPS3;P04075;H3BR68;H3BQN4;H3BMQ8;H3BUH7;H3BR04;H3BPS8	J3KPS3;P04075;H3BR68;H3BQN4	Fructose-bisphosphate aldolase;Fructose-bisphosphate aldolase A	ALDOA	3	12.2	39.817	368	24.297	0	33859000
J3KQ48;Q9Y3E5	J3KQ48;Q9Y3E5	Peptidyl-tRNA hydrolase 2, mitochondrial	PTRH2	1	10.6	19.325	180	20.416	0	12273000
J3KS60;J3KRE2;J3KTF8;J3QQX2;J3KRY1;P52565	J3KS60;J3KRE2;J3KTF8;J3QQX2;J3KRY1;P52565	Rho GDP-dissociation inhibitor 1	ARHGDIA	1	34.8	9.9439	92	31.92	0	4243100
J3KTA4;P17844;J3QSF1;J3QR02;J3KRX8;J3KTQ4;J3QRQ7	J3KTA4;P17844	Probable ATP-dependent RNA helicase DDX5	DDX5	6	11.4	69.086	614	37.726	0	66404000
K7EJ44;P07737;CON__P02584	K7EJ44;P07737	Profilin-1	PFN1	3	26.9	11.39	104	38.874	0	40822000
K7EJ57;O96008	K7EJ57;O96008	Mitochondrial import receptor subunit TOM40 homolog	TOMM40	1	15	21.914	214	38.32	0	4403400
K7EL68;Q16543	K7EL68;Q16543	Hsp90 co-chaperone Cdc37;Hsp90 co-chaperone Cdc37, N-terminally processed	CDC37	2	12	21.003	184	20.212	0	58558000
M0QXM4;Q15758	M0QXM4;Q15758	Amino acid transporter;Neutral amino acid transporter B(0)	SLC1A5	1	5.5	39.443	365	17.674	0	12544000
O15355	O15355	Protein phosphatase 1G	PPM1G	1	5.5	59.271	546	46.869	0	5518000
O15371;B0QYA5	O15371	Eukaryotic translation initiation factor 3 subunit D	EIF3D	3	13.7	63.972	548	62.491	0	18355000
O43172	O43172	U4/U6 small nuclear ribonucleoprotein Prp4	PRPF4	2	6.1	58.449	522	13.073	0	11372000
O43396;K7EKG2;K7EPB7;K7EML9;K7ER96	O43396;K7EKG2;K7EPB7;K7EML9;K7ER96	Thioredoxin-like protein 1	TXNL1	2	14.2	32.251	289	42.635	0	16329000
O43776;K7EMQ6;K7EJ19;K7EIU7;K7EPK2	O43776;K7EMQ6;K7EJ19;K7EIU7;K7EPK2	Asparagine--tRNA ligase, cytoplasmic	NARS	2	5.3	62.942	548	13.199	0	11590000
O60832;H7C0M1;C9IYT0;H7BZF2;H7C2Q9	O60832;H7C0M1;C9IYT0	H/ACA ribonucleoprotein complex subunit 4	DKC1	3	9.9	57.673	514	22.346	0	18989000
O75475	O75475	PC4 and SFRS1-interacting protein	PSIP1	1	3.2	60.103	530	40.265	0	8313500
O75533;B4DGZ4;A0A494C1M2;F8WC19	O75533;B4DGZ4;A0A494C1M2	Splicing factor 3B subunit 1	SF3B1	5	4.4	145.83	1304	74.967	0	39247000
O75822	O75822	Eukaryotic translation initiation factor 3 subunit J	EIF3J	2	15.1	29.062	258	42.087	0	10118000
O75947	O75947	ATP synthase subunit d, mitochondrial	ATP5H	2	14.9	18.491	161	12.579	0	27967000
O94776	O94776	Metastasis-associated protein MTA2	MTA2	2	3.9	75.022	668	12.494	0	28441000
O94925	O94925	Glutaminase kidney isoform, mitochondrial	GLS	2	6.7	73.46	669	24.42	0	5698900
O95292	O95292	Vesicle-associated membrane protein-associated protein B/C	VAPB	1	7.8	27.228	243	17.233	0	6133300
O95816	O95816	BAG family molecular chaperone regulator 2	BAG2	1	7.6	23.772	211	11.884	0	6268900
P00338;F5GXH2;F5GYU2;F5GXY2	P00338;F5GXH2;F5GYU2;F5GXY2	L-lactate dehydrogenase A chain	LDHA	2	7.2	36.688	332	29.434	0	44518000
P00367;P49448	P00367	Glutamate dehydrogenase 1, mitochondrial	GLUD1	5	15.4	61.397	558	186.24	0	48548000
P00390	P00390	Glutathione reductase, mitochondrial	GSR	1	4	56.256	522	23.902	0	8911800
P00505	P00505	Aspartate aminotransferase, mitochondrial	GOT2	4	11.2	47.517	430	44.881	0	57609000
P04181	P04181	Ornithine aminotransferase, mitochondrial;Ornithine aminotransferase, hepatic form;Ornithine aminotransferase, renal form	OAT	3	6.4	48.534	439	37.473	0	45063000
P04844	P04844	Dolichyl-diphosphooligosaccharide--protein glycosyltransferase subunit 2	RPN2	2	6	69.283	631	240.29	0	58260000
P04899;A0A1W2PRE1;A0A087WTB6;A0A1W2PQK2;Q5JWE9;A0A3B3IUA8;A0A1W2PS82;H0Y7F4;A0A1W2PRJ7;H0Y7E8;Q5JWD1;A2A2R6;A0A087WZE5;P11488;P19087;P09471;A8MTJ3;P63096;P08754;P38405;P63092;Q5JWF2	P04899;A0A1W2PRE1;A0A087WTB6;A0A1W2PQK2;Q5JWE9;A0A3B3IUA8;A0A1W2PS82;H0Y7F4;A0A1W2PRJ7;H0Y7E8;Q5JWD1;A2A2R6;A0A087WZE5;P11488;P19087;P09471;A8MTJ3;P63096;P08754;P38405;P63092;Q5JWF2	Guanine nucleotide-binding protein G(i) subunit alpha-2;Guanine nucleotide-binding protein G(t) subunit alpha-1;Guanine nucleotide-binding protein G(t) subunit alpha-2;Guanine nucleotide-binding protein G(o) subunit alpha;Guanine nucleotide-binding protein G(t) subunit alpha-3;Guanine nucleotide-binding protein G(i) subunit alpha-1;Guanine nucleotide-binding protein G(k) subunit alpha;Guanine nuc…	GNAI2;GNAO1;GNAS;GNAT2;GNAT1;GNAT3;GNAI1;GNAI3;GNAL	2	6.8	40.45	355	13.598	0	26883000
P04920;C9JVC2;C9J722;C9J035;C9J9M9	P04920	Anion exchange protein 2	SLC4A2	3	3.3	137.01	1241	19.241	0	10360000
P05556;C9JJP8;Q5T3E5;C9JPK5;E9PQJ2;E7ERX5;Q5T3E6;E9PLR6;E7EUI6;E7EQW5	P05556	Integrin beta-1	ITGB1	6	10	88.414	798	274.57	0	106830000
Q5JP53;P07437;Q9BVA1;Q5ST81;Q13885;Q13509;A0A0B4J269;Q9BUF5;P04350;K7ESM5;G3V2N6;G3V2R8;A0A075B736;Q5SQY0;G3V5W4;M0QYM7;M0R2D3;G3V2A3;M0R042;Q3ZCM7;A6NNZ2;G3V3R4	Q5JP53;P07437;Q9BVA1;Q5ST81;Q13885	Tubulin beta chain;Tubulin beta-2B chain;Tubulin beta-2A chain	TUBB;TUBB2B;TUBB2A	8	29.1	47.766	426	323.31	0	332710000
V9GYZ6;P07814	V9GYZ6;P07814	Bifunctional glutamate/proline--tRNA ligase;Glutamate--tRNA ligase;Proline--tRNA ligase	EPRS	5	9.8	109.04	968	154.47	0	88316000
P07919	P07919	Cytochrome b-c1 complex subunit 6, mitochondrial	UQCRH	2	29.7	10.739	91	12.929	0	19513000
P09382;F8WEI7	P09382;F8WEI7	Galectin-1	LGALS1	3	31.9	14.716	135	323.31	0	121310000
P09543	P09543	2,3-cyclic-nucleotide 3-phosphodiesterase	CNP	2	9.7	47.578	421	122.84	0	16021000
P09874	P09874	Poly [ADP-ribose] polymerase 1	PARP1	7	8.5	113.08	1014	56.098	0	312140000
P09936;D6R974;D6R956;D6RE83	P09936;D6R974;D6R956	Ubiquitin carboxyl-terminal hydrolase isozyme L1;Ubiquitin carboxyl-terminal hydrolase	UCHL1	3	14.8	24.824	223	50.535	0	15966000
P0DN76;Q01081	P0DN76;Q01081	Splicing factor U2AF 35 kDa subunit	U2AF1	1	10	27.872	240	63.232	0	14682000
P10606	P10606	Cytochrome c oxidase subunit 5B, mitochondrial	COX5B	3	19.4	13.696	129	61.15	0	140750000
P10644;K7EMZ6;K7EM13;K7EIE5;K7EID3;K7EJ40;K7EK41;K7EPB2	P10644;K7EMZ6;K7EM13;K7EIE5;K7EID3;K7EJ40;K7EK41;K7EPB2	cAMP-dependent protein kinase type I-alpha regulatory subunit;cAMP-dependent protein kinase type I-alpha regulatory subunit, N-terminally processed	PRKAR1A	2	7.9	42.981	381	15.53	0	6048700
P11388;J3KTB7;E9PCY5;Q02880	P11388	DNA topoisomerase 2-alpha	TOP2A	3	3	174.38	1531	102.62	0	40745000
P18669;Q8N0Y7	P18669;Q8N0Y7	Phosphoglycerate mutase 1;Probable phosphoglycerate mutase 4	PGAM1;PGAM4	3	18.1	28.804	254	25.849	0	59192000
P21796;C9JI87	P21796;C9JI87	Voltage-dependent anion-selective channel protein 1	VDAC1	4	22.3	30.772	283	107.04	0	99239000
P22695;H3BP04;H3BSJ9;H3BRG4	P22695;H3BP04;H3BSJ9;H3BRG4	Cytochrome b-c1 complex subunit 2, mitochondrial	UQCRC2	2	6.6	48.442	453	12.852	0	12591000
P23246;H0Y9K7;H0Y9U2	P23246;H0Y9K7	Splicing factor, proline- and glutamine-rich	SFPQ	7	9.6	76.149	707	49.696	0	183560000
P23634;P20020;E7ERY9;A0A2R8Y4R4;A0A2U3U055;A0A2U3TZI3;Q16720;Q01814	P23634;P20020;E7ERY9	Plasma membrane calcium-transporting ATPase 4;Plasma membrane calcium-transporting ATPase 1;Calcium-transporting ATPase	ATP2B4;ATP2B1	4	5.2	137.92	1241	30.239	0	24386000
P24534	P24534	Elongation factor 1-beta	EEF1B2	3	12.9	24.763	225	15.857	0	36892000
P27348;E9PG15	P27348;E9PG15	14-3-3 protein theta	YWHAQ	4	23.3	27.764	245	23.368	0	34888000
X1WI28;P27635;B8A6G2;F8W7C6;A0A087WV22;A6QRI9	X1WI28;P27635;B8A6G2;F8W7C6;A0A087WV22;A6QRI9	60S ribosomal protein L10	RPL10	2	20.5	22.975	200	34.148	0	12098000
P28066	P28066	Proteasome subunit alpha type-5	PSMA5	1	7.9	26.411	241	56.843	0	16427000
P31946;Q4VY20;Q4VY19;A0A0J9YWE8;A0A0J9YWZ2	P31946;Q4VY20;Q4VY19;A0A0J9YWE8	14-3-3 protein beta/alpha;14-3-3 protein beta/alpha, N-terminally processed	YWHAB	4	24.4	28.082	246	12.702	0	10526000
P33993;C9J8M6	P33993	DNA replication licensing factor MCM7	MCM7	3	6.5	81.307	719	23.077	0	34820000
P34932;A0A087WYC1;A0A087WTS8	P34932;A0A087WYC1	Heat shock 70 kDa protein 4	HSPA4	3	7.4	94.33	840	41.904	0	19458000
P35580;P35749	P35580;P35749	Myosin-10;Myosin-11	MYH10;MYH11	8	4.1	229	1976	26.499	0	30710000
P35606;H0YAC7	P35606;H0YAC7	Coatomer subunit beta	COPB2	2	2.5	102.49	906	21.304	0	16208000
P41091;H7BZU1;Q2VIR3	P41091;H7BZU1;Q2VIR3	Eukaryotic translation initiation factor 2 subunit 3;Putative eukaryotic translation initiation factor 2 subunit 3-like protein	EIF2S3;EIF2S3L	2	6.1	51.109	472	14.486	0	11632000
P41250	P41250	Glycine--tRNA ligase	GARS	2	3.9	83.165	739	12.537	0	11774000
P42126	P42126	Enoyl-CoA delta isomerase 1, mitochondrial	ECI1	1	5	32.816	302	87.215	0	72000000
P42167;G5E972;H0YJH7;P42166	P42167;G5E972	Lamina-associated polypeptide 2, isoforms beta/gamma;Thymopoietin;Thymopentin	TMPO	4	18.7	50.67	454	134.93	0	233750000
P42677	P42677	40S ribosomal protein S27	RPS27	4	31	9.461	84	114.1	0	56900000
P43490	P43490	Nicotinamide phosphoribosyltransferase	NAMPT	2	4.5	55.52	491	11.983	0	18686000
P46013	P46013	Antigen KI-67	MKI67	8	4.5	358.69	3256	66.338	0	58552000
P47755	P47755	F-actin-capping protein subunit alpha-2	CAPZA2	1	9.1	32.949	286	39.724	0	4505700
P47985;P0C7P4	P47985;P0C7P4	Cytochrome b-c1 complex subunit Rieske, mitochondrial;Cytochrome b-c1 complex subunit 11;Putative cytochrome b-c1 complex subunit Rieske-like protein 1	UQCRFS1;UQCRFS1P1	2	11.3	29.668	274	122.85	0	29386000
P49257	P49257	Protein ERGIC-53	LMAN1	1	3.9	57.548	510	19.257	0	7176800
P49458	P49458	Signal recognition particle 9 kDa protein	SRP9	2	22.1	10.112	86	14.146	0	27734000
P49588	P49588	Alanine--tRNA ligase, cytoplasmic	AARS	1	1.4	106.81	968	72.365	0	17726000
P50395;Q5SX86;Q5SX87	P50395	Rab GDP dissociation inhibitor beta	GDI2	3	8.3	50.663	445	20.268	0	50517000
P50570	P50570	Dynamin-2	DNM2	1	3.3	98.063	870	17.949	0	2965700
P50991	P50991	T-complex protein 1 subunit delta	CCT4	4	13.4	57.924	539	323.31	0	61743000
P51116;I3L1Z2	P51116	Fragile X mental retardation syndrome-related protein 2	FXR2	5	14.4	74.222	673	77.024	0	22877000
P52907	P52907	F-actin-capping protein subunit alpha-1	CAPZA1	1	9.1	32.922	286	13.092	0	4045800
P53618;E9PP63;E9PKQ1;E9PP73	P53618	Coatomer subunit beta	COPB1	3	4.8	107.14	953	23.17	0	13183000
P60866;E5RJX2;E5RIP1;G3XAN0	P60866;E5RJX2;E5RIP1	40S ribosomal protein S20	RPS20	4	28.6	13.373	119	323.31	0	541770000
P62328	P62328	Thymosin beta-4;Hematopoietic system regulatory peptide	TMSB4X	4	81.8	5.0526	44	40.817	0	104790000
P62701;C9JEH7;Q8TD47;P22090	P62701;C9JEH7;Q8TD47;P22090	40S ribosomal protein S4, X isoform;40S ribosomal protein S4, Y isoform 2;40S ribosomal protein S4, Y isoform 1	RPS4X;RPS4Y1;RPS4Y2	2	7.6	29.597	263	14.279	0	33844000
P62753;A2A3R7;A2A3R5	P62753;A2A3R7;A2A3R5	40S ribosomal protein S6	RPS6	3	11.6	28.68	249	28.682	0	39235000
P78371;F8VQ14;F5GWF6	P78371;F8VQ14;F5GWF6	T-complex protein 1 subunit beta	CCT2	3	9.3	57.488	535	19.482	0	24951000
P80723	P80723	Brain acid soluble protein 1	BASP1	2	23.3	22.693	227	19.504	0	3998200
P84103;A0A087X2D0	P84103	Serine/arginine-rich splicing factor 3	SRSF3	3	19.5	19.329	164	77.061	0	44782000
Q01518	Q01518	Adenylyl cyclase-associated protein 1	CAP1	3	7.8	51.901	475	32.048	0	19330000
Q5T760;Q05519	Q5T760;Q05519	Serine/arginine-rich splicing factor 11	SRSF11	1	4.4	42.316	389	11.811	0	4885100
Q09028	Q09028	Histone-binding protein RBBP4	RBBP4	4	11.8	47.655	425	13.274	0	7074200
Q12874	Q12874	Splicing factor 3A subunit 3	SF3A3	2	6.4	58.848	501	18.942	0	18888000
Q12906;K7ERM6;K7ENK6;K7EM82;K7ELV3;K7EJ09;K7ER69;K7EKJ9	Q12906	Interleukin enhancer-binding factor 3	ILF3	5	10.5	95.337	894	72.592	0	50486000
Q13011;M0R248	Q13011;M0R248	Delta(3,5)-Delta(2,4)-dienoyl-CoA isomerase, mitochondrial	ECH1	2	7	35.816	328	219.86	0	61246000
Q13200	Q13200	26S proteasome non-ATPase regulatory subunit 2	PSMD2	2	2.5	100.2	908	12.754	0	13407000
Q13242;H0YIB4;S4R3G0	Q13242;H0YIB4;S4R3G0	Serine/arginine-rich splicing factor 9	SRSF9	2	10.9	25.542	221	14.512	0	21373000
Q13263	Q13263	Transcription intermediary factor 1-beta	TRIM28	2	6.1	88.549	835	22.404	0	7546500
Q13409;E9PGG1;E7EU01;E7EUM4;E7ERR6;E7ERH4;E7ET01;E7ETL8;E7EQU2;E7ESD3;E7EMU4;E7EV09;E7EQL5	Q13409;E9PGG1;E7EU01;E7EUM4;E7ERR6;E7ERH4;E7ET01;E7ETL8;E7EQU2;E7ESD3;E7EMU4;E7EV09;E7EQL5	Cytoplasmic dynein 1 intermediate chain 2	DYNC1I2	2	5.3	71.456	638	12.634	0	4817600
Q13451	Q13451	Peptidyl-prolyl cis-trans isomerase FKBP5;Peptidyl-prolyl cis-trans isomerase FKBP5, N-terminally processed	FKBP5	1	4.4	51.212	457	13.28	0	6818100
Q14684	Q14684	Ribosomal RNA processing protein 1 homolog B	RRP1B	2	5.7	84.427	758	21.97	0	11933000
Q15024	Q15024	Exosome complex component RRP42	EXOSC7	1	7.6	31.821	291	16.699	0	2861700
Q15084	Q15084	Protein disulfide-isomerase A6	PDIA6	2	4.1	48.121	440	35.948	0	19340000
Q15293	Q15293	Reticulocalbin-1	RCN1	3	10.9	38.89	331	41.243	0	81778000
Q15526	Q15526	Surfeit locus protein 1	SURF1	1	5.3	33.331	300	26.507	0	30200000
Q15717	Q15717	ELAV-like protein 1	ELAVL1	3	11	36.091	326	18.647	0	33863000
Q5BKZ1	Q5BKZ1	DBIRD complex subunit ZNF326	ZNF326	1	4	65.653	582	21.646	0	3116400
Q6NZI2	Q6NZI2	Polymerase I and transcript release factor	PTRF	3	13.8	43.476	390	323.31	0	46368000
Q6P2Q9	Q6P2Q9	Pre-mRNA-processing-splicing factor 8	PRPF8	2	1.6	273.6	2335	49.045	0	20545000
Q7Z7K0	Q7Z7K0	COX assembly mitochondrial protein homolog	CMC1	2	18.9	12.49	106	12.879	0	19507000
Q86Y56	Q86Y56	Dynein assembly factor 5, axonemal	DNAAF5	1	3.3	93.52	855	25.026	0	9506400
Q8IVF2	Q8IVF2	Protein AHNAK2	AHNAK2	6	1.7	616.62	5795	46.609	0	45617000
Q8N1F7;H3BPA9;H3BVG0	Q8N1F7;H3BPA9;H3BVG0	Nuclear pore complex protein Nup93	NUP93	2	3.8	93.487	819	13.59	0	12711000
Q8N1G4	Q8N1G4	Leucine-rich repeat-containing protein 47	LRRC47	2	3.8	63.472	583	12.677	0	4481200
Q8N3V7	Q8N3V7	Synaptopodin	SYNPO	1	1.5	99.462	929	31.812	0	12612000
Q8NBS9	Q8NBS9	Thioredoxin domain-containing protein 5	TXNDC5	2	7.4	47.628	432	152.58	0	40301000
Q8NC51	Q8NC51	Plasminogen activator inhibitor 1 RNA-binding protein	SERBP1	1	3.9	44.965	408	11.564	0	8897200
Q8TDD1;H0YHH7	Q8TDD1;H0YHH7	ATP-dependent RNA helicase DDX54	DDX54	2	4.4	98.594	881	13.988	0	4198600
Q8TEM1	Q8TEM1	Nuclear pore membrane glycoprotein 210	NUP210	3	2.9	205.11	1887	25.118	0	11138000
Q8WWQ0	Q8WWQ0	PH-interacting protein	PHIP	2	1.9	206.69	1821	11.466	0	23269000
Q92621	Q92621	Nuclear pore complex protein Nup205	NUP205	2	1	227.92	2012	21.89	0	13934000
Q92896;H3BRD8;H3BQU9;H3BM42	Q92896;H3BRD8;H3BQU9;H3BM42	Golgi apparatus protein 1	GLG1	2	2	134.55	1179	15.02	0	9928100
Q92900	Q92900	Regulator of nonsense transcripts 1	UPF1	1	2.1	124.34	1129	17.862	0	4360600
Q96CS3	Q96CS3	FAS-associated factor 2	FAF2	2	8.3	52.623	445	12.034	0	5580100
Q96I25	Q96I25	Splicing factor 45	RBM17	2	8.7	44.961	401	13.551	0	9554100
Q96KR1	Q96KR1	Zinc finger RNA-binding protein	ZFR	2	3.1	117.01	1074	29.656	0	13725000
Q9BQ95;J3KTF5	Q9BQ95;J3KTF5	Evolutionarily conserved signaling intermediate in Toll pathway, mitochondrial	ECSIT	2	12.5	49.148	431	29.822	0	7046400
Q9BRP8	Q9BRP8	Partner of Y14 and mago	WIBG	1	10.3	22.655	204	12.851	0	3747500
Q9BSJ8	Q9BSJ8	Extended synaptotagmin-1	ESYT1	5	7.3	122.85	1104	136.14	0	19946000
Q9C0G6	Q9C0G6	Dynein heavy chain 6, axonemal	DNAH6	2	0.8	475.98	4158	14.994	0	5563700
Q9H6F5;H0YG79	Q9H6F5;H0YG79	Coiled-coil domain-containing protein 86	CCDC86	2	8.6	40.235	360	33.421	0	10863000
Q9H6W3	Q9H6W3	Bifunctional lysine-specific demethylase and histidyl-hydroxylase NO66	NO66	1	1.6	71.085	641	11.456	0	19330000
Q9HCC0;D6RD67;D6R9R1;D6RDF7	Q9HCC0;D6RD67;D6R9R1;D6RDF7	Methylcrotonoyl-CoA carboxylase beta chain, mitochondrial	MCCC2	2	6	61.332	563	98.886	0	18074000
Q9HCS7	Q9HCS7	Pre-mRNA-splicing factor SYF1	XAB2	2	3.6	100.01	855	13.013	0	6092900
Q9NSE4	Q9NSE4	Isoleucine--tRNA ligase, mitochondrial	IARS2	2	2.7	113.79	1012	12.836	0	15202000
Q9P2E9;A2A2S5;A0A087WU26;F8W7S5;A0A087WVV2	Q9P2E9;A2A2S5;A0A087WU26;F8W7S5;A0A087WVV2	Ribosome-binding protein 1	RRBP1	2	13.8	152.45	1410	11.991	0	2705700
U3KQ56;Q9UBQ7	U3KQ56;Q9UBQ7	Glyoxylate reductase/hydroxypyruvate reductase	GRHPR	1	6.1	38.695	358	21.434	0	3968500
Q9UHL4;R4GMU5;R4GMR2	Q9UHL4;R4GMU5;R4GMR2	Dipeptidyl peptidase 2	DPP7	2	6.5	54.341	492	21.967	0	15141000
Q9UKY7;H0Y8K3	Q9UKY7;H0Y8K3	Protein CDV3 homolog	CDV3	2	12.8	27.335	258	103.7	0	4408200
Q9UL25	Q9UL25	Ras-related protein Rab-21	RAB21	1	6.7	24.347	225	11.382	0	1054500
Q9UQ35;I3L1C0;A0A087X1W1;I3L1I8;I3L182;I3L4D8	Q9UQ35	Serine/arginine repetitive matrix protein 2	SRRM2	3	1.7	299.61	2752	19.529	0	26443000
Q9Y230;M0R0Z0;A0A1W2PS48;X6R2L4;M0R0Y3	Q9Y230	RuvB-like 2	RUVBL2	3	9.3	51.156	463	169.3	0	20933000
Q9Y512	Q9Y512	Sorting and assembly machinery component 50 homolog	SAMM50	2	8.7	51.976	469	15.259	0	3237600
Q9Y5K6	Q9Y5K6	CD2-associated protein	CD2AP	3	6.4	71.45	639	18.761	0	13475000
Q9Y5S9	Q9Y5S9	RNA-binding protein 8A	RBM8A	1	10.9	19.889	174	23.874	0	7808200
Q9Y697;H7C0I5;H0YGN5;F2Z2E7	Q9Y697;H7C0I5;H0YGN5;F2Z2E7	Cysteine desulfurase, mitochondrial	NFS1	2	8.5	50.195	457	29	0	8776700
Q9Y6C9;E9PIE4	Q9Y6C9;E9PIE4	Mitochondrial carrier homolog 2	MTCH2	2	11.9	33.331	303	34.371	0	7705100
Q9Y6N5;A0A1B0GXB4;H3BV36;H3BMS6;H3BNX3	Q9Y6N5;A0A1B0GXB4;H3BV36;H3BMS6;H3BNX3	Sulfide:quinone oxidoreductase, mitochondrial	SQRDL	3	8	49.96	450	190.32	0	54873000
P62258;B4DJF2;I3L3T1;K7EM20;I3L0W5;K7EIT4	P62258;B4DJF2;I3L3T1	14-3-3 protein epsilon	YWHAE	6	25.1	29.174	255	86.571	929390	106180000
P62318;H3BT13	P62318;H3BT13	Small nuclear ribonucleoprotein Sm D3	SNRPD3	5	53.2	13.916	126	323.31	4218200	476540000
P20700;E9PBF6;A0A0D9SFE5;A0A0D9SFY5	P20700;E9PBF6;A0A0D9SFE5	Lamin-B1	LMNB1	11	17.4	66.408	586	74.579	1303000	75853000
C9J406;B9A067;Q16891;A0A087WYS0;H7C463	C9J406;B9A067;Q16891;A0A087WYS0;H7C463	MICOS complex subunit MIC60	IMMT	2	3.5	73.253	659	12.876	730900	41182000
C9J9K3;A0A0C4DG17;P08865	C9J9K3;A0A0C4DG17;P08865	40S ribosomal protein SA	RPSA	2	13.3	29.404	263	24.933	1127200	62464000
P35232;C9JW96;D6RBK0;C9JZ20;E7ESE2;E9PCW0	P35232;C9JW96	Prohibitin	PHB	3	16.9	29.804	272	323.31	936390	46637000
G3XAL0;P40926	G3XAL0;P40926	Malate dehydrogenase;Malate dehydrogenase, mitochondrial	MDH2	7	33.3	24.594	231	60.154	5257900	237320000
F8W6I7;P09651;F8VTQ5;F8W646;H0YH80;F8VZ49;A0A2R8Y4L2;Q32P51;F8VYN5	F8W6I7;P09651;F8VTQ5;F8W646;H0YH80;F8VZ49	Heterogeneous nuclear ribonucleoprotein A1;Heterogeneous nuclear ribonucleoprotein A1, N-terminally processed	HNRNPA1	8	32.2	33.155	307	60.362	2907700	103730000
P68431	P68431	Histone H3.1	HIST1H3A	6	46.3	15.404	136	323.31	184670000	6392400000
P49411	P49411	Elongation factor Tu, mitochondrial	TUFM	6	14.6	49.541	452	323.31	2010000	61563000
P25705;K7ERX7;K7EK77;K7EJP1;K7EQH4;K7ESA0;K7ENJ4	P25705;K7ERX7;K7EK77;K7EJP1	ATP synthase subunit alpha, mitochondrial	ATP5A1	8	16.3	59.75	553	118.4	6302600	191290000
P61604;B8ZZL8;B8ZZ54;S4R3N1	P61604;B8ZZL8;B8ZZ54	10 kDa heat shock protein, mitochondrial	HSPE1	4	41.2	10.932	102	35.898	4119700	124210000
P18206	P18206	Vinculin	VCL	4	5.1	123.8	1134	47.969	1461700	42416000
H0YD13;P16070;H0Y2P0;H0YE40;J3KN83;H0YDW7;H0YCV9;H0Y5E4;E9PKC6;Q86UZ1;H0YDX6;H0YD17	H0YD13;P16070;H0Y2P0;H0YE40	CD44 antigen	CD44	5	21.8	22.683	206	32.704	2697800	69345000
P26641	P26641	Elongation factor 1-gamma	EEF1G	4	14.2	50.118	437	102.47	6973300	160180000
P07355;H0YN42;H0YMU9;H0YMD0;A6NMY6;H0YM50;H0YKS4;H0YNP5;H0YN28;H0YL33;H0YMM1;H0YKX9;H0YMT9;H0YLV6;H0YKZ7;H0YKL9;H0YKV8;H0YNA0;H0YMW4;H0YN52;H0YNB8;H0YKN4;H0YMD9;H0YLE2	P07355;H0YN42;H0YMU9;H0YMD0;A6NMY6;H0YM50;H0YKS4;H0YNP5;H0YN28;H0YL33	Annexin A2;Annexin;Putative annexin A2-like protein	ANXA2;ANXA2P2	18	46.6	38.604	339	323.31	177250000	3908000000
Q15393	Q15393	Splicing factor 3B subunit 3	SF3B3	3	3.4	135.58	1217	32.34	723780	15561000
Q9UQ80;F8VR77	Q9UQ80;F8VR77	Proliferation-associated protein 2G4	PA2G4	4	12.2	43.786	394	323.31	1643000	34915000
P31948;H0YGI8;F5H783	P31948;H0YGI8	Stress-induced-phosphoprotein 1	STIP1	4	9.9	62.639	543	28.286	6656600	137540000
E9PPU1;H0YEU2;E9PL09;P23396;E9PSF4;E9PQ96;E9PJH4;F2Z2S8;H0YF32;E9PK82;H0YCJ7	E9PPU1;H0YEU2;E9PL09;P23396;E9PSF4	40S ribosomal protein S3	RPS3	4	34.8	17.407	158	323.31	3350900	69160000
P62979;P0CG48;F5H265;Q96C32;Q5PY61;J3QKN0;F5GXK7;F5H747;A0A2R8Y422;F5H388;B4DV12;F5H2Z3;F5GYU3;F5H6Q2;J3QTR3;J3QS39;P62987;P0CG47;F5GZ39;Q49A90;M0R1V7;J3QSA3;M0R2S1;M0R1M6	P62979;P0CG48;F5H265;Q96C32;Q5PY61;J3QKN0;F5GXK7;F5H747;A0A2R8Y422;F5H388;B4DV12;F5H2Z3;F5GYU3;F5H6Q2;J3QTR3;J3QS39;P62987;P0CG47;F5GZ39;Q49A90;M0R1V7;J3QSA3	Ubiquitin-40S ribosomal protein S27a;Ubiquitin;40S ribosomal protein S27a;Polyubiquitin-C;Ubiquitin;Ubiquitin-60S ribosomal protein L40;Ubiquitin;60S ribosomal protein L40;Polyubiquitin-B;Ubiquitin	RPS27A;UBC;UBB;UBA52	6	46.2	17.965	156	187.13	7991100	159830000
H0YAR2;A0A087WTT1;E7EQV3;E7ERJ7;P11940;H0YAP2;H0YB86;Q9H361;E5RGH3;H0YBN4	H0YAR2;A0A087WTT1;E7EQV3;E7ERJ7;P11940;H0YAP2;H0YB86;Q9H361	Polyadenylate-binding protein;Polyadenylate-binding protein 1;Polyadenylate-binding protein 3	PABPC1;PABPC3	4	18.7	32.139	284	45.653	1871000	36800000
P25789;H0YLS6;H0YLC2;H0YMI6;H0YMA1;H0YMZ1;H0YN18;H0YL69	P25789;H0YLS6;H0YLC2;H0YMI6;H0YMA1;H0YMZ1;H0YN18;H0YL69	Proteasome subunit alpha type-4;Proteasome subunit alpha type	PSMA4	2	7.7	29.483	261	15.583	1248100	23254000
Q5TZA2;B1AKD8;A0A087WW81	Q5TZA2;B1AKD8;A0A087WW81	Rootletin	CROCC	2	1.2	228.52	2017	12.388	784140	14011000
P0DP25;P0DP24;P0DP23;E7EMB3;Q96HY3;M0QZ52;G3V361;A0A590UJI2;A0A590UJC0;F8WBR5;G3V226;G3V479;C9J7T9;P27482;P02585	P0DP25;P0DP24;P0DP23;E7EMB3;Q96HY3;M0QZ52;G3V361;A0A590UJI2		CALM2;CALM3;CALM1	6	51.7	16.837	149	181.34	6085800	105830000
H7BZ94;P07237;H0Y3Z3;I3L0S0;I3NI03;I3L3U6;I3L398;I3L514;I3L4M2	H7BZ94;P07237;H0Y3Z3	Protein disulfide-isomerase	P4HB	7	17.2	52.502	464	136.53	10680000	176390000
Q09666;E9PKR9;E9PLK4	Q09666	Neuroblast differentiation-associated protein AHNAK	AHNAK	93	33.1	629.09	5890	323.31	168400000	2763400000
F8VY04;A0A5K1VW67;F8W1A4;P54819;F8VPP1;G3V213;F8VZG5;A0A5F9ZHP2	F8VY04;A0A5K1VW67;F8W1A4;P54819;F8VPP1;G3V213;F8VZG5;A0A5F9ZHP2	Adenylate kinase 2, mitochondrial;Adenylate kinase 2, mitochondrial;Adenylate kinase 2, mitochondrial, N-terminally processed	AK2	3	26.8	21.226	190	323.31	3354600	54318000
J3QRS3;P19105;O14950;P24844	J3QRS3;P19105;O14950	Myosin regulatory light chain 12A;Myosin regulatory light chain 12B	MYL12A;MYL12B	4	26.6	20.457	177	40.925	6792200	107840000
Q03252	Q03252	Lamin-B2	LMNB2	6	7.7	69.948	620	27.209	4018100	61201000
H0Y6N5;E9PHI4;H7C3X3;H7C2K3;H0Y742;O94901	H0Y6N5;E9PHI4;H7C3X3;H7C2K3;H0Y742;O94901	SUN domain-containing protein 1	SUN1	2	4.4	70.932	634	12.962	618380	9180800
P63104;B7Z2E6;H0YB80;B0AZS6;E7EX29;E5RGE1;E5RIR4;E9PD24;E7EVZ2;E7ESK7;P31947	P63104;B7Z2E6;H0YB80;B0AZS6;E7EX29	14-3-3 protein zeta/delta	YWHAZ	4	23.3	27.745	245	36.449	8199900	118180000
P30101	P30101	Protein disulfide-isomerase A3	PDIA3	12	29.7	56.782	505	110.14	17075000	242270000
J3QL05;J3KP15;Q01130;Q9BRL6	J3QL05;J3KP15;Q01130	Serine/arginine-rich splicing factor 2	SRSF2	3	26.9	15.156	130	46.887	2363500	33375000
P61981	P61981	14-3-3 protein gamma;14-3-3 protein gamma, N-terminally processed	YWHAG	5	22.7	28.302	247	33.439	5188500	72399000
Q01650	Q01650	Large neutral amino acids transporter small subunit 1	SLC7A5	2	3.2	55.01	507	16.177	2118800	26310000
P62937;F8WE65;C9J5S7;P0DN26;A0A0H2UH34;A0A0B4J2A2;A0A075B767;A0A075B759;Q9Y536;F5H284	P62937;F8WE65;C9J5S7	Peptidyl-prolyl cis-trans isomerase A;Peptidyl-prolyl cis-trans isomerase A, N-terminally processed;Peptidyl-prolyl cis-trans isomerase	PPIA	3	24.2	18.012	165	323.31	46279000	563930000
P67809;H0Y449;C9J5V9	P67809;H0Y449	Nuclease-sensitive element-binding protein 1	YBX1	5	30.2	35.924	324	323.31	8043300	94808000
Q9P0L0	Q9P0L0	Vesicle-associated membrane protein-associated protein A	VAPA	2	12	27.893	249	50.674	1909000	21642000
P13010	P13010	X-ray repair cross-complementing protein 5	XRCC5	4	7.9	82.704	732	35.923	4141600	44603000
H7C1V0;A0A1B0GW44;A0A1B0GVP3;A0A1B0GV23;A0A1B0GVD5;A0A1B0GWE8;P07339;C9JH19;H7C469;A0A1B0GU92;A0A1B0GU03	H7C1V0;A0A1B0GW44;A0A1B0GVP3;A0A1B0GV23;A0A1B0GVD5;A0A1B0GWE8;P07339;C9JH19;H7C469;A0A1B0GU92;A0A1B0GU03	Cathepsin D;Cathepsin D light chain;Cathepsin D heavy chain	CTSD	3	18	20.371	189	85.013	10428000	111550000
P60842;J3KSZ0;J3KT12;J3QL52;E7EQG2;Q14240;J3KTN0;J3QLN6;J3QR64;J3KTB5;J3QL43;J3QS69	P60842	Eukaryotic initiation factor 4A-I	EIF4A1	7	13.8	46.153	406	136.76	7745700	81131000
Q99880;O60814;P58876;P62807;Q93079;Q99877;U3KQK0;Q8N257;Q99879;P57053;Q5QNW6;P06899;P23527;Q16778;P33778;Q96A08;A0A2R8Y619;Q6DRA6;Q6DN03	Q99880;O60814;P58876;P62807;Q93079;Q99877;U3KQK0;Q8N257;Q99879;P57053;Q5QNW6;P06899;P23527;Q16778;P33778	Histone H2B type 1-L;Histone H2B type 1-K;Histone H2B type 1-D;Histone H2B type 1-C/E/F/G/I;Histone H2B type 1-H;Histone H2B type 1-N;Histone H2B;Histone H2B type 3-B;Histone H2B type 1-M;Histone H2B type F-S;Histone H2B type 2-F;Histone H2B type 1-J;Histone H2B type 1-O;Histone H2B type 2-E;Histone H2B type 1-B	HIST1H2BL;HIST1H2BK;HIST1H2BD;HIST1H2BC;HIST1H2BH;HIST1H2BN;HIST3H2BB;HIST1H2BM;H2BFS;HIST2H2BF;HIST1H2BJ;HIST1H2BO;HIST2H2BE;HIST1H2BB	8	58.7	13.952	126	323.31	874450000	8777100000
P05362;K7EKL8;E7ESS4	P05362;K7EKL8	Intercellular adhesion molecule 1	ICAM1	5	12.8	57.825	532	92.576	6459400	57651000
A0A087X054;A0A494C039;Q9Y4L1;E9PJ21;A0A087WWI4;K7EQK2	A0A087X054;A0A494C039;Q9Y4L1	Hypoxia up-regulated protein 1	HYOU1	4	7.4	104.78	937	323.31	9456000	80253000
P78347;A0A494C1K3;C9J6M0	P78347;A0A494C1K3	General transcription factor II-I	GTF2I	4	6.4	112.42	998	70.807	10377000	87356000
Q9NR28	Q9NR28	Diablo homolog, mitochondrial	DIABLO	3	17.2	27.131	239	63.027	10110000	80332000
E7EN95;O75369;H7C5L4;A0A0A0MT44	E7EN95;O75369	Filamin-B	FLNB	28	20.9	256.28	2409	323.31	65944000	517460000
P51991	P51991	Heterogeneous nuclear ribonucleoprotein A3	HNRNPA3	2	6.9	39.594	378	13.775	2675600	20975000
Q96A72;F5H124;F5H6N1;F5H6P7;P61326	Q96A72;F5H124;F5H6N1;F5H6P7;P61326	Protein mago nashi homolog 2;Protein mago nashi homolog	MAGOHB;MAGOH	2	12.8	17.276	148	12.124	928720	7280100
P06576;H0YH81;F8W079	P06576;H0YH81	ATP synthase subunit beta, mitochondrial;ATP synthase subunit beta	ATP5B	7	19.3	56.559	529	141.54	32873000	252290000
F8VUA6;G3V203;H0YHA7;J3QQ67;Q07020	F8VUA6;G3V203;H0YHA7;J3QQ67;Q07020	60S ribosomal protein L18	RPL18	2	18.5	14.529	130	12.951	2064400	15338000
Q15233;H7C367;C9JYS8	Q15233;H7C367;C9JYS8	Non-POU domain-containing octamer-binding protein	NONO	7	10	54.231	471	77.003	10776000	77794000
B0QYK0;Q01844;H7BY36;A0A0D9SFL3;C9JGE3	B0QYK0;Q01844;H7BY36;A0A0D9SFL3;C9JGE3	RNA-binding protein EWS	EWSR1	2	5.5	64.929	618	323.31	3310700	23593000
P34897;G3V241;G3V3Y8;G3V4T0;G3V4X0;G3V2W0;G3V2E4;G3V540;G3V5L0;G3V2Y4;G3V4W5;H0YIZ0	P34897	Serine hydroxymethyltransferase, mitochondrial	SHMT2	3	7.5	55.992	504	22.216	2882700	20206000
P08727;CON__P08727;K7EMS3;C9JM50;CON__P19001;F5GWP8;CON__Q04695;CON__Q9QWL7;CON__P08730-1;CON__A2A4G1;Q04695;CON__Q99456;Q99456	P08727;CON__P08727;K7EMS3	Keratin, type I cytoskeletal 19	KRT19	10	34.8	44.105	400	323.31	39360000	262580000
E9PEX6;P09622	E9PEX6;P09622	Dihydrolipoyl dehydrogenase;Dihydrolipoyl dehydrogenase, mitochondrial	DLD	4	9.1	51.815	486	35.386	6460500	42511000
E9PLJ3;E9PQB7;G3V1A4;E9PP50;E9PK25;P23528;E9PS23;Q9Y281	E9PLJ3;E9PQB7;G3V1A4;E9PP50;E9PK25;P23528;E9PS23	Cofilin-1	CFL1	3	36.7	9.0904	79	109.79	24217000	153830000
P36578;H3BM89;H3BTP7;H3BU31	P36578;H3BM89	60S ribosomal protein L4	RPL4	3	10.1	47.697	427	21.672	4901400	30476000
Q14152	Q14152	Eukaryotic translation initiation factor 3 subunit A	EIF3A	6	7	166.57	1382	36.564	10344000	62556000
P02545;H0YAB0;A0A0C4DGC5	P02545	Prelamin-A/C;Lamin-A/C	LMNA	15	25.6	74.139	664	323.31	176210000	1061400000
Q13838;Q5STU3;A0A0G2JJZ9;A0A140T9X3;O00148;H0Y400;F6UJC5;F6WLT2;K7EQN7;A0A140TA18;A0A140T9L4;A0A140T973;A0A0A0MT12;F6S4E6;A0A140T996;A0A140T9X9;A0A140T9K1;F6TRA5	Q13838;Q5STU3;A0A0G2JJZ9;A0A140T9X3;O00148;H0Y400	Spliceosome RNA helicase DDX39B;ATP-dependent RNA helicase DDX39A	DDX39B;DDX39A	3	8.4	48.991	428	29.83	6938700	41577000
P54577	P54577	Tyrosine--tRNA ligase, cytoplasmic;Tyrosine--tRNA ligase, cytoplasmic, N-terminally processed	YARS	3	8.7	59.143	528	37.709	3784100	22166000
P50990;H7C4C8	P50990;H7C4C8	T-complex protein 1 subunit theta	CCT8	6	15.3	59.62	548	48.278	9866300	56997000
P06733;A0A2R8Y6G6;A0A2R8YEM5;K7EM90;A0A2R8Y879;K7ERS8;F5H0C8;A0A2R8Y798;A0A2R8Y6I8;A0A2R8YEG5;P13929;P09104;E5RI09;F5H1C3;K7EPM1;K7EKN2;E5RGZ4;E5RG95	P06733;A0A2R8Y6G6;A0A2R8YEM5;K7EM90;A0A2R8Y879	Alpha-enolase;Enolase	ENO1	13	30.9	47.168	434	323.31	60344000	347900000
A0A0D9SGF6;Q13813;A0A0D9SF54;A0A0D9SFH4	A0A0D9SGF6;Q13813;A0A0D9SF54	Spectrin alpha chain, non-erythrocytic 1	SPTAN1	9	5.3	287.6	2498	208.88	11299000	64787000
P05783;F8VZY9;CON__P05784;K7EPJ9;CON__Q9Z2K1;CON__P02535-1;CON__Q2M2I5;CON__Q7Z3Y7;CON__REFSEQ:XP_986630;CON__Q3ZAW8;CON__P08779;CON__P02533;C4AM86;CON__O76013;CON__Q148H6;CON__H-INV:HIT000015463;CON__Q497I4;CON__A2AB72;CON__O76015;CON__P13645;CON__O76014;CON__Q14525;CON__Q6IFX2;CON__A2A5Y0;CON__Q15323;CON__Q9UE12;CON__Q92764;CON__Q14532;O76013;Q7Z3Y7;Q14532;P02533;P08779;Q15323;O76015;Q14525;Q2M…	P05783;F8VZY9	Keratin, type I cytoskeletal 18	KRT18	12	35.1	48.057	430	323.31	222230000	1254300000
Q15149;H0YDN1	Q15149	Plectin	PLEC	23	5.6	531.78	4684	250.57	63858000	358240000
Q86WV2;H3BN72;H3BNV9;P13073;H3BNI5;H3BPG0	Q86WV2;H3BN72;H3BNV9;P13073;H3BNI5	Cytochrome c oxidase subunit 4 isoform 1, mitochondrial	COX4I1	5	45.8	9.2906	83	323.31	55841000	312250000
A0A286YF78;A0A286YFL2;A0A286YFA2;A0A286YF22;A0A2C9F2M7;O43175;A0A286YFM8	A0A286YF78;A0A286YFL2;A0A286YFA2;A0A286YF22;A0A2C9F2M7;O43175	D-3-phosphoglycerate dehydrogenase	PHGDH	3	19.2	29.581	276	63.723	6722300	35846000
P14625;Q96GW1;A0A1W2PRR1;Q58FF3;H0YIV0	P14625	Endoplasmin	HSP90B1	9	14.1	92.468	803	315.06	51677000	275260000
A0A024RA52;P25787	A0A024RA52;P25787	Proteasome subunit alpha type;Proteasome subunit alpha type-2	PSMA2	2	7.3	25.898	234	20.454	12016000	62174000
K7EQ55;K7EK33;Q96EP5;K7EQ02	K7EQ55;K7EK33;Q96EP5;K7EQ02	DAZ-associated protein 1	DAZAP1	2	6.4	43.312	406	12.709	2485100	12465000
E5RHE1;E5RJN6;E5RHZ6;Q9Y277	E5RHE1;E5RJN6;E5RHZ6;Q9Y277	Voltage-dependent anion-selective channel protein 3	VDAC3	1	19	11.139	100	91.273	8503700	40310000
M0QXS5;A0A3B3ITJ4;P14866;M0QYT0;B4DVF8;M0QYL7;M0R1W6	M0QXS5;A0A3B3ITJ4;P14866;M0QYT0	Heterogeneous nuclear ribonucleoprotein L	HNRNPL	3	10.4	58.362	530	79.857	7847900	37155000
Q08211	Q08211	ATP-dependent RNA helicase A	DHX9	3	3.6	140.96	1270	41.929	22091000	103750000
Q14247;H0YEV2;H0YCD9	Q14247	Src substrate cortactin	CTTN	4	10.9	61.585	550	27.926	5405500	24891000
M0QXF7;M0QYN0;Q969H8	M0QXF7;M0QYN0;Q969H8	Myeloid-derived growth factor	MYDGF	2	32.1	9.5594	84	21.885	13320000	59462000
P07910;B2R5W2;B4DY08;G3V4W0;G3V2Q1;G3V4C1;G3V555;G3V576;G3V575;B4DSU6;G3V251;G3V5V7;G3V3K6;G3V2D6;G3V5X6;B2RXH8;B7ZW38;O60812;A0A0G2JNQ3;A0A0G2JPF8;P0DMR1;G3V4M8;G3V2H6	P07910;B2R5W2;B4DY08;G3V4W0;G3V2Q1;G3V4C1;G3V555;G3V576;G3V575;B4DSU6;G3V251;G3V5V7;G3V3K6;G3V2D6;G3V5X6	Heterogeneous nuclear ribonucleoproteins C1/C2	HNRNPC	6	21.6	33.67	306	147.9	233150000	1024900000
Q02809;Q5JXB8;Q5JXB7	Q02809	Procollagen-lysine,2-oxoglutarate 5-dioxygenase 1	PLOD1	4	5.8	83.549	727	25.95	5606800	24400000
Q15181;Q5SQT6	Q15181;Q5SQT6	Inorganic pyrophosphatase	PPA1	2	14.2	32.66	289	259.92	12504000	53946000
D6RAF8;Q14103;D6RF44;H0YA96;H0Y8G5;D6RD83	D6RAF8;Q14103;D6RF44;H0YA96;H0Y8G5	Heterogeneous nuclear ribonucleoprotein D0	HNRNPD	3	17.6	23.076	221	189.62	24872000	105530000
P33176;A0A0G2JMZ6;J3KNA1;O60282;Q12840	P33176	Kinesin-1 heavy chain	KIF5B	3	4.7	109.68	963	22.053	2125800	8944700
O95831;E9PMA0	O95831	Apoptosis-inducing factor 1, mitochondrial	AIFM1	3	5.9	66.9	613	26.908	3746200	15713000
A0A140T9I0;A0A140T913;A0A140T9X5;Q53Z42;A0A140T933;A0A140T955;A0A1W2PPQ2;A0A1W2PRT9;P04439;O19617;Q5SPM2;Q5SUL5;B0UXQ0;A0A140T8Y4;A0A1W2PSE7;Q5RJ27;Q5SRN5;A0A140T9H5;A0A0G2JL56;A0A0G2JPD3;A0A0G2JIF2;A0A140T9Z6;A0A140T921;A0A140T975;A0A1W2PRU9;A0A0G2JI36;A0A140T8W8;A0A140T941;Q5SRN7;A0A1W2PS24;A0A1W2PR61;A0A1W2PQS8;Q9GJ45;A0A1W2PS39;A0A1W2PQD0;A0A1W2PPF8;A0A140T9U8;A0A1W2PP77;A0A1W2PRX1;A0A1W2PS56	A0A140T9I0;A0A140T913;A0A140T9X5;Q53Z42;A0A140T933;A0A140T955;A0A1W2PPQ2;A0A1W2PRT9		HLA-A	6	26	40.79	365	323.31	19666000	79553000
Q15459	Q15459	Splicing factor 3A subunit 1	SF3A1	2	1.6	88.885	793	12.388	3253700	12959000
Q07021;I3L3Q7;I3L3B0	Q07021;I3L3Q7;I3L3B0	Complement component 1 Q subcomponent-binding protein, mitochondrial	C1QBP	6	33.7	31.362	282	323.31	93343000	368170000
P49755;G3V2K7	P49755	Transmembrane emp24 domain-containing protein 10	TMED10	3	13.7	24.976	219	25.425	11847000	46179000
Q9BZE4	Q9BZE4	Nucleolar GTP-binding protein 1	GTPBP4	2	4.9	73.964	634	64.834	1468600	5716600
P38646;D6RJI2;A0A3B3ITI4;H0Y8S0;D6RA73	P38646	Stress-70 protein, mitochondrial	HSPA9	12	20.2	73.68	679	323.31	52568000	201460000
Q86UP2;G3V4Y7;H0YJP2;B7Z6P3	Q86UP2	Kinectin	KTN1	8	9.7	156.27	1357	134.82	17239000	65747000
O43390;B4DT28;A0A286YEZ8	O43390;B4DT28;A0A286YEZ8	Heterogeneous nuclear ribonucleoprotein R	HNRNPR	2	3.9	70.942	633	31.716	18519000	70235000
A0A0G2JIW1;P0DMV9;P0DMV8;V9GZ37;P17066;P48741	A0A0G2JIW1;P0DMV9;P0DMV8;V9GZ37	Heat shock 70 kDa protein 1B;Heat shock 70 kDa protein 1A	HSPA1B;HSPA1A	8	18.1	70.108	642	184.17	22401000	84430000
E9PND2;P21291;E9PS42;E9PP21	E9PND2;P21291;E9PS42;E9PP21	Cysteine and glycine-rich protein 1	CSRP1	2	22.2	16.115	153	34.947	11520000	43301000
E7EQR4;P15311;A0A2R8Y7M3;A0A2R8Y5S7;P26038;P35241	E7EQR4;P15311	Ezrin	EZR	13	23.2	69.371	586	173.51	62018000	232280000
P20645;H0YGT2;H0YF90;F5GX30	P20645;H0YGT2;H0YF90;F5GX30	Cation-dependent mannose-6-phosphate receptor	M6PR	2	12.6	30.993	277	12.429	2669000	9865100
P26640;A0A140T936;A0A140T954	P26640;A0A140T936;A0A140T954	Valine--tRNA ligase	VARS	4	4	140.47	1264	138.12	12372000	45064000
K7EJB1;K7EJ68;K7EME0;A0A0B4J2A4;P42765	K7EJB1;K7EJ68;K7EME0;A0A0B4J2A4;P42765	3-ketoacyl-CoA thiolase, mitochondrial	ACAA2	1	25	8.9303	84	32.864	3851000	13856000
P10809;E7EXB4;E7ESH4;C9JL25;C9JL19;C9JCQ4	P10809	60 kDa heat shock protein, mitochondrial	HSPD1	13	36.1	61.054	573	323.31	68470000	246090000
P31942	P31942	Heterogeneous nuclear ribonucleoprotein H3	HNRNPH3	4	17.3	36.926	346	287.94	15801000	56379000
O75534;E9PLT0;E9PLD4	O75534;E9PLT0	Cold shock domain-containing protein E1	CSDE1	3	6.5	88.884	798	29.818	4718600	16651000
Q32Q12;O60361;P22392;E7ERL0;J3KPD9	Q32Q12;O60361;P22392;E7ERL0;J3KPD9	Nucleoside diphosphate kinase;Putative nucleoside diphosphate kinase;Nucleoside diphosphate kinase B	NME1-NME2;NME2P1;NME2;NME1	3	21.2	32.642	292	22.013	28149000	94268000
E9PK01;A0A087X1X7;E9PRY8;P29692;E9PQ49;E9PI39;E9PQZ1;H0YE58;H0YE72;E9PPR1;E9PL12;E9PQC9;E9PMW7;E9PIZ1;E9PK06;H0YCK7	E9PK01;A0A087X1X7;E9PRY8;P29692;E9PQ49;E9PI39;E9PQZ1;H0YE58;H0YE72;E9PPR1;E9PL12	Elongation factor 1-delta	EEF1D	4	20.3	28.821	261	247.76	39428000	126600000
H7BZJ3	H7BZJ3		PDIA3	2	23.6	13.519	123	13.921	3765400	12083000
P46783;F6U211;A0A2R8Y7H1;S4R435;A0A2R8YFH6;A0A1W2PQS6;Q9NQ39	P46783;F6U211;A0A2R8Y7H1;S4R435;A0A2R8YFH6;A0A1W2PQS6	40S ribosomal protein S10	RPS10;RPS10-NUDT3	3	14.5	18.898	165	18.822	16701000	51922000
E9PKE3;P11142;E9PNE6;E9PLF4;E9PN89;P54652;E9PQQ4;E9PQK7;E9PK54;A8K7Q2;E9PN25;E9PPY6;E9PI65;E9PS65;E9PM13	E9PKE3;P11142;E9PNE6	Heat shock cognate 71 kDa protein	HSPA8	15	27.6	68.805	627	323.31	214230000	664240000
O43852;H0Y875	O43852	Calumenin	CALU	7	21.3	37.106	315	111.25	62286000	183120000
Q9NZM1;H0YD14	Q9NZM1;H0YD14	Myoferlin	MYOF	13	9.4	234.71	2061	323.31	76650000	225290000
P26373;J3KS98;H3BUK8;J3QSB4	P26373;J3KS98	60S ribosomal protein L13	RPL13	6	19.9	24.261	211	48.587	203890000	595120000
A0A087WWU8;J3KN67;A0A2R2Y2Q3;A0A494C0P6;P06753;A0A494C0G0;D6R904;A0A2R8YEU4;A0A2R8YE05;K7ENT6;A0A2R8YHD2;A0A5F9UN72	A0A087WWU8;J3KN67;A0A2R2Y2Q3;A0A494C0P6;P06753	Tropomyosin alpha-3 chain	TPM3	11	44.1	26.42	227	323.31	83566000	242940000
M0R299;M0QXL5;P22087;M0R2Q4;M0R0P1;M0R2U2;M0R1H0;M0R2B0	M0R299;M0QXL5;P22087;M0R2Q4;M0R0P1;M0R2U2;M0R1H0;M0R2B0	rRNA 2-O-methyltransferase fibrillarin	FBL	8	37.1	25.308	229	169.92	76852000	222470000
P68363;Q71U36;P0DPH7;P68366;P0DPH8;F8VVB9;F8VQQ4;Q9NY65;C9J2C0;F8VX09;F8VWV9;F8VRZ4;F8VS66;C9JQ00;C9JJQ8;C9K0S6;C9JEV8;C9JDS9;Q6PEY2;C9JDL2;F8VRK0;A6NHL2	P68363;Q71U36;P0DPH7;P68366;P0DPH8;F8VVB9;F8VQQ4;Q9NY65;C9J2C0;F8VX09;F8VWV9;F8VRZ4;F8VS66	Tubulin alpha-1B chain;Tubulin alpha-1A chain;Tubulin alpha-4A chain;Tubulin alpha-8 chain	TUBA1B;TUBA1A;TUBA4A;TUBA8;TUBA1C	5	16.4	50.151	451	323.31	103190000	293500000
P45880;A0A0A0MR02;Q5JSD2;Q5JSD1;A2A3S1	P45880;A0A0A0MR02;Q5JSD2;Q5JSD1	Voltage-dependent anion-selective channel protein 2	VDAC2	6	29.9	31.566	294	323.31	21606000	60892000
Q12888;C9JXV0;A6NNK5;H7C3N7	Q12888;C9JXV0;A6NNK5	Tumor suppressor p53-binding protein 1	TP53BP1	3	3.3	213.57	1972	53.419	4187700	11783000
P13639	P13639	Elongation factor 2	EEF2	12	19.5	95.337	858	323.31	128300000	358860000
K7EJM4;Q99536	K7EJM4;Q99536	Synaptic vesicle membrane protein VAT-1 homolog	VAT1	2	36.7	3.2388	30	12.262	27596000	77155000
H0YN88;A0A075B716;H3BNC9;P08708;H0YN73	H0YN88;A0A075B716;H3BNC9;P08708	40S ribosomal protein S17	RPS17	4	34.6	15.919	136	37.86	19508000	54299000
A0A499FI48;P13667	A0A499FI48;P13667	Protein disulfide-isomerase A4	PDIA4	6	12.4	73.06	646	145.04	218860000	600250000
E9PB61;Q86V81	E9PB61;Q86V81	THO complex subunit 4	ALYREF	2	11	27.557	264	20.09	19577000	53205000
P16401	P16401	Histone H1.5	HIST1H1B	4	17.3	22.58	226	19.119	55773000	148630000
A0A087WTF6;A0A087WX77;A0A087WWD4;A0A087WV75;P13591;H7BYX6;A0A087WTE4;A0A0D9SF98;A0A087WWJ5;A0A0D9SF30;A0A0C4DGS4;A0A087X1V2;A0A087WVU1	A0A087WTF6;A0A087WX77;A0A087WWD4;A0A087WV75;P13591;H7BYX6;A0A087WTE4;A0A0D9SF98;A0A087WWJ5	Neural cell adhesion molecule 1	NCAM1	6	11.6	93.329	848	115.68	18074000	46631000
P07195;A0A5F9ZHM4;F5H793;C9J7H8;A8MW50;A0A3B3IS95	P07195;A0A5F9ZHM4;F5H793;C9J7H8;A8MW50;A0A3B3IS95	L-lactate dehydrogenase B chain;L-lactate dehydrogenase	LDHB	5	20.1	36.638	334	91.012	49199000	124170000
E9PC52;Q16576;Q5JP01;H0YF10	E9PC52;Q16576;Q5JP01	Histone-binding protein RBBP7	RBBP7	4	9.1	46.938	416	88.899	22016000	53968000
Q13185;S4R2Y4;C9JMM0;B8ZZ43	Q13185;S4R2Y4;C9JMM0;B8ZZ43	Chromobox protein homolog 3	CBX3	6	29.5	20.811	183	323.31	82203000	199950000
H7C125;A0A3B3ITL1;P61019;Q8WUD1	H7C125;A0A3B3ITL1;P61019;Q8WUD1	Ras-related protein Rab-2A;Ras-related protein Rab-2B	RAB2A;RAB2B	1	11.5	12.038	104	17.699	2653200	6297600
K7ELL7;P14314;K7EPW7;K7EKX1;K7EJ70;A0A0C4DGP4	K7ELL7;P14314	Glucosidase 2 subunit beta	PRKCSH	7	16.3	60.192	535	76.642	62559000	147060000
Q15046;H3BRC9;H3BVA8	Q15046	Lysine--tRNA ligase	KARS	4	10.7	68.047	597	47.413	8327300	19019000
Q60FE5;P21333;A0A087WWY3;H0Y5C6;H0Y5F3;F8WE98	Q60FE5;P21333;A0A087WWY3	Filamin-A	FLNA	19	13.5	278.22	2620	323.31	74834000	168880000
B5MDF5;J3KQE5;P62826;H0YFC6;F5H018;B4DV51	B5MDF5;J3KQE5;P62826;H0YFC6;F5H018	GTP-binding nuclear protein Ran	RAN	4	12.9	26.224	233	159.91	50354000	111600000
Q32P28;H7C2W6	Q32P28;H7C2W6	Prolyl 3-hydroxylase 1	LEPRE1	2	4.3	83.393	736	50.305	6923300	15319000
P63261;I3L3I0;I3L1U9;K7EM38;I3L3R2;J3KT65;I3L4N8	P63261;I3L3I0;I3L1U9	Actin, cytoplasmic 2;Actin, cytoplasmic 2, N-terminally processed	ACTG1	20	61.6	41.792	375	323.31	1911500000	4149200000
P62280;M0QZC5;M0R1H6	P62280;M0QZC5;M0R1H6	40S ribosomal protein S11	RPS11	2	13.3	18.431	158	24.783	22308000	47076000
Q9Y5B9	Q9Y5B9	FACT complex subunit SPT16	SUPT16H	2	2.3	119.91	1047	15.726	4250600	8919700
Q8IY81	Q8IY81	pre-rRNA processing protein FTSJ3	FTSJ3	4	7.2	96.557	847	44.558	12201000	25572000
Q13435;H0YCG1;E9PPJ0;E9PJ04;E9PJT3;E9PIL8;H0YEX5	Q13435;H0YCG1;E9PPJ0;E9PJ04;E9PJT3	Splicing factor 3B subunit 2	SF3B2	6	10.6	100.23	895	106.46	31188000	63773000
A0A3B3ITK9;A0A3B3ITS3;A0A3B3ISK7;Q6PI48	A0A3B3ITK9;A0A3B3ITS3;A0A3B3ISK7;Q6PI48	Aspartate--tRNA ligase, mitochondrial	DARS2	1	6.4	33.763	295	52.711	2900000	5905200
A0A087WVQ6;Q00610;J3KS13;K7EJJ5;A0A087WX41;P53675	A0A087WVQ6;Q00610;J3KS13	Clathrin heavy chain;Clathrin heavy chain 1	CLTC	8	7.8	192.06	1679	105.33	24009000	48883000
A0A3B3ITZ9;Q9Y2W1	A0A3B3ITZ9;Q9Y2W1	Thyroid hormone receptor-associated protein 3	THRAP3	4	7.1	103.52	910	314.68	25020000	50836000
Q99878;Q96KK5;Q9BTM1;Q93077;P0C0S8;A0A0U1RR32;A0A0U1RRH7;Q7L7L0;P20671;P04908;A0A3B3IS11;Q96QV6;H0YFX9;Q8IUE6;P16104	Q99878;Q96KK5;Q9BTM1;Q93077;P0C0S8;A0A0U1RR32;A0A0U1RRH7;Q7L7L0;P20671;P04908;A0A3B3IS11;Q96QV6;H0YFX9;Q8IUE6;P16104	Histone H2A type 1-J;Histone H2A type 1-H;Histone H2A.J;Histone H2A type 1-C;Histone H2A type 1;Histone H2A type 3;Histone H2A type 1-D;Histone H2A type 1-B/E;Histone H2A type 1-A;Histone H2A;Histone H2A type 2-B;Histone H2AX	HIST1H2AJ;HIST1H2AH;H2AFJ;HIST1H2AC;HIST1H2AG;HIST3H2A;HIST1H2AD;HIST1H2AB;HIST1H2AA;HIST2H2AB;H2AFX	7	68	13.936	128	308.55	204910000	414910000
G5EA31;P53992	G5EA31;P53992	Protein transport protein Sec24C	SEC24C	2	3.7	111.98	1042	13.458	2816400	5379600
P48735;H0YL11	P48735	Isocitrate dehydrogenase [NADP], mitochondrial	IDH2	3	7.5	50.909	452	20.18	51498000	96924000
P41223;C9JCD9	P41223;C9JCD9	Protein BUD31 homolog	BUD31	2	14.6	17	144	19.782	4399800	8257200
P11177;C9J634;F8WF02	P11177;C9J634;F8WF02	Pyruvate dehydrogenase E1 component subunit beta, mitochondrial	PDHB	2	7.5	39.233	359	18.858	6927400	12975000
P04792;F8WE04;C9J3N8	P04792	Heat shock protein beta-1	HSPB1	10	45.9	22.782	205	323.31	73596000	136230000
O43707;F5GXS2;H7C144;P12814;H9KV75;Q08043;P35609;A0A087WSZ2;A0A494C1A0;K7EJH8;H0YJW3;A0A494C0Q3;F6THM6;G3V5M4;A0A494C166;H7C5W8;H0YJ11;A0A494C033;G3V2N5	O43707;F5GXS2	Alpha-actinin-4	ACTN4	13	15.5	104.85	911	267.06	124940000	230540000
A0A286YEX5;C9JRZ6;F8WAR4;Q9NX63	A0A286YEX5;C9JRZ6;F8WAR4;Q9NX63	MICOS complex subunit MIC19	CHCHD3	2	11.9	11.279	101	20.966	15600000	28229000
P31943;G8JLB6;E9PCY7;H0YB39;H0YBD7;H0YBG7;D6RIU0;D6RBM0;D6RIH9;D6RJ04;D6RDU3;D6RIT2;D6RFM3;D6R9T0;D6RAM1;E7EQJ0;E7EN40;E5RGV0;D6RDL0;D6R9D3;H0YAQ2;E5RGH4;D6RF17;E5RJ94	P31943;G8JLB6;E9PCY7;H0YB39;H0YBD7;H0YBG7	Heterogeneous nuclear ribonucleoprotein H;Heterogeneous nuclear ribonucleoprotein H, N-terminally processed	HNRNPH1	7	21.2	49.229	449	323.31	218960000	390840000
P11021	P11021	78 kDa glucose-regulated protein	HSPA5	25	44.2	72.332	654	323.31	292960000	522210000
A2BF26;A0A0G2JH50;A0A0G2JIF0;Q5RIP0;A0A140T962;A0A0G2JKJ1;A0A140T9B3;A0A140TA19;A0A140T9J9;A0A140T9Q4;A0A140T9S7;A0A1W2PR11;Q5QT33;A0A140T9M0;A0A140T9U0;A0A140TA03;Q53YP1;A0A140T9Z7;A0A140T942;A0A140T9E1;A0A140T9T1;F8W9Z8;A0A140T9W2	A2BF26;A0A0G2JH50;A0A0G2JIF0;Q5RIP0;A0A140T962;A0A0G2JKJ1;A0A140T9B3;A0A140TA19;A0A140T9J9;A0A140T9Q4;A0A140T9S7;A0A1W2PR11;Q5QT33		HLA-C;HLA-Cw	3	16.4	44.531	397	71.252	2758000	4909500
Q14697;F5H6X6;E9PNH1;E9PKU7	Q14697;F5H6X6	Neutral alpha-glucosidase AB	GANAB	5	6.8	106.87	944	62.492	33799000	59712000
H0YLP6;H0YMF4;H0YKD8;P46779	H0YLP6;H0YMF4;H0YKD8;P46779	60S ribosomal protein L28	RPL28	3	28.1	9.657	89	20.506	8765800	15290000
P83731;C9JNW5;C9JXB8	P83731;C9JNW5;C9JXB8	60S ribosomal protein L24	RPL24	2	10.8	17.779	157	12.261	5509500	9582300
CON__P05787;P05787;F8W1U3;CON__H-INV:HIT000292931;F8VUG2;F8VP67;CON__Q3KNV1;CON__P08729;CON__P02538;CON__P48668;CON__P04259;P02538;P04259;CON__P50446;CON__Q8BGZ7;P48668;CON__Q9DCV7;P08729;CON__O95678;CON__H-INV:HIT000016045;CON__P13647;CON__Q6ISB0;CON__Q9NSB2;CON__Q5XQN5;CON__P12035;CON__Q01546;Q8IWY7;CON__Q922U2;O95678;Q01546;CON__P07744;F8W0C6;P12035;Q9NSB2;P13647;F8VQY3;CON__REFSEQ:XP_092267;C…	CON__P05787;P05787	Keratin, type II cytoskeletal 8	KRT8	20	36.9	53.704	483	323.31	322750000	560270000
O00267	O00267	Transcription elongation factor SPT5	SUPT5H	3	4.9	121	1087	126.66	14598000	25132000
A0A087WVQ9;P68104;Q5VTE0;Q05639;A0A087WV01;A0A2U3TZH3;A6PW80;Q5JR01;A0A2R8YDN5;A0A2R8Y660;A0A2R8Y488	A0A087WVQ9;P68104;Q5VTE0;Q05639;A0A087WV01;A0A2U3TZH3;A6PW80;Q5JR01	Elongation factor 1-alpha 1;Putative elongation factor 1-alpha-like 3;Elongation factor 1-alpha 2;Elongation factor 1-alpha	EEF1A1;EEF1A1P5;EEF1A2	14	36.3	47.883	441	323.31	1037900000	1779100000
Q5TCU3;CON__Q3SX28;A7XZE4;P07951;H0YKP3;H0YL80;U3KQK2;A0A494C034;A0A2R8Y6A3	Q5TCU3;CON__Q3SX28;A7XZE4;P07951;H0YKP3	Tropomyosin beta chain	TPM2;TPM2b;TPM1	9	27.5	32.814	284	42.276	5549700	9340700
Q01082;A0A087WUZ3;F8W6C1	Q01082;A0A087WUZ3;F8W6C1	Spectrin beta chain, non-erythrocytic 1	SPTBN1	6	4.1	274.61	2364	114.17	29161000	48593000
Q9UHD8;K7EJV0;K7EJ51;K7EPY1;K7ENL0;K7ER14;K7EJL9	Q9UHD8;K7EJV0;K7EJ51;K7EPY1;K7ENL0;K7ER14;K7EJL9	Septin-9	2021-09-09	2	4.4	65.401	586	13.261	5973800	9876000
A0A087WUV8;A0A087X2B5;P35613;R4GN83;R4GMX5;I3L192	A0A087WUV8;A0A087X2B5;P35613;R4GN83;R4GMX5;I3L192	Basigin	BSG	2	18	20.542	189	54.347	52806000	86315000
P10412;Q02539;P22492	P10412	Histone H1.4	HIST1H1E	10	44.7	21.865	219	74.352	82351000	133770000
Q5T8U3;P62424	Q5T8U3;P62424	60S ribosomal protein L7a	RPL7A	6	12.6	21.545	191	50.116	103560000	165280000
P61978;Q5T6W2;S4R457;S4R359	P61978;Q5T6W2	Heterogeneous nuclear ribonucleoprotein K	HNRNPK	14	33.3	50.976	463	323.31	175200000	276620000
B4DUR8;P49368;Q5SZX6;Q5SZX9;E9PRC8;E9PM09;Q5SZW8	B4DUR8;P49368;Q5SZX6;Q5SZX9;E9PRC8	T-complex protein 1 subunit gamma	CCT3	4	9.2	55.674	500	323.31	73322000	115580000
P25788;G3V3W4;G3V5N4;H0YJ03;G3V4X5	P25788;G3V3W4;G3V5N4;H0YJ03;G3V4X5	Proteasome subunit alpha type-3	PSMA3	2	7.8	28.433	255	26.396	29494000	46433000
Q7Z4H8;H0YEM3	Q7Z4H8;H0YEM3	KDEL motif-containing protein 2	KDELC2	2	7.7	58.572	507	23.102	9602100	14869000
S4R3H4;E7EQT4;Q9UKV3;G3V3B0;A0A087WYN3	S4R3H4;E7EQT4;Q9UKV3	Apoptotic chromatin condensation inducer in the nucleus	ACIN1	5	6.8	145.44	1283	49.757	20189000	30859000
Q5JR95;P62241	Q5JR95;P62241	40S ribosomal protein S8	RPS8	3	14.9	21.879	188	33.001	39481000	59421000
P55795	P55795	Heterogeneous nuclear ribonucleoprotein H2	HNRNPH2	4	13.4	49.263	449	77.711	7747400	11481000
P08238;Q58FF7;Q58FF8	P08238;Q58FF7	Heat shock protein HSP 90-beta;Putative heat shock protein HSP 90-beta-3	HSP90AB1;HSP90AB3P	12	17.7	83.263	724	323.31	595410000	875180000
G3V279;P84090	G3V279;P84090	Enhancer of rudimentary homolog	ERH	4	50.7	8.2033	71	167.69	132870000	194570000
A6NLM8;P51571	A6NLM8;P51571	Translocon-associated protein subunit delta	SSR4	1	7.4	16.245	148	108.42	16056000	22986000
P19338;H7BY16;C9JYW2;C9JLB1;C9J1H7;C9JWL1	P19338;H7BY16	Nucleolin	NCL	19	25.2	76.613	710	323.31	523940000	740120000
P08621;M0QYR1;M0QX04	P08621;M0QYR1	U1 small nuclear ribonucleoprotein 70 kDa	SNRNP70	3	8.5	51.556	437	22.377	12519000	17640000
P62906	P62906	60S ribosomal protein L10a	RPL10A	2	11.1	24.831	217	131.96	57951000	81525000
B4E3S0;Q9ULV4;F8VV53;H0YHL7	B4E3S0;Q9ULV4;F8VV53;H0YHL7	Coronin;Coronin-1C	CORO1C	2	5.4	41.603	369	16.079	51406000	72014000
P27105;F8VSL7	P27105	Erythrocyte band 7 integral membrane protein	STOM	5	23.3	31.73	288	323.31	76303000	106590000
A0A2U3TZU2;P06744;A0A2R8YF08;K7ELR7;K7EP41;K7EPY4;K7ERC6;A0A0J9YXP8;A0A0J9YX90;A0A0J9YYH3;A0A2R8Y6C7;K7EQ48;CON__Q3ZBD7	A0A2U3TZU2;P06744	Glucose-6-phosphate isomerase	GPI	3	3.7	67.285	597	17.881	14140000	19739000
Q07065	Q07065	Cytoskeleton-associated protein 4	CKAP4	4	10.5	66.022	602	38.006	14650000	20257000
Q9UJZ1;A0A087WYB4;F2Z2I8	Q9UJZ1;A0A087WYB4;F2Z2I8	Stomatin-like protein 2, mitochondrial	STOML2	2	7.9	38.534	356	45.552	19983000	27461000
P78527	P78527	DNA-dependent protein kinase catalytic subunit	PRKDC	10	3.5	469.08	4128	227.98	52750000	70935000
D6RF62;E9PBS1;P22234	D6RF62;E9PBS1;P22234	Multifunctional protein ADE2;Phosphoribosylaminoimidazole-succinocarboxamide synthase;Phosphoribosylaminoimidazole carboxylase	PAICS	2	7.5	37.111	333	12.459	2508700	3259600
A0A0U1RQC7	A0A0U1RQC7			1	1	81.885	714	21.22	12960000	16757000
J3KSH8;J3KT51;Q9UK76	J3KSH8;J3KT51;Q9UK76	Hematological and neurological expressed 1 protein;Hematological and neurological expressed 1 protein, N-terminally processed	HN1	1	16.1	9.5162	93	20.897	7446200	9607800
K7EN27;K7ELW0;Q99497	K7EN27;K7ELW0;Q99497	Protein deglycase DJ-1	PARK7	1	9.4	17.002	160	136.9	59751000	77084000
F5GX11;P25786	F5GX11;P25786	Proteasome subunit alpha type-1	PSMA1	2	8.8	26.505	238	33.422	10902000	13929000
A0A0B4J1Z1;C9JAB2;Q16629;F8WEA1	A0A0B4J1Z1;C9JAB2;Q16629	Serine/arginine-rich splicing factor 7	SRSF7	3	34.3	15.763	137	39.824	19079000	24183000
J3KTL2;Q07955;J3KSR8;J3QQV5;J3KSW7	J3KTL2;Q07955;J3KSR8	Serine/arginine-rich splicing factor 1	SRSF1	4	16.6	28.329	253	31.311	43335000	53662000
A0A0A0MRA5;B7Z4B8;Q9BUJ2;M0QYZ0;M0R3F1;M0R203;M0QYM5;M0QZV6;M0R0K8;M0QYI8	A0A0A0MRA5;B7Z4B8;Q9BUJ2;M0QYZ0;M0R3F1	Heterogeneous nuclear ribonucleoprotein U-like protein 1	HNRNPUL1	3	6.1	85.939	766	47.869	26892000	32779000
P35579;Q5BKV1;A0A0C4DFM8;A1L2Z2;Q7Z406;B1AH99;REV__S4R3H4;REV__E7EQT4;REV__Q9UKV3	P35579	Myosin-9	MYH9	52	31.3	226.53	1960	323.31	1040000000	1264100000
P09669	P09669	Cytochrome c oxidase subunit 6C	COX6C	2	13.3	8.7813	75	72.45	89593000	102170000
H7C5Q2;Q9Y305	H7C5Q2;Q9Y305	Acyl-coenzyme A thioesterase 9, mitochondrial	ACOT9	2	13.3	30.047	264	26.952	9866500	11157000
A0A499FIX8;H7BXI1;A0A087WXU3;A0FGR8	A0A499FIX8;H7BXI1;A0A087WXU3;A0FGR8	Extended synaptotagmin-2	ESYT2	2	3.7	93.977	845	28.888	11921000	13477000
A0A075B7E4;A0A075B7F2;A0A075B7D9;Q92804	A0A075B7E4;A0A075B7F2;A0A075B7D9;Q92804	TATA-binding protein-associated factor 2N	TAF15	1	9.9	13.692	121	20.02	17669000	19510000
A0A1W2PPS1;A0A1W2PP35;Q00839;Q5RI18;A0A1X7SBS1;A0A1W2PQL0;A0A1W2PP34;A0A1W2PPL4;A0A1W2PPH7;A0A1W2PQ74;A0A1W2PRZ7;A0A1W2PQD4;A0A1W2PRI6;A0A1W2PNG3	A0A1W2PPS1;A0A1W2PP35;Q00839;Q5RI18;A0A1X7SBS1;A0A1W2PQL0;A0A1W2PP34;A0A1W2PPL4;A0A1W2PPH7;A0A1W2PQ74;A0A1W2PRZ7;A0A1W2PQD4	Heterogeneous nuclear ribonucleoprotein U	HNRNPU	10	18	88.317	804	270.41	112950000	124280000
E5RIW3;E5RJD8;E5RHG6;O75347;A0A494C144;E5RIX8	E5RIW3;E5RJD8;E5RHG6;O75347;A0A494C144;E5RIX8	Tubulin-specific chaperone A	TBCA	2	36.9	10.08	84	323.31	18501000	19797000
P52597	P52597	Heterogeneous nuclear ribonucleoprotein F;Heterogeneous nuclear ribonucleoprotein F, N-terminally processed	HNRNPF	6	20.5	45.671	415	323.31	60421000	64595000
P05023;H0Y7C1;M0R116;B1AKY9;A0A2R8YEY8;A0A0A0MT26;P13637;P50993;Q5TC02;Q5TC01;A0A669K9X0;E9PRA5;Q13733	P05023	Sodium/potassium-transporting ATPase subunit alpha-1	ATP1A1	5	7.6	112.89	1023	68.936	22533000	23952000
Q02952	Q02952	A-kinase anchor protein 12	AKAP12	6	6.3	191.48	1782	58.384	14963000	15800000
Q13177	Q13177	Serine/threonine-protein kinase PAK 2;PAK-2p27;PAK-2p34	PAK2	1	3.8	58.042	524	24.347	17735000	18549000
B1AHC9;P12956	B1AHC9;P12956	X-ray repair cross-complementing protein 6	XRCC6	2	5.5	64.283	559	40.948	31623000	32070000
Q15424;K7ES42	Q15424	Scaffold attachment factor B1	SAFB	4	6.3	102.64	915	47.159	41819000	42084000
O00479	O00479	High mobility group nucleosome-binding domain-containing protein 4	HMGN4	3	42.2	9.5388	90	12.155	5158300	5119700
P17987;E7ERF2;F5H282;E7EQR6;F5H726;F5GZI8;F5H676;F5H136;F5GZ03	P17987;E7ERF2;F5H282;E7EQR6	T-complex protein 1 subunit alpha	TCP1	5	11	60.343	556	118.05	225250000	221790000
M0R210;P62249;M0R1M5;M0R3H0;Q6IPX4;M0QX76	M0R210;P62249;M0R1M5;M0R3H0;Q6IPX4	40S ribosomal protein S16	RPS16	4	21.7	14.419	129	45.82	28121000	27621000
P30050	P30050	60S ribosomal protein L12	RPL12	1	11.5	17.818	165	281.32	49199000	48149000
E9PHY5;O43491;Q6R5J7;E9PK52;E9PII3;E9PPC9;Q6ZSX4;E9PMV8;H0Y5B0;A0A2R8Y5B3	E9PHY5;O43491;Q6R5J7;E9PK52;E9PII3	Band 4.1-like protein 2	EPB41L2	5	8.9	104.36	935	182.11	14301000	13646000
A2A274;Q99798	A2A274;Q99798	Aconitate hydratase, mitochondrial	ACO2	4	6.7	87.819	805	67.734	59394000	56517000
Q86SW4;P36957;H0YJF9;G3V3F0;G3V5M3	Q86SW4;P36957;H0YJF9;G3V3F0	Dihydrolipoyllysine-residue succinyltransferase component of 2-oxoglutarate dehydrogenase complex, mitochondrial	DLST	4	13.3	29.625	279	26.941	88152000	82575000
Q9NR30	Q9NR30	Nucleolar RNA helicase 2	DDX21	5	7.9	87.343	783	53.514	68016000	63522000
P22626;A0A087WUI2	P22626;A0A087WUI2	Heterogeneous nuclear ribonucleoproteins A2/B1	HNRNPA2B1	12	40.8	37.429	353	128.24	125150000	114570000
P49756	P49756	RNA-binding protein 25	RBM25	3	4.6	100.18	843	29.335	7429500	6667700
B0QY90;B0QY89;Q9Y262	B0QY90;B0QY89;Q9Y262	Eukaryotic translation initiation factor 3 subunit L	EIF3L	1	2.1	55.161	466	37.884	40128000	35925000
P98179	P98179	RNA-binding protein 3	RBM3	2	15.3	17.17	157	14.011	7793200	6975900
O14980	O14980	Exportin-1	XPO1	2	2.5	123.38	1071	13.859	5386600	4798100
O95202	O95202	LETM1 and EF-hand domain-containing protein 1, mitochondrial	LETM1	3	6	83.353	739	19.684	7270600	6446800
E7EX17;P23588;F8W0K0;F8VSC7;F8VP89	E7EX17;P23588	Eukaryotic translation initiation factor 4B	EIF4B	4	7.3	69.697	616	323.31	13564000	11979000
A0A0B4J213;A0A0C4DH44;P62888;E5RI99	A0A0B4J213;A0A0C4DH44;P62888;E5RI99	60S ribosomal protein L30	RPL30	2	49	5.5553	51	312.49	76814000	67320000
P51572;A0A2R8Y5M6;C9JSP1;C9JQ75;C9J0M4	P51572;A0A2R8Y5M6	B-cell receptor-associated protein 31	BCAP31	3	14.6	27.991	246	26.357	38315000	33570000
P62633	P62633	Cellular nucleic acid-binding protein	CNBP	5	29.9	19.463	177	36.639	56722000	49371000
O00567;Q5JXT2;A0A494C128	O00567	Nucleolar protein 56	NOP56	4	8.9	66.049	594	290.86	71608000	61145000
P55072;C9JUP7;C9IZA5	P55072	Transitional endoplasmic reticulum ATPase	VCP	10	14.9	89.321	806	323.31	220670000	188160000
Q86XP3;A0A0A0MSJ0	Q86XP3;A0A0A0MSJ0	ATP-dependent RNA helicase DDX42	DDX42	2	2.2	102.97	938	11.882	13112000	10832000
J3KR24;A0A0A0MSX9;P41252;Q5TCC6	J3KR24;A0A0A0MSX9;P41252;Q5TCC6	Isoleucine--tRNA ligase, cytoplasmic	IARS	2	2.7	131.76	1152	95.471	13342000	11006000
P63313;CON__P21752;O14604	P63313	Thymosin beta-10	TMSB10	4	84.1	5.0256	44	323.31	93090000	76235000
H7C5W9;P16615	H7C5W9;P16615	Sarcoplasmic/endoplasmic reticulum calcium ATPase 2	ATP2A2	2	3.3	102.48	933	12.564	11308000	9084500
P46087;F5H359;F5H8G6;F5GWB7;F5H709;F5H5X6	P46087;F5H359;F5H8G6;F5GWB7;F5H709;F5H5X6	Probable 28S rRNA (cytosine(4447)-C(5))-methyltransferase	NOP2	2	2.7	89.301	812	13.431	20186000	16187000
P06748;E5RGW4;E5RI98	P06748	Nucleophosmin	NPM1	10	41.5	32.575	294	323.31	300700000	240440000
P05141;V9GYG0;P12236;P12235;Q9H0C2	P05141;V9GYG0;P12236;P12235	ADP/ATP translocase 2;ADP/ATP translocase 2, N-terminally processed;ADP/ATP translocase 3;ADP/ATP translocase 3, N-terminally processed;ADP/ATP translocase 1	SLC25A5;SLC25A4;SLC25A6	3	12.1	32.852	298	24.98	5108300	4053200
D6R9W4;Q16643	D6R9W4;Q16643	Drebrin	DBN1	2	7.6	36.471	317	19.141	10865000	8571800
Q7KZF4;H7C597	Q7KZF4;H7C597	Staphylococcal nuclease domain-containing protein 1	SND1	6	9.9	102	910	323.31	83838000	65331000
P27824;D6RAU8;D6RB85;D6RDP7;H0Y9Q7;D6RGY2	P27824	Calnexin	CANX	3	5.4	67.567	592	18.552	4792800	3669300
P08670;B0YJC4;B0YJC5;A0A1B0GTT5;A0A1B0GVG8;P17661;H7C5W5;P41219;CON__Q8N1N4-2;CON__Q7RTT2;CON__P78385;CON__Q6NT21;CON__O43790;A0A1W2PR46;U3KPR1;A0A087X106;CON__Q61726;A0A1X7SBR3;E7EMV2;A0A1X7SCE1;K7EKH9;CON__Q14533;F8W835;K7EJU1;Q8N1N4;P14136;P78385;Q16352;Q14533;E7ESP9;O43790;P07197;P07196;P78386;CON__P78386;B4DIR1;K7ELP4;P12036	P08670;B0YJC4	Vimentin	VIM	29	64.8	53.651	466	323.31	1891800000	1430000000
A0A6I8PRA0;A0A3B3IS06;E7ETY2;Q13428;H0Y8Y7;A0A2R8Y857	A0A6I8PRA0;A0A3B3IS06;E7ETY2;Q13428;H0Y8Y7	Treacle protein	TCOF1	4	4.7	125.18	1240	26.327	22257000	15690000
Q00341;A0A024R4E5;H0Y394	Q00341;A0A024R4E5;H0Y394	Vigilin	HDLBP	2	2.3	141.45	1268	17.879	11111000	7685700
P61956	P61956	Small ubiquitin-related modifier 2	SUMO2	3	21.1	10.871	95	55.726	86140000	59414000
Q5T0I0	Q5T0I0		GSN	2	3.8	28.953	260	13.178	23183000	15928000
Q13162;A6NG45;H7C3T4;A6NJJ0	Q13162;A6NG45	Peroxiredoxin-4	PRDX4	3	17	30.54	271	261.79	64197000	43727000
H3BNT7;H3BTM8;P51665	H3BNT7;H3BTM8;P51665	26S proteasome non-ATPase regulatory subunit 7	PSMD7	1	13.6	20.064	177	128.56	18600000	12100000
A0A499FI31;Q15020;A0A494C0L2;F8W667	A0A499FI31;Q15020;A0A494C0L2;F8W667	Squamous cell carcinoma antigen recognized by T-cells 3	SART3	2	4.1	111.96	981	14.482	7175400	4660500
P05204;A0A087WZE9;Q15651	P05204	Non-histone chromosomal protein HMG-17	HMGN2	7	67.8	9.3926	90	323.31	116190000	74730000
H0YD16;A0A0A0MSK5;Q5JTV8;H0YDU3;J3KN66	H0YD16;A0A0A0MSK5;Q5JTV8;H0YDU3;J3KN66	Torsin-1A-interacting protein 1	TOR1AIP1	3	26.3	22.231	198	211.86	31819000	20217000
P28482	P28482	Mitogen-activated protein kinase 1	MAPK1	2	6.4	41.389	360	32.794	19367000	12285000
P62750	P62750	60S ribosomal protein L23a	RPL23A	2	7.7	17.695	156	158.68	144650000	91101000
P05455	P05455	Lupus La protein	SSB	1	3.2	46.836	408	47.521	47711000	29974000
O75400	O75400	Pre-mRNA-processing factor 40 homolog A	PRPF40A	1	1.3	108.8	957	18.539	15731000	9720400
H0YJI1;A0A087WUN7;H0YJ40;G3V4X6;G3V2S9;Q9GZT3	H0YJI1;A0A087WUN7;H0YJ40;G3V4X6;G3V2S9;Q9GZT3	SRA stem-loop-interacting RNA-binding protein, mitochondrial	SLIRP	2	42.5	4.1678	40	12.042	21195000	12792000
B3KYB6;A0A0A0MSW4;P48739;B3KYB7	B3KYB6;A0A0A0MSW4;P48739;B3KYB7	Phosphatidylinositol transfer protein beta isoform	PITPNB	2	27.5	13.781	120	35.299	13375000	7859500
A0A590UK93;A0A590UKC5;B3KNJ4;Q9UBE0;M0R375;M0QYM8;M0R054;M0QX65;M0QZS6	A0A590UK93;A0A590UKC5;B3KNJ4;Q9UBE0;M0R375;M0QYM8;M0R054;M0QX65;M0QZS6	SUMO-activating enzyme subunit 1;SUMO-activating enzyme subunit 1, N-terminally processed	SAE1	2	15.7	23.247	210	25.259	37624000	21726000
J3QSV6;O76021;I3L234;I3L3C4;I3L3U9	J3QSV6;O76021	Ribosomal L1 domain-containing protein 1	RSL1D1	4	9.5	48.208	430	28.842	33732000	19376000
A0A0A0MRM9;Q14978	A0A0A0MRM9;Q14978	Nucleolar and coiled-body phosphoprotein 1	NOLC1	3	4.9	74.543	708	323.31	165700000	95137000
H0Y6E7;H3BT71;P38159;H3BUY5;Q96E39;A0A1B0GUK8;H3BR27;O75526	H0Y6E7;H3BT71;P38159;H3BUY5;Q96E39	RNA-binding motif protein, X chromosome;RNA-binding motif protein, X chromosome, N-terminally processed;RNA binding motif protein, X-linked-like-1	RBMX;RBMXL1	10	39.4	31.745	292	65.389	180600000	98893000
K7EP07;K7EK42;A0A494C0X0;Q99426	K7EP07;K7EK42;A0A494C0X0;Q99426	Tubulin-folding cofactor B	TBCB	3	22.5	19.251	169	48.193	33729000	17933000
A0A1X7SBZ2;A0A5H1ZRQ2;Q92841;A0A0U1RQJ0;J3KRZ1	A0A1X7SBZ2;A0A5H1ZRQ2;Q92841	Probable ATP-dependent RNA helicase DDX17	DDX17	5	9.6	80.253	729	54.702	49638000	25876000
P49748;J3QRJ8;G3V1M7	P49748;J3QRJ8;G3V1M7	Very long-chain specific acyl-CoA dehydrogenase, mitochondrial	ACADVL	2	5.8	70.389	655	50.957	34453000	17221000
O43143	O43143	Pre-mRNA-splicing factor ATP-dependent RNA helicase DHX15	DHX15	2	2.6	90.932	795	33.98	195860000	96817000
P18583	P18583	Protein SON	SON	2	1.1	263.83	2426	13.536	70742000	34719000
P55060	P55060	Exportin-2	CSE1L	4	5.3	110.42	971	79.322	60598000	29257000
P62805	P62805	Histone H4	HIST1H4A	7	57.3	11.367	103	323.31	415950000	200410000
O43684;J3QT28;J3QSX4	O43684;J3QT28	Mitotic checkpoint protein BUB3	BUB3	3	13.7	37.154	328	323.31	65835000	30915000
P50914;E7EPB3	P50914;E7EPB3	60S ribosomal protein L14	RPL14	4	18.6	23.432	215	50.784	48984000	22865000
P14618;B4DNK4;H3BTN5;H3BR70;H3BQ34;H3BT25;H3BUW1;H3BTJ2;P30613	P14618;B4DNK4;H3BTN5;H3BR70	Pyruvate kinase PKM;Pyruvate kinase	PKM	11	25.8	57.936	531	185.36	1250200000	579110000
P43358	P43358	Melanoma-associated antigen 4	MAGEA4	1	2.8	34.899	317	263.62	64557000	29865000
P26358;K7ENQ6	P26358	DNA (cytosine-5)-methyltransferase 1	DNMT1	4	3.2	183.16	1616	25.813	28353000	12244000
D9J307;A0A140T953;A0A140TA13;D5H3J5;Q2L6G2;Q5SS57;S6AU73;A0A140T997;A0A140T9Y5;A0A140TA14;A0A140T951;A0A140T9A9;A0A140T9G0;A0A140T9H3;A0A140T9S9;A0A140TA11;A0A1W2PPR8;P01889	D9J307;A0A140T953;A0A140TA13;D5H3J5;Q2L6G2		HLA-B	3	14.9	40.388	362	88.164	15074000	6489900
V9GZ78;V9GYY3;A0A384N5Y3;F5H2F4;P11586;A0A494C1T2	V9GZ78;V9GYY3;A0A384N5Y3;F5H2F4;P11586;A0A494C1T2	C-1-tetrahydrofolate synthase, cytoplasmic;Methylenetetrahydrofolate dehydrogenase;Methenyltetrahydrofolate cyclohydrolase;Formyltetrahydrofolate synthetase;C-1-tetrahydrofolate synthase, cytoplasmic, N-terminally processed	MTHFD1	2	3	92.569	854	13.614	12904000	5127200
P22102;H7C366;C9JBJ1;C9JTV6;F8WD69;A0A140TA71	P22102;H7C366;C9JBJ1;C9JTV6;F8WD69	Trifunctional purine biosynthetic protein adenosine-3;Phosphoribosylamine--glycine ligase;Phosphoribosylformylglycinamidine cyclo-ligase;Phosphoribosylglycinamide formyltransferase	GART	3	2.4	107.77	1010	43.167	18850000	7448900
P27797;K7EL50;K7EJB9	P27797	Calreticulin	CALR	9	41.5	48.141	417	323.31	521540000	202700000
M0R117;Q02543;M0R3D6;M0R1A7;M0R0P7	M0R117;Q02543;M0R3D6;M0R1A7;M0R0P7	60S ribosomal protein L18a	RPL18A	4	31.2	18.079	154	323.31	127200000	48078000
P20810;A0A0C4DGB5;B7Z574;E7EVY3;E9PCH5;E7ES10;E9PDE4;H0Y9H6;H0Y7F0;H0YD33;E7EQA0;A0A0A0MR45;E7EQ12;F8W7E0;H0YA91;D6RGF7;E9PSG1;H0Y944;E7EQK6;D6RBR1;D6RC54	P20810;A0A0C4DGB5;B7Z574;E7EVY3;E9PCH5;E7ES10;E9PDE4;H0Y9H6;H0Y7F0;H0YD33;E7EQA0;A0A0A0MR45;E7EQ12;F8W7E0;H0YA91	Calpastatin	CAST	4	8.2	76.572	708	27.089	12437000	4691500
A0A2R8Y4A2;P46777;R4GNJ2;Q5T7N0;A0A2R8Y6J3	A0A2R8Y4A2;P46777;R4GNJ2;Q5T7N0;A0A2R8Y6J3	60S ribosomal protein L5	RPL5	2	15.3	20.135	170	12.591	19865000	7191900
P62851;E9PQK3;E9PK60	P62851;E9PQK3;E9PK60	40S ribosomal protein S25	RPS25	2	14.4	13.742	125	39.034	41820000	14994000
P16403	P16403	Histone H1.2	HIST1H1C	6	31.5	21.364	213	31.763	26042000	8874100
Q9UFM8;Q9Y639	Q9UFM8;Q9Y639	Neuroplastin	DKFZp566H1924;NPTN	2	9.1	34.815	308	11.632	11748000	3822100
H3BV85;H3BTW0;A0A0B4J295;A0A087WZT3;H3BVE0;Q9H3K6	H3BV85;H3BTW0;A0A0B4J295;A0A087WZT3;H3BVE0;Q9H3K6	BolA-like protein 2	BOLA2B;BOLA2	1	29.6	6.3612	54	323.31	37613000	11802000
O15269;A0A2R8Y4S0;A0A2R8Y6A2	O15269;A0A2R8Y4S0;A0A2R8Y6A2	Serine palmitoyltransferase 1	SPTLC1	2	7.2	52.743	473	35.092	19716000	6148100
P20962	P20962	Parathymosin	PTMS	2	12.7	11.53	102	13.55	61775000	17767000
Q5HY57;P50402	Q5HY57;P50402	Emerin	EMD	2	11.4	24.938	219	16.825	6742500	1856400
A0A2R8YE38;A0A2R8YFK9;A0A2R8Y425;A0A2R8Y5M9;A0A2U3TZM0;A0A2R8Y8C1;A0A2R8YDJ9;A0A2R8YD40;A0A2R8YFD8;F5GWX5;A0A2R8Y4X2;A0A2R8YDW2;A0A2R8Y212;A0A2R8Y7I0;A0A2R8Y521;Q14839;A0A0C4DGG9;A0A2R8Y5J0;A0A2R8YER1;A0A2R8Y445;A0A2R8Y5Z7;A0A5F9ZHX5;K7EMY3;A0A2R8Y7M9;Q8TDI0;Q12873	A0A2R8YE38;A0A2R8YFK9;A0A2R8Y425;A0A2R8Y5M9;A0A2U3TZM0;A0A2R8Y8C1;A0A2R8YDJ9;A0A2R8YD40;A0A2R8YFD8;F5GWX5;A0A2R8Y4X2;A0A2R8YDW2;A0A2R8Y212;A0A2R8Y7I0;A0A2R8Y521;Q14839;A0A0C4DGG9;A0A2R8Y5J0;A0A2R8YER1;A0A2R8Y445;A0A2R8Y5Z7;A0A5F9ZHX5;K7EMY3;A0A2R8Y7M9;Q8TDI0;Q12873	Chromodomain-helicase-DNA-binding protein 4;Chromodomain-helicase-DNA-binding protein 5;Chromodomain-helicase-DNA-binding protein 3	CHD4;CHD5;CHD3	2	5	52.145	458	21.426	21540000	5448400
Q08170	Q08170	Serine/arginine-rich splicing factor 4	SRSF4	1	3.2	56.678	494	41.652	28794000	6650100
Q5JRA6;A0A0A0MRH6	Q5JRA6;A0A0A0MRH6	Melanoma inhibitory activity protein 3	MIA3	2	1.4	213.7	1907	12.534	27555000	6210800
D6R9B6;H0Y9Y4;D6RAT0;P61247;D6RG13	D6R9B6;H0Y9Y4;D6RAT0;P61247;D6RG13	40S ribosomal protein S3a	RPS3A	2	17.2	16.536	145	24.574	80643000	17544000
Q02878;F8VZ45;U3KQR5;F8VR69;F8VZA3;F8VWR1;F8VU16	Q02878;F8VZ45;U3KQR5	60S ribosomal protein L6	RPL6	6	18.8	32.728	288	323.31	214040000	43484000
A0A087WXM6;J3QQT2;J3KRX5;A0A0A6YYL6;P18621;J3QLC8;A0A0A0MRF8;J3KSJ0;A0A087WY81;J3KRB3;A0A087WWH0;J3QS96	A0A087WXM6;J3QQT2;J3KRX5;A0A0A6YYL6;P18621;J3QLC8;A0A0A0MRF8	60S ribosomal protein L17	RPL17;RPL17-C18orf32	3	16	19.586	169	32.848	39094000	7848700
Q07666	Q07666	KH domain-containing, RNA-binding, signal transduction-associated protein 1	KHDRBS1	2	5.9	48.227	443	31.952	103950000	20832000
Q9Y2X3;H7BZ72	Q9Y2X3	Nucleolar protein 58	NOP58	3	9.1	59.578	529	81.891	57909000	11112000
G3V5K8;B4DJK0;B4DUA4;Q13243	G3V5K8;B4DJK0;B4DUA4;Q13243	Serine/arginine-rich splicing factor 5	SRSF5	1	7.1	11.587	99	118.58	252870000	21451000
P61254;J3QRI7;J3QQQ9;J3QQV1;E5RIT6;J3QRC4;Q9UNX3	P61254;J3QRI7;J3QQQ9;J3QQV1;E5RIT6;J3QRC4;Q9UNX3	60S ribosomal protein L26;60S ribosomal protein L26-like 1	RPL26;RPL26L1	2	16.6	17.258	145	20.477	37174000	2881800
E9PFF5;P51114;C9JYQ6;E7EU85;B4DXZ6	E9PFF5;P51114;C9JYQ6;E7EU85;B4DXZ6	Fragile X mental retardation syndrome-related protein 1	FXR1	2	5.3	55.105	490	76.633	100030000	7719000
P00558;P07205	P00558;P07205	Phosphoglycerate kinase 1;Phosphoglycerate kinase 2	PGK1;PGK2	2	2.4	44.614	417	126.03	112140000	7142000
P02795;CON__P67983;Q8N339;P80297;P04732;P13640	P02795;CON__P67983;Q8N339;P80297;P04732;P13640	Metallothionein-2;Metallothionein-1M;Metallothionein-1X;Metallothionein-1E;Metallothionein-1G	MT2A;MT1M;MT1X;MT1E;MT1G	3	42.6	6.0422	61	80.035	115880000	7168800
P17096;A0A669KAX1	P17096;A0A669KAX1	High mobility group protein HMG-I/HMG-Y	HMGA1	4	46.7	11.676	107	128.1	73534000	2894500
C9J0D1;A0A494C189;Q71UI9;P0C0S5;C9J386	C9J0D1;A0A494C189;Q71UI9;P0C0S5;C9J386	Histone H2A;Histone H2A.V;Histone H2A.Z	H2AFV;H2AFZ	5	54.1	13.163	122	323.31	49706000	597360
Q92945;A0A087WTP3;M0R0I5	Q92945;A0A087WTP3;M0R0I5	Far upstream element-binding protein 2	KHSRP	2	3	73.114	711	18.04	40718000	0
G3V4F2;A0A2R8Y7H3;A0A087X0W7;Q86TX2	G3V4F2;A0A2R8Y7H3;A0A087X0W7;Q86TX2	Acyl-coenzyme A thioesterase 1	ACOT1;ACOT2	1	2.8	43.733	395	13.461	6153400	0
A0A087X279;P09913	A0A087X279;P09913	Interferon-induced protein with tetratricopeptide repeats 2	IFIT2	1	3.5	55.984	483	16.207	10237000	0
P39656;A0A0C4DGS1;U3KQ84	P39656;A0A0C4DGS1;U3KQ84	Dolichyl-diphosphooligosaccharide--protein glycosyltransferase 48 kDa subunit	DDOST	2	4.2	50.8	456	12.573	24747000	0
E9PBY7;E9PQ61;A0A1B0GTU1;A0A494C0C4;O75152	E9PBY7;E9PQ61;A0A1B0GTU1;A0A494C0C4;O75152	Zinc finger CCCH domain-containing protein 11A	ZC3H11A	1	4.3	57.427	515	17.363	0	0
A0A1B0GUH0;A0A1B0GTV9	A0A1B0GUH0;A0A1B0GTV9			2	2.5	158.51	1416	11.47	4816600	0
A0A2R8Y8A0;E7ETK0;A0A2R8Y849;A0A2R8YD14;P62847	A0A2R8Y8A0;E7ETK0;A0A2R8Y849;A0A2R8YD14;P62847	40S ribosomal protein S24	RPS24	1	7.8	10.248	90	52.464	0	0
A0A590UJT3;Q9NYB0	A0A590UJT3;Q9NYB0	Telomeric repeat-binding factor 2-interacting protein 1	TERF2IP	1	8.5	37.094	342	13.634	0	0
B2RPK0;P09429;Q5T7C4;P23497	B2RPK0;P09429	Putative high mobility group protein B1-like 1;High mobility group protein B1	HMGB1P1;HMGB1	3	7.6	24.238	211	36.645	149900000	0
B4DLN1;P52815	B4DLN1;P52815	39S ribosomal protein L12, mitochondrial	MRPL12	1	5.4	48.099	442	85.856	19494000	0
B4DY09;Q12905	B4DY09;Q12905	Interleukin enhancer-binding factor 2	ILF2	2	5.7	38.91	352	13.358	4654000	0
Q7Z2W4;C9J6P4;H7C5K1	Q7Z2W4;C9J6P4	Zinc finger CCCH-type antiviral protein 1	ZC3HAV1	3	4.8	101.43	902	19.298	28359000	0
C9JZG1;P55884	C9JZG1;P55884	Eukaryotic translation initiation factor 3 subunit B	EIF3B	2	7	33.382	302	16.373	69601000	0
E9PHT9;D6RBL5;P08758	E9PHT9;D6RBL5;P08758	Annexin;Annexin A5	ANXA5	1	15.3	18.224	163	12.704	0	0
E9PES6;E7ES08;E7EQU1;O15347;D6R9A6;P26583	E9PES6;E7ES08;E7EQU1;O15347;D6R9A6;P26583	High mobility group protein B3;High mobility group protein B2	HMGB3;HMGB2	2	10.5	17.522	153	12.193	54934000	0
E9PRY0;J3KNJ2;H0YCQ8;Q7L2H7	E9PRY0;J3KNJ2;H0YCQ8;Q7L2H7	Eukaryotic translation initiation factor 3 subunit M	EIF3M	1	24.3	8.4675	74	21.746	4327000	0
Q9BQE3;F5H5D3;A0A1W2PQM2	Q9BQE3;F5H5D3;A0A1W2PQM2	Tubulin alpha-1C chain	TUBA1C	5	16.5	49.895	449	52.609	11295000	0
F6VDH7;Q3KNR6;Q8IZP2;Q8NFI4;P50502	F6VDH7;Q3KNR6;Q8IZP2;Q8NFI4;P50502	Putative protein FAM10A4;Putative protein FAM10A5;Hsc70-interacting protein	ST13;ST13P4;ST13P5	1	8	18.085	162	25.533	30892000	0
F8W8T1;P20591;H9KVC7;H9KVC9;H9KVC3;H9KVD3;H9KVD0;H9KVC4	F8W8T1;P20591;H9KVC7;H9KVC9	Interferon-induced GTP-binding protein Mx1;Interferon-induced GTP-binding protein Mx1, N-terminally processed	MX1	5	8.1	73.335	639	36.16	22560000	0
H0Y2W2;Q9NVI7;Q5T9A4	H0Y2W2;Q9NVI7;Q5T9A4	ATPase family AAA domain-containing protein 3A;ATPase family AAA domain-containing protein 3B	ATAD3A;ATAD3B	1	9.4	16.331	139	19.124	15917000	0
H0Y827;Q96AY3	H0Y827;Q96AY3	Peptidyl-prolyl cis-trans isomerase FKBP10	FKBP10	1	3.6	42.15	386	45.673	6695100	0
H3BTA3;H3BUD0;H3BS86;Q9UNE7	H3BTA3;H3BUD0;H3BS86;Q9UNE7	E3 ubiquitin-protein ligase CHIP	STUB1	1	7.6	18.378	157	11.835	1415600	0
H3BT57;P29590;H3BRN3;H3BVD2;H3BUJ5	H3BT57;P29590;H3BRN3;H3BVD2;H3BUJ5	Protein PML	PML	2	3.9	62.913	568	13.702	33568000	0
H7C2B5;Q5UIP0	H7C2B5;Q5UIP0	Telomere-associated protein RIF1	RIF1	1	1.7	81.742	746	11.491	4299200	0
I3L1P8;Q02978	I3L1P8;Q02978	Mitochondrial 2-oxoglutarate/malate carrier protein	SLC25A11	1	5.4	32.182	296	33.686	8007300	0
K7EK07;P84243;K7EMV3;A0A590UJJ6;B4DEB1;K7ES00;Q16695;K7EP01;Q6NXT2	K7EK07;P84243;K7EMV3;A0A590UJJ6;B4DEB1;K7ES00;Q16695;K7EP01;Q6NXT2	Histone H3;Histone H3.3;Histone H3.1t;Histone H3.3C	H3F3B;H3F3A;HIST3H3;H3F3C	6	47.7	14.914	132	92.455	23357000	0
K7EQ71;K7EKI8;O60437	K7EQ71;K7EKI8;O60437	Periplakin	PPL	2	3.2	131.37	1115	23.577	0	0
K7EKP8;O00154	K7EKP8;O00154	Cytosolic acyl coenzyme A thioester hydrolase	ACOT7	2	10	30.792	279	14.696	919600000	0
O14879	O14879	Interferon-induced protein with tetratricopeptide repeats 3	IFIT3	2	8.2	55.984	490	82.496	20507000	0
O75844	O75844	CAAX prenyl protease 1 homolog	ZMPSTE24	2	4.8	54.812	475	30.666	1978500	0
Q5H8X8;O95399	Q5H8X8;O95399	Urotensin-2	UTS2	1	5.8	16.276	139	34.024	15607000	0
P09914	P09914	Interferon-induced protein with tetratricopeptide repeats 1	IFIT1	2	4.2	55.36	478	172.72	31802000	0
P15531	P15531	Nucleoside diphosphate kinase A	NME1	3	26.3	17.149	152	54.593	0	0
P23284	P23284	Peptidyl-prolyl cis-trans isomerase B	PPIB	1	6	23.742	216	18.234	14372000	0
P40222	P40222	Alpha-taxilin	TXLNA	2	4.6	61.89	546	13.056	25373000	0
P53396	P53396	ATP-citrate synthase	ACLY	2	1.5	120.84	1101	12.752	70768000	0
P60709;A0A2R8Y793;G5E9R0;E7EVS6;A0A2R8YGF8;C9JUM1;C9JZR7;C9JTX5;Q6S8J3;A0A2R8YFE2;Q562R1;A5A3E0;P0CG38;A0A2R8YEA7;Q9BYX7;P0CG39;F8WCH0	P60709;A0A2R8Y793	Actin, cytoplasmic 1;Actin, cytoplasmic 1, N-terminally processed	ACTB	20	61.6	41.736	375	56.362	187690000	0
P68133;P68032;A6NL76;P63267;P62736;F8WB63;B8ZZJ2;C9JFL5;F6UVQ4;F6QUT6	P68133;P68032;A6NL76;P63267;P62736;F8WB63;B8ZZJ2;C9JFL5;F6UVQ4;F6QUT6	Actin, alpha skeletal muscle;Actin, alpha cardiac muscle 1;Actin, gamma-enteric smooth muscle;Actin, aortic smooth muscle	ACTA1;ACTC1;ACTG2;ACTA2	14	29.4	42.051	377	15.934	5020600	0
Q13151	Q13151	Heterogeneous nuclear ribonucleoprotein A0	HNRNPA0	3	12.8	30.84	305	22.235	25155000	0
Q16777;Q6FI13	Q16777;Q6FI13	Histone H2A type 2-C;Histone H2A type 2-A	HIST2H2AC;HIST2H2AA3	7	67.4	13.988	129	32.554	7785600	0
Q3BDU5	Q3BDU5		LMNA	15	37.4	55.637	487	14.301	7626800	0
Q5RI15	Q5RI15	Cytochrome c oxidase protein 20 homolog	COX20	1	10.2	13.291	118	17.68	10829000	0
S4R3V8;Q86X29	S4R3V8;Q86X29	Lipolysis-stimulated lipoprotein receptor	LSR	2	4.3	66.175	601	41.426	4929500	0
Q92522	Q92522	Histone H1x	H1FX	1	7	22.487	213	28.484	7870800	0
Q9BS26	Q9BS26	Endoplasmic reticulum resident protein 44	ERP44	1	3	46.971	406	19.512	15920000	0
Q9H0S4	Q9H0S4	Probable ATP-dependent RNA helicase DDX47	DDX47	1	4	50.646	455	31.914	1166900	0
Q9H223	Q9H223	EH domain-containing protein 4	EHD4	1	2	61.174	541	12.884	1655600	0
Q9NQZ2	Q9NQZ2	Something about silencing protein 10	UTP3	1	4.6	54.557	479	44.639	0	0
Q9P258	Q9P258	Protein RCC2	RCC2	2	3.3	56.084	522	71.09	18673000	0
Q9Y678	Q9Y678	Coatomer subunit gamma-1	COPG1	2	3.5	97.717	874	14.342	0	0
B5MBZ0;Q9HC35	B5MBZ0;Q9HC35	Echinoderm microtubule-associated protein-like 4	EML4	1	1.6	110.18	992	6.5083	2587900	0
E9PL69;P23921	E9PL69;P23921	Ribonucleoside-diphosphate reductase large subunit	RRM1	1	1.8	64.836	570	6.521	926220	0
A0A1W2PQV2;H3BUH9;P23434	A0A1W2PQV2;H3BUH9;P23434	Glycine cleavage system H protein, mitochondrial	GCSH	1	10	10.999	100	6.5215	0	11680000
Q13347	Q13347	Eukaryotic translation initiation factor 3 subunit I	EIF3I	1	3.4	36.501	325	6.5278	0	16661000
G3V461;G3V4N7;P12277	G3V461;G3V4N7;P12277	Creatine kinase B-type	CKB	1	8.6	14.221	128	6.5472	0	9174400
H7BXF6;Q8TCS8	H7BXF6;Q8TCS8	Polyribonucleotide nucleotidyltransferase 1, mitochondrial	PNPT1	1	7.3	19.553	179	6.5476	0	11334000
Q9C0C2	Q9C0C2	182 kDa tankyrase-1-binding protein	TNKS1BP1	1	0.9	181.79	1729	6.5509	0	4497800
V9GYF5;V9GYG5;V9GZ14;V9GYM8;A0A5F9ZI21;Q92974	V9GYF5;V9GYG5;V9GZ14;V9GYM8;A0A5F9ZI21;Q92974	Rho guanine nucleotide exchange factor 2	ARHGEF2	1	8.4	19.8	178	6.5652	0	4051400
P31937	P31937	3-hydroxyisobutyrate dehydrogenase, mitochondrial	HIBADH	1	3.9	35.329	336	6.5719	0	0
E9PG73;Q13427	E9PG73;Q13427	Peptidyl-prolyl cis-trans isomerase G	PPIG	1	1.6	87.088	739	6.5743	1475900	1059900
H7C3I2;Q9NS91	H7C3I2;Q9NS91	E3 ubiquitin-protein ligase RAD18	RAD18	1	9.9	14.681	131	6.5752	0	2716800
E9PNX5;E9PKK8;E9PQ14;E9PPK9;G3V1D3;G3V180;Q9NY33	E9PNX5;E9PKK8;E9PQ14;E9PPK9;G3V1D3;G3V180;Q9NY33	Dipeptidyl peptidase 3	DPP3	1	15.4	11.744	104	6.5847	0	8183000
D6RHJ7;B7Z415;D6RGG7;P09417	D6RHJ7;B7Z415;D6RGG7;P09417	Dihydropteridine reductase	QDPR	1	27.8	3.7774	36	6.585	982500	0
D6RIC3;A0A0C4DGU5;A0A087X2G6;Q9Y3C1	D6RIC3;A0A0C4DGU5;A0A087X2G6;Q9Y3C1	Nucleolar protein 16	NOP16	1	7.3	17.198	150	6.5883	0	16720000
H0YAU9;E5RIM3;Q9Y263	H0YAU9;E5RIM3;Q9Y263	Phospholipase A-2-activating protein	PLAA	1	4.1	26.96	244	6.6189	0	2558700
Q9UN86	Q9UN86	Ras GTPase-activating protein-binding protein 2	G3BP2	1	2.7	54.12	482	6.62	0	3418300
O94906	O94906	Pre-mRNA-processing factor 6	PRPF6	1	0.9	106.92	941	6.6293	18763000	0
E7EX40;Q6WKZ4	E7EX40;Q6WKZ4	Rab11 family-interacting protein 1	RAB11FIP1	1	2.4	54.832	501	6.6355	4681700	0
K7EMD0;K7EPX6;K7EKR3;K7ENH2;B3KQ25;K7ESG5;K9J957;P61289	K7EMD0;K7EPX6;K7EKR3;K7ENH2;B3KQ25;K7ESG5;K9J957;P61289	Proteasome activator complex subunit 3	PSME3	1	13.5	10.935	96	6.6392	0	11191000
H3BU16;A6NGP5;Q9H910	H3BU16;A6NGP5;Q9H910	Hematological and neurological expressed 1-like protein	HN1L	1	8.4	17.603	167	6.6397	0	4040900
P36406	P36406	E3 ubiquitin-protein ligase TRIM23	TRIM23	1	3.8	64.066	574	6.64	0	130770000
Q5JTZ9	Q5JTZ9	Alanine--tRNA ligase, mitochondrial	AARS2	1	1.2	107.34	985	6.647	0	8865500
X6R631;Q7Z7F7	X6R631;Q7Z7F7	39S ribosomal protein L55, mitochondrial	MRPL55	1	27.3	6.8487	55	6.6474	0	4195100
Q5TBG5;Q99436	Q5TBG5;Q99436	Proteasome subunit beta type;Proteasome subunit beta type-7	PSMB7	1	6.7	22.779	210	6.6493	0	8724600
Q9BR76	Q9BR76	Coronin-1B	CORO1B	1	2	54.234	489	6.6494	0	13001000
A0A087WW66;Q99460	A0A087WW66;Q99460	26S proteasome non-ATPase regulatory subunit 1	PSMD1	1	1.7	105.85	953	6.6527	0	4278300
K7EKR9;A0A087WZ13;E9PAU2;Q8IY67	K7EKR9;A0A087WZ13;E9PAU2;Q8IY67	Ribonucleoprotein PTB-binding 1	RAVER1	1	17.7	10.831	96	6.6529	0	3774800
P40227	P40227	T-complex protein 1 subunit zeta	CCT6A	1	2.1	58.024	531	6.653	0	9361300
H0Y6G3;A0A140T9L0;A0A0G2JJL1;O15213	H0Y6G3;A0A140T9L0;A0A0G2JJL1;O15213	WD repeat-containing protein 46	WDR46	1	5	35.817	322	6.6588	0	4306900
P46781	P46781	40S ribosomal protein S9	RPS9	1	7.7	22.591	194	6.6656	0	426110
C9J7B1;C9K068;H7C333;O75323	C9J7B1;C9K068;H7C333;O75323	Protein NipSnap homolog 2	GBAS	1	13.8	7.939	65	6.6696	0	32897000
A0A2R8YDY1;A0A2R8Y7I4;A0A2R8YGD1;A0A2R8YD45;O14773	A0A2R8YDY1;A0A2R8Y7I4;A0A2R8YGD1;A0A2R8YD45;O14773	Tripeptidyl-peptidase 1	TPP1	1	14.1	10.535	99	6.6762	0	0
E5RIY1;P63151	E5RIY1;P63151	Serine/threonine-protein phosphatase 2A 55 kDa regulatory subunit B alpha isoform	PPP2R2A	1	8.3	14.75	132	6.691	0	2760100
A0A0B4J230;Q9UII2	A0A0B4J230;Q9UII2	ATPase inhibitor, mitochondrial	ATPIF1	1	13.3	8.119	75	6.6918	0	7471200
Q6NXS1;P41236	Q6NXS1;P41236	Protein phosphatase inhibitor 2-like protein 3;Protein phosphatase inhibitor 2	PPP1R2P3;PPP1R2	1	5.4	23.106	205	6.6923	5388300	4549700
D6RBD7;C9J1V9;O43324	D6RBD7;C9J1V9;O43324	Eukaryotic translation elongation factor 1 epsilon-1	EEF1E1;EEF1E1-BLOC1S5	1	7.3	16.686	150	6.6943	4358000	0
A0A2R8YGX3;A0A2R8YH90;A0A2R8Y5V9;P67936	A0A2R8YGX3;A0A2R8YH90;A0A2R8Y5V9;P67936	Tropomyosin alpha-4 chain	TPM4	6	29.5	20.985	183	6.7072	0	11223000
P53701	P53701	Cytochrome c-type heme lyase	HCCS	1	3.7	30.601	268	6.7088	0	17915000
Q04917;F8WEB6;A2IDB1	Q04917;F8WEB6;A2IDB1	14-3-3 protein eta	YWHAH	2	10.6	28.218	246	6.728	0	4545400
M0QYB8;M0QZH0;Q96D15	M0QYB8;M0QZH0;Q96D15	Reticulocalbin-3	RCN3	1	11.3	16.984	150	6.7315	0	5004000
Q10471	Q10471	Polypeptide N-acetylgalactosaminyltransferase 2;Polypeptide N-acetylgalactosaminyltransferase 2 soluble form	GALNT2	1	2.1	64.732	571	6.7375	10990000	0
E5RGS9;Q9NRG0	E5RGS9;Q9NRG0	Chromatin accessibility complex protein 1	CHRAC1	1	12.5	6.2643	56	6.7476	10132000	0
S4R418;Q9UBW5	S4R418;Q9UBW5	Bridging integrator 2	BIN2	1	1.9	58.543	531	6.7502	7123000	0
A0A087WUW5;K7ELW5;A0A0D9SF20;A6NLN1;A0A0U1RRM4;P26599	A0A087WUW5;K7ELW5;A0A0D9SF20;A6NLN1;A0A0U1RRM4;P26599	Polypyrimidine tract-binding protein 1	PTBP1	1	11.1	9.0351	81	6.7556	0	16265000
H0YKS8;Q08431	H0YKS8;Q08431	Lactadherin;Lactadherin short form;Medin	MFGE8	1	6.3	29.168	268	6.7674	0	6022400
H3BUF6;Q8WWM7	H3BUF6;Q8WWM7	Ataxin-2-like protein	ATXN2L	1	0.8	112.71	1068	6.7758	0	7656300
S4R3J5;O75937	S4R3J5;O75937	DnaJ homolog subfamily C member 8	DNAJC8	1	10.4	12.98	106	6.7814	0	7757300
P26368	P26368	Splicing factor U2AF 65 kDa subunit	U2AF2	1	2.3	53.5	475	6.7814	0	6046900
H0YM46;H0YNF5;H0YL72;P50213	H0YM46;H0YNF5;H0YL72;P50213	Isocitrate dehydrogenase [NAD] subunit alpha, mitochondrial	IDH3A	1	22.9	5.1738	48	6.783	16953000	9461600
A0A2U3TZL8;H7BYN4;Q02241	A0A2U3TZL8;H7BYN4;Q02241	Kinesin-like protein;Kinesin-like protein KIF23	KIF23	1	2	92.682	810	6.7905	0	8670300
CON__P01966	CON__P01966			1	10.6	15.184	142	6.7963	0	5095400
Q00688	Q00688	Peptidyl-prolyl cis-trans isomerase FKBP3	FKBP3	1	6.2	25.177	224	6.8033	0	5787000
E9PNW0;F8VRJ2;H0YIV4;F5H4R6;F8W0J6;B7Z9C2;F8W543;F8VV59;C9JZI7;F8VY35;F8VUX1;F8VXI6;F8W118;F8W020;H0YHC3;C9J6D1;H0YH88;E9PKT8;F8VVB5;A8MXH2;E9PNJ7;E9PS34;E9PJJ2;Q99733;P55209	E9PNW0;F8VRJ2;H0YIV4;F5H4R6;F8W0J6;B7Z9C2;F8W543;F8VV59;C9JZI7;F8VY35;F8VUX1;F8VXI6;F8W118;F8W020;H0YHC3;C9J6D1;H0YH88;E9PKT8;F8VVB5;A8MXH2;E9PNJ7;E9PS34;E9PJJ2;Q99733;P55209	Nucleosome assembly protein 1-like 4;Nucleosome assembly protein 1-like 1	NAP1L4;NAP1L1	1	9.3	12.25	107	6.8068	11365000	13050000
D6RD47;P62266	D6RD47;P62266	40S ribosomal protein S23	RPS23	1	9	14.837	134	6.8121	0	25171000
Q5JPU3;P29803;P08559	Q5JPU3;P29803;P08559	Pyruvate dehydrogenase E1 component subunit alpha, testis-specific form, mitochondrial;Pyruvate dehydrogenase E1 component subunit alpha, somatic form, mitochondrial	PDHA1;PDHA2	1	8.3	12.588	109	6.8159	0	51593000
Q92504	Q92504	Zinc transporter SLC39A7	SLC39A7	1	3	50.117	469	6.8232	0	33632000
F8VXC8;Q8TAQ2	F8VXC8;Q8TAQ2	SWI/SNF complex subunit SMARCC2	SMARCC2	1	1.1	136.18	1245	6.8247	0	3285800
O60869	O60869	Endothelial differentiation-related factor 1	EDF1	1	10.1	16.368	148	6.8404	0	6919900
P51858	P51858	Hepatoma-derived growth factor	HDGF	1	7.1	26.788	240	6.8466	0	3828100
Q99613	Q99613	Eukaryotic translation initiation factor 3 subunit C	EIF3C	1	1.8	105.34	913	6.8501	1636000	3164700
P62072	P62072	Mitochondrial import inner membrane translocase subunit Tim10	TIMM10	1	15.6	10.333	90	6.8552	0	6581100
B5MCX3;Q15019	B5MCX3;Q15019	Septin-2	2021-09-02	1	5	36.94	321	6.859	0	2314300
O75165	O75165	DnaJ homolog subfamily C member 13	DNAJC13	1	0.7	254.41	2243	6.8724	0	2880300
P60174	P60174	Triosephosphate isomerase	TPI1	1	4.5	30.791	286	6.8915	0	9022400
H0Y4R1;P12268	H0Y4R1;P12268	Inosine-5-monophosphate dehydrogenase 2	IMPDH2	1	3.8	50.957	470	6.8953	0	7363700
D6RJ97;D6RHV7;D6RCS6;D6RCA5;D6R9F8;D6RDJ6;P26639	D6RJ97;D6RHV7;D6RCS6;D6RCA5;D6R9F8;D6RDJ6;P26639	Threonine--tRNA ligase, cytoplasmic	TARS	1	25.5	5.7943	55	6.9062	0	6208500
C9JCA9;B8ZZ38;A0A0C4DG06;P42704	C9JCA9;B8ZZ38;A0A0C4DG06;P42704	Leucine-rich PPR motif-containing protein, mitochondrial	LRPPRC	1	3.6	40.126	359	6.9076	19983000	40827000
Q5T280	Q5T280	Putative methyltransferase C9orf114	C9orf114	1	3.7	42.008	376	6.9128	2485300	2918200
G8JLJ2;F5H3C5;G5E9P6;F5GXZ9;F5H4R2;F5GYZ5;P04179	G8JLJ2;F5H3C5;G5E9P6;F5GXZ9;F5H4R2;F5GYZ5;P04179	Superoxide dismutase [Mn], mitochondrial	SOD2	1	24.6	6.7725	61	6.9176	0	2696300
A0A3B3ITW3;P28288	A0A3B3ITW3;P28288	ATP-binding cassette sub-family D member 3	ABCD3	1	2	75.421	659	6.9182	0	6387700
H0YKX5;A0A0S2Z4G6;Q6ZN40;P09493;F5H7S3;H7BYY1;H0YKJ4;H0YK48;A0A494BZZ2;B7Z596;H0YL42;A0A494C0V8	H0YKX5;A0A0S2Z4G6;Q6ZN40;P09493;F5H7S3;H7BYY1;H0YKJ4;H0YK48;A0A494BZZ2;B7Z596	Tropomyosin alpha-1 chain	TPM1	7	40.1	16.365	142	6.9214	1136600	0
P20618	P20618	Proteasome subunit beta type-1	PSMB1	1	4.6	26.489	241	6.9215	0	4240500
K7ENE5;O00115	K7ENE5;O00115	Deoxyribonuclease-2-alpha	DNASE2	1	5.5	24.085	218	6.9219	0	19051000
Q14165	Q14165	Malectin	MLEC	1	6.2	32.233	292	6.9239	0	5141800
A0A140T9S0;A0A0G2JLV0;A0A087WYD6;X5CMH5;E7ENX8;Q03519	A0A140T9S0;A0A0G2JLV0;A0A087WYD6;X5CMH5;E7ENX8;Q03519	Antigen peptide transporter 2	TAP2	1	1.7	72.046	653	6.9349	7617100	8096100
M0R2F5;Q96CT7	M0R2F5;Q96CT7	Coiled-coil domain-containing protein 124	CCDC124	1	10.3	15.872	136	6.9414	0	8906500
O94826	O94826	Mitochondrial import receptor subunit TOM70	TOMM70A	1	2.8	67.454	608	6.9425	0	5998600
Q96I24	Q96I24	Far upstream element-binding protein 3	FUBP3	1	2.4	61.64	572	6.9548	0	10965000
F8WE76;B8ZZQ4;Q96EY7	F8WE76;B8ZZQ4;Q96EY7	Pentatricopeptide repeat domain-containing protein 3, mitochondrial	PTCD3	1	23.2	7.4536	69	6.9802	0	2656800
C9JA28;Q9UNL2	C9JA28;Q9UNL2	Translocon-associated protein subunit gamma	SSR3	1	10.3	20.161	174	6.9875	0	0
A0A494C002;A0A494C156;A0A494C1G3;A0A494BZW7;A0A494C0P9;A0A494C1K5;A0A494C0Q6;A0A494C0Q2;A0A494C1N1;A0A494C0K5;A0A494C0W0;O95453	A0A494C002;A0A494C156;A0A494C1G3;A0A494BZW7;A0A494C0P9;A0A494C1K5;A0A494C0Q6;A0A494C0Q2;A0A494C1N1;A0A494C0K5;A0A494C0W0;O95453	Poly(A)-specific ribonuclease PARN	PARN	1	3.4	39.905	349	6.9892	0	4252300
Q9H1E3	Q9H1E3	Nuclear ubiquitous casein and cyclin-dependent kinase substrate 1	NUCKS1	1	10.7	27.296	243	6.998	0	1708900
O95340	O95340	Bifunctional 3-phosphoadenosine 5-phosphosulfate synthase 2;Sulfate adenylyltransferase;Adenylyl-sulfate kinase	PAPSS2	1	2.8	69.5	614	7.0022	0	0
E9PIZ4;E9PSD5;E9PPQ5;Q9UHD1	E9PIZ4;E9PSD5;E9PPQ5;Q9UHD1	Cysteine and histidine-rich domain-containing protein 1	CHORDC1	1	12.9	13.143	116	7.0115	0	1548300
H0YHG0;F8VZQ9;P82979	H0YHG0;F8VZQ9;P82979	SAP domain-containing ribonucleoprotein	SARNP	1	1.7	59.075	523	7.0221	0	11039000
O15460	O15460	Prolyl 4-hydroxylase subunit alpha-2	P4HA2	1	3.4	60.901	535	7.0274	19574000	0
Q9BY89	Q9BY89	Uncharacterized protein KIAA1671	KIAA1671	1	0.7	196.71	1806	7.0297	12235000	0
A0A2R8YFD1;A0A2R8Y3X5;A0A2R8YE78;A0A2R8YDM2;C9JMB8;E5KLJ9;O60313	A0A2R8YFD1;A0A2R8Y3X5;A0A2R8YE78;A0A2R8YDM2;C9JMB8;E5KLJ9;O60313	Dynamin-like 120 kDa protein, mitochondrial;Dynamin-like 120 kDa protein, form S1	OPA1	1	2.9	72.406	623	7.0312	0	4359200
B4DEM9;Q9Y2S7	B4DEM9;Q9Y2S7	Polymerase delta-interacting protein 2	POLDIP2	1	4.6	39.871	350	7.0422	8147500	11429000
B8ZZC5;B8ZZA8	B8ZZC5;B8ZZA8		GLS	1	16.5	11.873	103	7.0491	0	2961000
S4R3U9;Q9P0I2	S4R3U9;Q9P0I2	ER membrane protein complex subunit 3	EMC3	1	17.9	9.1037	78	7.054	0	0
Q9H307	Q9H307	Pinin	PNN	1	2.4	81.627	717	7.0588	5389000	9168800
Q70SY1	Q70SY1	Cyclic AMP-responsive element-binding protein 3-like protein 2;Processed cyclic AMP-responsive element-binding protein 3-like protein 2	CREB3L2	1	1.3	57.414	520	7.0627	34870000	0
Q04941	Q04941	Proteolipid protein 2	PLP2	1	8.6	16.691	152	7.0657	8666300	7251600
A0A0U1RQT8;Q8TCZ2	A0A0U1RQT8;Q8TCZ2	CD99 antigen-like protein 2	CD99L2	1	11.3	18.663	177	7.0749	0	5666700
O00629	O00629	Importin subunit alpha-3	KPNA4	1	3.5	57.886	521	7.0821	0	2294300
E5RIP4;Q15043	E5RIP4;Q15043	Zinc transporter ZIP14	SLC39A14	1	12.9	17	155	7.1075	0	7335200
E9PPD6;E9PJL9;E9PLC6;E9PPR0;E9PQP1;E9PMX3;B4DE93;G3V0I5;P49821	E9PPD6;E9PJL9;E9PLC6;E9PPR0;E9PQP1;E9PMX3;B4DE93;G3V0I5;P49821	NADH dehydrogenase [ubiquinone] flavoprotein 1, mitochondrial	NDUFV1	1	32.7	5.6594	52	7.1094	0	2997100
H7C086;A0A494C0K9;H7C0C1;P48047	H7C086;A0A494C0K9;H7C0C1;P48047	ATP synthase subunit O, mitochondrial	ATP5O	1	18.9	8.0224	74	7.1102	849490	0
P62306	P62306	Small nuclear ribonucleoprotein F	SNRPF	1	15.1	9.7251	86	7.1175	599140	0
O75934	O75934	Pre-mRNA-splicing factor SPF27	BCAS2	1	5.8	26.131	225	7.1348	7161100	27656000
A0A494C0D1;P53597	A0A494C0D1;P53597	Succinyl-CoA ligase [ADP/GDP-forming] subunit alpha, mitochondrial	SUCLG1	1	7.6	22.458	211	7.1352	0	4464700
P55769	P55769	NHP2-like protein 1;NHP2-like protein 1, N-terminally processed	NHP2L1	1	6.2	14.173	128	7.1481	126330000	0
K7EM09;K7EPR0;K7ELQ9;Q6UW68	K7EM09;K7EPR0;K7ELQ9;Q6UW68	Transmembrane protein 205	TMEM205	1	14.2	13.389	120	7.1505	0	17791000
P62304	P62304	Small nuclear ribonucleoprotein E	SNRPE	1	12	10.803	92	7.1892	720450	0
A0A0M3HER2;Q7Z7K6	A0A0M3HER2;Q7Z7K6	Centromere protein V	CENPV	1	7.4	18.807	175	7.1979	0	19978000
Q9Y6W5	Q9Y6W5	Wiskott-Aldrich syndrome protein family member 2	WASF2	1	3.8	54.283	498	7.2117	0	4952100
C9JLS9;P35998	C9JLS9;P35998	26S protease regulatory subunit 7	PSMC2	1	8.5	14.636	130	7.2141	0	26660000
E5RK69	E5RK69	Annexin	ANXA6	1	4.3	51.776	460	7.2256	0	1694600
B7Z4S1;A0A1W2PRL9;A0A1W2PPZ5;P23193	B7Z4S1;A0A1W2PRL9;A0A1W2PPZ5;P23193	Transcription elongation factor A protein 1	TCEA1	1	15.4	13.445	117	7.2335	0	3336600
O75874	O75874	Isocitrate dehydrogenase [NADP] cytoplasmic	IDH1	1	3.1	46.659	414	7.2499	0	7143400
A0A087X2D8;O60271	A0A087X2D8;O60271	C-Jun-amino-terminal kinase-interacting protein 4	SPAG9	1	1	145.17	1312	7.2517	0	2757300
Q7L2J0	Q7L2J0	7SK snRNA methylphosphate capping enzyme	MEPCE	1	1.9	74.354	689	7.2733	27168000	0
G3V5I6;G3V256;H0YJA2;Q6PJT7	G3V5I6;G3V256;H0YJA2;Q6PJT7	Zinc finger CCCH domain-containing protein 14	ZC3H14	1	4	47.76	420	7.321	979410	0
A0A3B3ITE9;Q8N5M9	A0A3B3ITE9;Q8N5M9	Protein jagunal homolog 1	JAGN1	1	24	5.8635	50	7.3301	0	6843800
J3QSY4;D6RC52;D6RCB9;Q9NX24	J3QSY4;D6RC52;D6RCB9;Q9NX24	H/ACA ribonucleoprotein complex subunit 2	NHP2	1	21.1	10.071	90	7.3436	0	6227000
E9PI78;E9PNF1;Q13405	E9PI78;E9PNF1;Q13405	39S ribosomal protein L49, mitochondrial	MRPL49	1	13.1	11.348	99	7.3688	0	6217200
G3V3B3;Q9UBV2	G3V3B3;Q9UBV2	Protein sel-1 homolog 1	SEL1L	1	10.4	18.348	163	7.3817	0	4140200
A0A0C4DFZ2;P15289	A0A0C4DFZ2;P15289	Arylsulfatase A;Arylsulfatase A component B;Arylsulfatase A component C	ARSA	1	3.3	53.806	509	7.3948	0	0
A0A5F9ZHD4;A0A5F9ZHJ7;A0A5F9ZI66;A0A5F9ZHJ0;A0A5F9ZHL1;P24752	A0A5F9ZHD4;A0A5F9ZHJ7;A0A5F9ZI66;A0A5F9ZHJ0;A0A5F9ZHL1;P24752	Acetyl-CoA acetyltransferase, mitochondrial	ACAT1	1	4.9	32.583	306	7.3965	6780700	10757000
H3BMH2;H3BSC1;P62491;Q15907	H3BMH2;H3BSC1;P62491;Q15907	Ras-related protein Rab-11A;Ras-related protein Rab-11B	RAB11A;RAB11B	1	6.5	17.668	155	7.4032	24208000	0
O60264	O60264	SWI/SNF-related matrix-associated actin-dependent regulator of chromatin subfamily A member 5	SMARCA5	1	1.5	121.9	1052	7.4063	0	3556100
Q02790	Q02790	Peptidyl-prolyl cis-trans isomerase FKBP4;Peptidyl-prolyl cis-trans isomerase FKBP4, N-terminally processed	FKBP4	1	4.1	51.804	459	7.4123	0	13960000
F8VQY6;F8VPE8;F8VRK7;G3V210;F8VW21;F8VU65;F8VWS0;Q8NHW5;P05388	F8VQY6;F8VPE8;F8VRK7;G3V210;F8VW21;F8VU65;F8VWS0;Q8NHW5;P05388	60S acidic ribosomal protein P0-like;60S acidic ribosomal protein P0	RPLP0;RPLP0P6	1	15.5	15.813	142	7.4245	0	3892100
O15427	O15427	Monocarboxylate transporter 4	SLC16A3	1	1.5	49.469	465	7.4626	49148000	21175000
H0YAR1;Q9Y4K0	H0YAR1;Q9Y4K0	Lysyl oxidase homolog 2	LOXL2	1	8.2	22.279	207	7.4744	0	2429000
P11387	P11387	DNA topoisomerase 1	TOP1	1	2.1	90.725	765	7.4783	0	13622000
H7C053;O60828	H7C053;O60828	Polyglutamine-binding protein 1	PQBP1	1	12	16.455	150	7.4851	0	3905700
A0A0U1RRM6;Q8N8S7	A0A0U1RRM6;Q8N8S7	Protein enabled homolog	ENAH	1	2.7	87.399	802	7.5046	0	2853500
Q8N357	Q8N357	Solute carrier family 35 member F6	SLC35F6	1	3.2	40.214	371	7.5327	0	4524600
Q9Y3F4	Q9Y3F4	Serine-threonine kinase receptor-associated protein	STRAP	1	3.4	38.438	350	7.5533	0	19983000
C9JAX1;A0A2R8Y5A1;A0A2R8Y4G3;A0A2R8Y577;Q16595	C9JAX1;A0A2R8Y5A1;A0A2R8Y4G3;A0A2R8Y577;Q16595	Frataxin, mitochondrial;Frataxin intermediate form;Frataxin(56-210);Frataxin(78-210);Frataxin mature form	FXN	1	12.6	14.91	135	7.5567	0	4472800
M0QXC3;M0R2Z3;M0R303;M0R2D2;M0R1Y4;M0R003;Q3ZCQ8	M0QXC3;M0R2Z3;M0R303;M0R2D2;M0R1Y4;M0R003;Q3ZCQ8	Mitochondrial import inner membrane translocase subunit TIM50	TIMM50	1	10.8	11.529	111	7.5613	9573200	0
H0YG82;P82673	H0YG82;P82673	28S ribosomal protein S35, mitochondrial	MRPS35	1	11.7	17.911	162	7.5716	0	0
A0A0C4DGL3;H0YNW5;H0YKC5;P33316	A0A0C4DGL3;H0YNW5;H0YKC5;P33316	Deoxyuridine 5-triphosphate nucleotidohydrolase, mitochondrial	DUT	1	12.1	15.395	141	7.5813	0	3600500
Q8NBJ4	Q8NBJ4	Golgi membrane protein 1	GOLM1	1	4.7	45.333	401	7.5926	0	1659700
Q99805	Q99805	Transmembrane 9 superfamily member 2	TM9SF2	1	2.9	75.775	663	7.5926	0	2108200
Q8TDN6	Q8TDN6	Ribosome biogenesis protein BRX1 homolog	BRIX1	1	3.4	41.401	353	7.5959	16900000	10777000
J3KMY1;H0YIV9;O43716	J3KMY1;H0YIV9;O43716	Glutamyl-tRNA(Gln) amidotransferase subunit C, mitochondrial	GATC	1	40.4	5.3249	47	7.6213	0	0
H0YNR0;C9J5X1;P08069	H0YNR0;C9J5X1;P08069	Tyrosine-protein kinase receptor;Insulin-like growth factor 1 receptor;Insulin-like growth factor 1 receptor alpha chain;Insulin-like growth factor 1 receptor beta chain	IGF1R	1	8	24.235	212	7.6215	0	6741200
A6NHQ2	A6NHQ2	rRNA/tRNA 2-O-methyltransferase fibrillarin-like protein 1	FBLL1	2	6.6	34.803	334	7.6249	0	139850000
Q32MZ4	Q32MZ4	Leucine-rich repeat flightless-interacting protein 1	LRRFIP1	1	2.4	89.252	808	7.6269	0	5473200
P07900;Q58FG0;Q14568;Q58FG1;Q58FF6	P07900	Heat shock protein HSP 90-alpha	HSP90AA1	6	8.9	84.659	732	7.6331	30177000	125570000
A0A087WUT6;O60841	A0A087WUT6;O60841	Eukaryotic translation initiation factor 5B	EIF5B	1	0.7	138.68	1220	7.637	13061000	0
P68371	P68371	Tubulin beta-4B chain	TUBB4B	6	21.1	49.83	445	7.6452	0	15220000
Q9NPJ1	Q9NPJ1	McKusick-Kaufman/Bardet-Biedl syndromes putative chaperonin	MKKS	1	2.3	62.341	570	7.6557	0	0
Q9P265	Q9P265	Disco-interacting protein 2 homolog B	DIP2B	1	1.1	171.49	1576	7.6714	0	2891100
B8ZZK4;H7C2W9;C9JU56;B7Z4E3;B7Z4C8;P62899	B8ZZK4;H7C2W9;C9JU56;B7Z4E3;B7Z4C8;P62899	60S ribosomal protein L31	RPL31	1	11.4	8.9876	79	7.6725	0	17991000
F6T1Q0;Q6L8Q7	F6T1Q0;Q6L8Q7	2,5-phosphodiesterase 12	PDE12	1	4.2	52.175	472	7.7497	0	4216800
C9JZN1;H7C5J5;C9JIS1;C9JXA5;E7EP32;Q9HAV0;P62879	C9JZN1;H7C5J5;C9JIS1;C9JXA5;E7EP32;Q9HAV0;P62879	Guanine nucleotide-binding protein subunit beta-4;Guanine nucleotide-binding protein G(I)/G(S)/G(T) subunit beta-2	GNB2;GNB4	1	8.6	17.032	152	7.7622	0	18423000
Q96GY0	Q96GY0	Zinc finger C2HC domain-containing protein 1A	ZC2HC1A	1	7.1	35.092	325	7.7697	0	0
B1AK87;B1AK85;B1AK88;P47756	B1AK87;B1AK85;B1AK88;P47756	F-actin-capping protein subunit beta	CAPZB	1	7.7	29.295	260	7.8374	0	3527400
E9PKT4;Q8N131	E9PKT4;Q8N131	Porimin	TMEM123	1	7.5	12.737	120	7.8492	21582000	41729000
P27694	P27694	Replication protein A 70 kDa DNA-binding subunit;Replication protein A 70 kDa DNA-binding subunit, N-terminally processed	RPA1	1	2.6	68.137	616	7.8803	0	0
B7WPG3;C9IYN3;V9GYK2;Q8WVV9	B7WPG3;C9IYN3;V9GYK2;Q8WVV9	Heterogeneous nuclear ribonucleoprotein L-like	HNRNPLL	1	3.7	56.45	508	7.9021	4975300	0
V9GYR2;P05026	V9GYR2;P05026	Sodium/potassium-transporting ATPase subunit beta-1	ATP1B1	1	7.7	15.125	130	7.9266	6437500	0
A0A1B0GU57;A0A2R8Y872	A0A1B0GU57;A0A2R8Y872			1	6.3	39.576	350	7.9284	0	4307000
E9PRG8	E9PRG8	Uncharacterized protein C11orf98	C11orf98	1	10.6	14.234	123	7.9834	0	17389000
D6RER6;P36551	D6RER6;P36551	Oxygen-dependent coproporphyrinogen-III oxidase, mitochondrial	CPOX	1	9.7	18.299	175	8.0213	3684000	3481500
E9PCS8;E7EQY4;F6RRE2;E7EV10;Q9BTC8	E9PCS8;E7EQY4;F6RRE2;E7EV10;Q9BTC8	Metastasis-associated protein MTA3	MTA3	1	4.8	44.485	392	8.0402	0	3901800
A0A494C050;Q8N5F7	A0A494C050;Q8N5F7	NF-kappa-B-activating protein	NKAP	1	3.9	46.877	414	8.0768	0	6321600
G3V1U3;F8VQZ7;P50579	G3V1U3;F8VQZ7;P50579	Methionine aminopeptidase 2	METAP2	1	7.6	35.991	328	8.131	1103500	0
Q14566	Q14566	DNA replication licensing factor MCM6	MCM6	1	1.2	92.888	821	8.1638	0	5776900
H0YAS8;H0YC35;P10909	H0YAS8;H0YC35;P10909	Clusterin;Clusterin;Clusterin beta chain;Clusterin alpha chain	CLU	1	16.4	16.066	140	8.1664	0	6053700
Q96SK2	Q96SK2	Transmembrane protein 209	TMEM209	1	3.6	62.921	561	8.1839	0	3139200
J3QRW1;J3QLH6;J3KRP2;J3QSA9;P62195	J3QRW1;J3QLH6;J3KRP2;J3QSA9;P62195	26S protease regulatory subunit 8	PSMC5	1	13.3	15.82	143	8.1852	10983000	0
P62191	P62191	26S protease regulatory subunit 4	PSMC1	1	2.3	49.184	440	8.1987	5867000	11374000
P62269	P62269	40S ribosomal protein S18	RPS18	1	7.9	17.718	152	8.2082	0	5487900
H0YLA2;P37108	H0YLA2;P37108	Signal recognition particle 14 kDa protein	SRP14	1	11.3	13.058	115	8.2643	0	7370500
V9GYQ5;V9GZ59;P61964	V9GYQ5;V9GZ59;P61964	WD repeat-containing protein 5	WDR5	1	23.2	5.9446	56	8.294	0	6600100
C9JRD9;A0A3B3IT53;A0A3B3IS56;A0A3B3IRP4;A0A3B3IUF2;A0A3B3ISM8;A0A3B3ISX3;A0A3B3IUB1;Q13144	C9JRD9;A0A3B3IT53;A0A3B3IS56;A0A3B3IRP4;A0A3B3IUF2;A0A3B3ISM8;A0A3B3ISX3;A0A3B3IUB1;Q13144	Translation initiation factor eIF-2B subunit epsilon	EIF2B5	1	13.1	11.243	107	8.2969	14624000	0
E2QRB9;E9PIR7;F8W809;A0A087WSW9;A0A182DWI3;A0A087WSY9;Q16881	E2QRB9;E9PIR7;F8W809;A0A087WSW9;A0A182DWI3;A0A087WSY9;Q16881	Thioredoxin reductase 1, cytoplasmic	TXNRD1	1	5.4	50.723	460	8.3328	0	2303100
F8W1A0;E7ETD8;F8VR82;F8VYE8;F8W0W8;P36873;P62140;P62136	F8W1A0;E7ETD8;F8VR82;F8VYE8;F8W0W8;P36873;P62140;P62136	Serine/threonine-protein phosphatase;Serine/threonine-protein phosphatase PP1-gamma catalytic subunit;Serine/threonine-protein phosphatase PP1-beta catalytic subunit;Serine/threonine-protein phosphatase PP1-alpha catalytic subunit	PPP1CC;PPP1CB;PPP1CA	1	22.9	9.3306	83	8.3578	848160	0
Q15056	Q15056	Eukaryotic translation initiation factor 4H	EIF4H	1	5.6	27.385	248	8.3924	0	8142400
Q86V48	Q86V48	Leucine zipper protein 1	LUZP1	1	2	120.27	1076	8.4165	0	3392900
P60903	P60903	Protein S100-A10	S100A10	1	17.5	11.203	97	8.4636	8621200	0
K7EM16;P50552	K7EM16;P50552	Vasodilator-stimulated phosphoprotein	VASP	1	8.2	20.047	183	8.4719	6382900	0
O60701	O60701	UDP-glucose 6-dehydrogenase	UGDH	1	4	55.023	494	8.4972	8636400	6523200
K7EJT5;K7EP65;K7EKS7;K7ELC4;K7EMH1;K7ERI7;P35268	K7EJT5;K7EP65;K7EKS7;K7ELC4;K7EMH1;K7ERI7;P35268	60S ribosomal protein L22	RPL22	1	27.7	5.0827	47	8.5008	0	99757000
F2Z2K0;Q9UNZ2	F2Z2K0;Q9UNZ2	NSFL1 cofactor p47	NSFL1C	1	6.2	30.22	274	8.5142	0	5154700
Q1ED39	Q1ED39	Lysine-rich nucleolar protein 1	KNOP1	1	4.1	51.588	458	8.5241	0	1964600
H3BNG6;H3BU94;H3BNE1;H3BR18;H3BM38;H3BPJ0;O00161	H3BNG6;H3BU94;H3BNE1;H3BR18;H3BM38;H3BPJ0;O00161	Synaptosomal-associated protein;Synaptosomal-associated protein 23	SNAP23	1	31.8	5.1107	44	8.5564	0	5675700
K7EKV5;K7EPE8;K7EPP8;B4DWB8;M0R0K5;Q9UHX3;P48960	K7EKV5;K7EPE8;K7EPP8;B4DWB8;M0R0K5;Q9UHX3;P48960	EGF-like module-containing mucin-like hormone receptor-like 2;CD97 antigen;CD97 antigen subunit alpha;CD97 antigen subunit beta	ADGRE5;ADGRE2;EMR2;CD97	1	16.9	16.638	154	8.6445	0	2311700
R4GMQ5;P07858	R4GMQ5;P07858	Cathepsin B;Cathepsin B light chain;Cathepsin B heavy chain	CTSB	1	22.4	8.5524	76	8.6594	0	0
Q15691	Q15691	Microtubule-associated protein RP/EB family member 1	MAPRE1	1	7.1	29.999	268	8.6737	0	29651000
C9JWS9;K7ELA4;B5MD17;J3KS05;P83916	C9JWS9;K7ELA4;B5MD17;J3KS05;P83916	Chromobox protein homolog 1	CBX1	1	11.8	12.83	110	8.6978	5936600	0
Q8WW12	Q8WW12	PEST proteolytic signal-containing nuclear protein	PCNP	1	9	18.925	178	8.7245	0	8147500
F2Z393;P37837	F2Z393;P37837	Transaldolase	TALDO1	1	3.5	35.328	318	8.7374	0	62975000
A6PVX3;Q5VWC4;P55036	A6PVX3;Q5VWC4;P55036	26S proteasome non-ATPase regulatory subunit 4	PSMD4	1	7.4	21.783	203	8.7938	0	16784000
C9JR83;E9PD53;Q9NTJ3	C9JR83;E9PD53;Q9NTJ3	Structural maintenance of chromosomes protein;Structural maintenance of chromosomes protein 4	SMC4	1	2.6	48.329	423	8.8126	8458800	0
P49916	P49916	DNA ligase 3	LIG3	1	3.2	112.91	1009	8.8598	0	0
C9JJ47;A0A087WY71;E9PFW3;Q96CW1	C9JJ47;A0A087WY71;E9PFW3;Q96CW1	AP-2 complex subunit mu	AP2M1	1	6	28.791	252	8.8878	4340500	12835000
F5H867;F5H0E2;H0YFS2;F5GZS6;J3KPF3;P08195	F5H867;F5H0E2;H0YFS2;F5GZS6;J3KPF3;P08195	4F2 cell-surface antigen heavy chain	SLC3A2	1	11.1	14.757	135	8.9145	0	17754000
X6RAC9;A6NJH9;P47813;O14602	X6RAC9;A6NJH9;P47813;O14602	Eukaryotic translation initiation factor 1A, X-chromosomal;Eukaryotic translation initiation factor 1A, Y-chromosomal	EIF1AX;EIF1AY	1	8.6	13.232	116	8.9289	39081000	56940000
X6R9L0;Q13217	X6R9L0;Q13217	DnaJ homolog subfamily C member 3	DNAJC3	1	4.2	51.911	453	8.9318	0	4363700
P30049	P30049	ATP synthase subunit delta, mitochondrial	ATP5D	1	11.9	17.49	168	9.0101	0	10944000
A0A1B0GUH6;A0A1B0GUA3;Q96EK5	A0A1B0GUH6;A0A1B0GUA3;Q96EK5	KIF1-binding protein	KIAA1279	1	6.1	38.795	342	9.0421	0	4246800
P53985	P53985	Monocarboxylate transporter 1	SLC16A1	1	4	53.944	500	9.0715	0	18076000
P46778	P46778	60S ribosomal protein L21	RPL21	1	11.2	18.565	160	9.0985	0	19676000
Q9Y2Z0	Q9Y2Z0	Suppressor of G2 allele of SKP1 homolog	SUGT1	1	4.1	41.024	365	9.1025	0	6293900
B4DP31;Q14558	B4DP31;Q14558	Phosphoribosyl pyrophosphate synthase-associated protein 1	PRPSAP1	1	7.8	31.265	282	9.113	0	7599000
X6R6D0;P98077;P29353	X6R6D0;P98077;P29353	SHC-transforming protein 2;SHC-transforming protein 1	SHC1;SHC2	1	3.4	38.626	354	9.1516	0	1986700
Q3HM38;X6R2P6;K7ESJ4;O14737	Q3HM38;X6R2P6;K7ESJ4;O14737	Programmed cell death protein 5	PDCD5	1	25	4.4748	40	9.1674	18879000	0
H7C1L0;P13861	H7C1L0;P13861	cAMP-dependent protein kinase type II-alpha regulatory subunit	PRKAR2A	1	10	22.873	200	9.1716	0	5074300
O75607	O75607	Nucleoplasmin-3	NPM3	1	8.4	19.343	178	9.1773	0	17412000
E9PM69;R4GNH3;P17980	E9PM69;R4GNH3;P17980	26S protease regulatory subunit 6A	PSMC3	1	5	44.323	397	9.1972	0	3036700
P17655	P17655	Calpain-2 catalytic subunit	CAPN2	1	2.9	79.994	700	9.2034	0	5011300
Q96C90	Q96C90	Protein phosphatase 1 regulatory subunit 14B	PPP1R14B	1	17	15.911	147	9.2367	0	2416300
Q9Y6H1;Q5T1J5	Q9Y6H1;Q5T1J5	Coiled-coil-helix-coiled-coil-helix domain-containing protein 2;Putative coiled-coil-helix-coiled-coil-helix domain-containing protein CHCHD2P9, mitochondrial	CHCHD2;CHCHD2P9	1	18.5	15.512	151	9.2503	0	1302500
F8VXI7;F8VXL2;F8VRV5;P63167	F8VXI7;F8VXL2;F8VRV5;P63167	Dynein light chain 1, cytoplasmic	DYNLL1	1	52.4	4.7714	42	9.2582	0	10652000
Q9NX14	Q9NX14	NADH dehydrogenase [ubiquinone] 1 beta subcomplex subunit 11, mitochondrial	NDUFB11	1	15	17.316	153	9.2877	0	3708700
Q14008	Q14008	Cytoskeleton-associated protein 5	CKAP5	1	1.1	225.49	2032	9.309	0	2484000
Q6RW13	Q6RW13	Type-1 angiotensin II receptor-associated protein	AGTRAP	1	13.8	17.419	159	9.3419	0	3785100
K7ES11;Q9C0C9	K7ES11;Q9C0C9	E2/E3 hybrid ubiquitin-protein ligase UBE2O	UBE2O	1	2.6	88.749	807	9.3469	0	5130300
P00966	P00966	Argininosuccinate synthase	ASS1	1	4.6	46.53	412	9.4367	0	7243400
Q14677	Q14677	Clathrin interactor 1	CLINT1	1	2.2	68.259	625	9.4645	8310400	0
P12270	P12270	Nucleoprotein TPR	TPR	1	0.4	267.29	2363	9.5242	23220000	4931600
Q5T7U1;Q9Y5Q8	Q5T7U1;Q9Y5Q8	General transcription factor 3C polypeptide 5	GTF3C5	1	4.2	52.29	457	9.5667	0	4808800
P42766	P42766	60S ribosomal protein L35	RPL35	1	7.3	14.551	123	9.6561	29778000	0
Q16762	Q16762	Thiosulfate sulfurtransferase	TST	1	6.4	33.429	297	9.6798	13266000	0
Q9H0D6	Q9H0D6	5-3 exoribonuclease 2	XRN2	1	1.8	108.58	950	9.8748	0	0
F8W930;Q9NZI8;O00425;Q9Y6M1	F8W930;Q9NZI8;O00425;Q9Y6M1	Insulin-like growth factor 2 mRNA-binding protein 1;Insulin-like growth factor 2 mRNA-binding protein 3;Insulin-like growth factor 2 mRNA-binding protein 2	IGF2BP2;IGF2BP1;IGF2BP3	1	2.1	66.785	605	9.9653	0	26969000
B1AHF3;P00387	B1AHF3;P00387	NADH-cytochrome b5 reductase 3;NADH-cytochrome b5 reductase 3 membrane-bound form;NADH-cytochrome b5 reductase 3 soluble form	CYB5R3	1	11.6	16.696	147	9.9893	0	0
A0A0C4DH52;Q9NZB2	A0A0C4DH52;Q9NZB2	Constitutive coactivator of PPAR-gamma-like protein 1	FAM120A	1	2	54.06	495	10.157	14141000	0
B7Z645;O60506	B7Z645;O60506	Heterogeneous nuclear ribonucleoprotein Q	SYNCRIP	2	4.1	52.046	464	10.162	0	23388000
D6RGI3;D6RER5;Q9NVA2	D6RGI3;D6RER5;Q9NVA2	Septin-11	2021-09-11	1	3.1	49.005	425	10.216	0	8392700
F5H669;Q8N684	F5H669;Q8N684	Cleavage and polyadenylation specificity factor subunit 7	CPSF7	1	2.9	41.265	374	10.247	10179000	0
Q96PK6	Q96PK6	RNA-binding protein 14	RBM14	1	1.6	69.491	669	10.306	32196000	0
E7EUH7;Q96PZ0	E7EUH7;Q96PZ0	Pseudouridylate synthase 7 homolog	PUS7	1	4.2	50.552	448	10.36	0	6661200
F8W0G4;F8VXH9;F8W1G6;H3BRU6;F8VZX2;Q15366	F8W0G4;F8VXH9;F8W1G6;H3BRU6;F8VZX2;Q15366	Poly(rC)-binding protein 2	PCBP2	1	8.2	16.637	158	10.671	6375200	0
J3QLL0;J3KS65;P52292	J3QLL0;J3KS65;P52292	Importin subunit alpha-1	KPNA2	1	12.7	15.234	134	10.817	0	0
P12004	P12004	Proliferating cell nuclear antigen	PCNA	1	8	28.768	261	10.862	7424600	0
A0A0C4DGH0;Q5ZPR3	A0A0C4DGH0;Q5ZPR3	CD276 antigen	CD276	1	6.7	41.767	388	11.181	0	3462300
C9JQV0;Q9BRJ6	C9JQV0;Q9BRJ6	Uncharacterized protein C7orf50	C7orf50	1	10.9	21.883	192	11.224	0	6007300
A2A2D0;P16949	A2A2D0;P16949	Stathmin	STMN1	2	16.5	9.7931	85	11.304	0	5553100
REV__Q9ULV0;REV__A0A0A0MR36	REV__Q9ULV0;REV__A0A0A0MR36			2	0	213.67	1848	11.368	11684000	3337400
P38117	P38117	Electron transfer flavoprotein subunit beta	ETFB	1	5.1	27.843	255	6.3369	0	21627000
Q5TCQ9	Q5TCQ9	Membrane-associated guanylate kinase, WW and PDZ domain-containing protein 3	MAGI3	1	0.8	162.95	1481	6.3384	0	3463000
H0YMV8;C9JLI6;Q71UM5	H0YMV8;C9JLI6;Q71UM5	40S ribosomal protein S27;40S ribosomal protein S27-like	RPS27L	2	26	11.345	100	6.3519	0	6762300
A0A669KBB0;E9PLY5;E9PNZ4;A0A5F9ZGX0;H0Y390;A0A590UJG2;H3BPE1;H3BQK9;Q9UPN3	A0A669KBB0;E9PLY5;E9PNZ4;A0A5F9ZGX0;H0Y390;A0A590UJG2;H3BPE1;H3BQK9;Q9UPN3	Microtubule-actin cross-linking factor 1, isoforms 1/2/3/5	MACF1	1	1.6	108.05	930	6.3717	0	3093000
K7ENY4;P51148	K7ENY4;P51148	Ras-related protein Rab-5C	RAB5C	1	16	16.956	150	6.375	0	4405400
K7ERE3;CON__ENSEMBL:ENSP00000377550;P13646;K7EMD9;CON__P19012;CON__P13646-1;P19012	K7ERE3;CON__ENSEMBL:ENSP00000377550;P13646;K7EMD9;CON__P19012;CON__P13646-1;P19012	Keratin, type I cytoskeletal 13;Keratin, type I cytoskeletal 15	KRT13;KRT15	3	7.7	45.26	415	6.3797	2399600	0
F6X3N5;F6UT28;B3KVK2;P62873	F6X3N5;F6UT28;B3KVK2;P62873	Guanine nucleotide-binding protein G(I)/G(S)/G(T) subunit beta-1	GNB1	1	8	18.34	163	6.3816	0	8503000
Q66K79	Q66K79	Carboxypeptidase Z	CPZ	1	1.5	73.655	652	6.3931	5880200000	0
A0A0A0MSM0;Q92598	A0A0A0MSM0;Q92598	Heat shock protein 105 kDa	HSPH1	1	1.2	88.841	782	6.3935	13867000	4059800
Q9ULW0	Q9ULW0	Targeting protein for Xklp2	TPX2	1	1.6	85.652	747	6.3987	0	6825700
Q14166	Q14166	Tubulin--tyrosine ligase-like protein 12	TTLL12	1	1.9	74.403	644	6.3997	0	1940700
Q9BV81	Q9BV81	ER membrane protein complex subunit 6	EMC6	1	10.9	12.017	110	6.3997	0	11223000
Q8WVC2;P63220	Q8WVC2;P63220	40S ribosomal protein S21	RPS21	1	13.6	8.85	81	6.3999	0	14156000
Q9H7B2	Q9H7B2	Ribosome production factor 2 homolog	RPF2	1	4.2	35.582	306	6.4043	0	8099800
P28074	P28074	Proteasome subunit beta type-5	PSMB5	1	4.6	28.48	263	6.415	0	12315000
Q8J015;M0QYS1;Q6NVV1;P40429	Q8J015;M0QYS1;Q6NVV1;P40429	Putative 60S ribosomal protein L13a protein RPL13AP3;60S ribosomal protein L13a	RPL13a;RPL13A;RPL13AP3	1	5.6	16.731	142	6.4176	0	47648000
E9PMH2;O00170	E9PMH2;O00170	AH receptor-interacting protein	AIP	1	6.5	26.595	232	6.4253	0	4938200
P10599	P10599	Thioredoxin	TXN	1	10.5	11.737	105	6.4259	0	23943000
D3YTB1;F8W727;P62910	D3YTB1;F8W727;P62910	60S ribosomal protein L32	RPL32	1	9.8	15.616	133	6.4312	0	36442000
Q9UGM1	Q9UGM1	Neuronal acetylcholine receptor subunit alpha-9	CHRNA9	1	2.5	54.807	479	6.4369	28499000	0
H0YLF3;F5H6I0;P61769	H0YLF3;F5H6I0;P61769	Beta-2-microglobulin;Beta-2-microglobulin form pI 5.3	B2M	1	14.1	8.4984	71	6.4402	0	34258000
P19174	P19174	1-phosphatidylinositol 4,5-bisphosphate phosphodiesterase gamma-1	PLCG1	1	1.1	148.53	1290	6.4407	12203000	0
P50416	P50416	Carnitine O-palmitoyltransferase 1, liver isoform	CPT1A	1	1.7	88.367	773	6.4424	0	10279000
Q2NL82	Q2NL82	Pre-rRNA-processing protein TSR1 homolog	TSR1	1	1.6	91.809	804	6.4466	0	5652700
O75489	O75489	NADH dehydrogenase [ubiquinone] iron-sulfur protein 3, mitochondrial	NDUFS3	1	4.9	30.241	264	6.4472	0	49233000
M0QYT5;G8JLK1;Q9NZ43	M0QYT5;G8JLK1;Q9NZ43	Vesicle transport protein USE1	USE1	1	6.8	17.799	161	6.4512	24357000	0
P25398	P25398	40S ribosomal protein S12	RPS12	1	7.6	14.515	132	6.4521	0	31510000
O00151	O00151	PDZ and LIM domain protein 1	PDLIM1	1	4.6	36.071	329	6.4562	0	13694000
Q9Y490	Q9Y490	Talin-1	TLN1	1	0.6	269.76	2541	6.4567	0	4504000
P11047	P11047	Laminin subunit gamma-1	LAMC1	1	0.9	177.6	1609	6.4687	0	0
C9JAQ0;Q9Y2M2	C9JAQ0;Q9Y2M2	Protein SSUH2 homolog	SSUH2	1	2.9	35.016	315	6.4701	0	31471000
P56385	P56385	ATP synthase subunit e, mitochondrial	ATP5I	1	14.5	7.9331	69	6.4727	4865000	0
A6NCC9;E9PME3;C9JHT9;C9JJV1;Q9Y5U2	A6NCC9;E9PME3;C9JHT9;C9JJV1;Q9Y5U2	Protein TSSC4	TSSC4	1	10.2	13.847	127	6.4754	0	6326100
B0QYQ6;A0A1B0GWK2;Q674X7	B0QYQ6;A0A1B0GWK2;Q674X7	Kazrin	KAZN	1	12	19.234	166	6.4805	0	14131000
Q15427	Q15427	Splicing factor 3B subunit 4	SF3B4	1	1.9	44.385	424	6.4917	16224000	0
Q15365	Q15365	Poly(rC)-binding protein 1	PCBP1	1	3.7	37.497	356	6.4927	0	0
E9PKF8;H0Y3P2;D3DQV9;P78344	E9PKF8;H0Y3P2;D3DQV9;P78344	Eukaryotic translation initiation factor 4 gamma 2	EIF4G2	1	6.5	20.674	185	6.4991	0	4890800
REV__O94910	REV__O94910			1	0	162.71	1474	6.4998	0	20181000
K7EL60;K7ER90;K7EL20;K7ENA8;O75821	K7EL60;K7ER90;K7EL20;K7ENA8;O75821	Eukaryotic translation initiation factor 3 subunit G	EIF3G	1	8.7	16.189	149	6.1296	0	3849200
Q5BKX8	Q5BKX8	Muscle-related coiled-coil protein	MURC	1	3.6	41.899	364	6.13	0	1749400
F8VVL1;O43583	F8VVL1;O43583	Density-regulated protein	DENR	1	12.5	17.77	160	6.133	0	4375000
D6R9Z7;P15954	D6R9Z7;P15954	Cytochrome c oxidase subunit 7C, mitochondrial	COX7C	1	16.1	6.3824	56	6.1337	17441000	17727000
Q92917	Q92917	G patch domain and KOW motifs-containing protein	GPKOW	1	4	52.228	476	6.1377	0	4042200
F8WJN3;Q16630	F8WJN3;Q16630	Cleavage and polyadenylation specificity factor subunit 6	CPSF6	1	3.3	52.269	478	6.1393	0	6454800
Q9NYH9	Q9NYH9	U3 small nucleolar RNA-associated protein 6 homolog	UTP6	1	1.7	70.193	597	6.1457	1728500	0
B4DIB3;A0A087X0I6;Q9P0L2	B4DIB3;A0A087X0I6;Q9P0L2	Serine/threonine-protein kinase MARK1	MARK1	1	2.4	87.455	780	6.1465	0	3220900
A0A1B0GUL7;P36507	A0A1B0GUL7;P36507	Dual specificity mitogen-activated protein kinase kinase 2	MAP2K2	1	2.7	45.208	405	6.1488	0	3330000
H0YGC7;F5H362;F5H755;F5H5A1;A0A3B3ISK9;Q4G176	H0YGC7;F5H362;F5H755;F5H5A1;A0A3B3ISK9;Q4G176	Acyl-CoA synthetase family member 3, mitochondrial	ACSF3	1	7.7	20.3	183	6.1513	0	2728800
G3V503;G3V5B3;G3V3E6;Q96HE7	G3V503;G3V5B3;G3V3E6;Q96HE7	ERO1-like protein alpha	ERO1L	1	13.6	14.405	125	6.1575	0	3286500
C9JDV8;H7C2U6;Q9BPW8	C9JDV8;H7C2U6;Q9BPW8	Protein NipSnap homolog 1	NIPSNAP1	1	12	9.2877	75	6.1741	0	13923000
P01893	P01893	Putative HLA class I histocompatibility antigen, alpha chain H	HLA-H	2	9.4	40.891	362	6.1761	0	2528100
F8VZ44	F8VZ44		AAAS	1	1.7	45.634	422	6.1913	13791000	0
Q99808	Q99808	Equilibrative nucleoside transporter 1	SLC29A1	1	2.4	50.219	456	6.1931	0	7183200
P45974	P45974	Ubiquitin carboxyl-terminal hydrolase 5	USP5	1	0.9	95.785	858	6.1938	0	12034000
P52756;P98175	P52756;P98175	RNA-binding protein 5;RNA-binding protein 10	RBM5;RBM10	1	1.2	92.153	815	6.1955	0	19994000
D6R9P3;D6RD18;D6RBZ0;Q99729	D6R9P3;D6RD18;D6RBZ0;Q99729	Heterogeneous nuclear ribonucleoprotein A/B	HNRNPAB	1	2.9	30.302	280	6.2003	8780900	0
E9PID8;E7EWR4;P33240;Q9H0L4	E9PID8;E7EWR4;P33240;Q9H0L4	Cleavage stimulation factor subunit 2;Cleavage stimulation factor subunit 2 tau variant	CSTF2;CSTF2T	1	2.5	46.665	438	6.2014	0	7476600
Q5T5C7;P49591	Q5T5C7;P49591	Serine--tRNA ligase, cytoplasmic	SARS	1	2.1	61.312	536	6.2091	0	13077000
E9PP11;E9PLK3;A6NEC2;P55786	E9PP11;E9PLK3;A6NEC2;P55786	Puromycin-sensitive aminopeptidase-like protein;Puromycin-sensitive aminopeptidase	NPEPPS;NPEPPSL1	1	6.5	22.302	201	6.2121	0	4819200
Q86X91;Q13308	Q86X91;Q13308	Inactive tyrosine-protein kinase 7	PTK7	1	2.6	50.445	459	6.2154	0	51129000
E9PH64;Q9Y6M9	E9PH64;Q9Y6M9	NADH dehydrogenase [ubiquinone] 1 beta subcomplex subunit 9	NDUFB9	1	12.5	20.383	168	6.2172	0	4620600
H0Y3P5;H7BZD5;H0Y786;A0A087X1N7;P20929	H0Y3P5;H7BZD5;H0Y786;A0A087X1N7;P20929	Nebulin	NEB	1	1.8	74.675	659	6.2204	0	7520600
C9JA17;C9JVW8;P38606	C9JA17;C9JVW8;P38606	V-type proton ATPase catalytic subunit A	ATP6V1A	1	6.5	20.14	184	6.2275	0	6668700
B7ZLQ5;A0A0A0MRP6;P28370	B7ZLQ5;A0A0A0MRP6;P28370	Probable global transcription activator SNF2L1	SMARCA1	1	1.4	124.33	1070	6.2287	0	2022200
O15226	O15226	NF-kappa-B-repressing factor	NKRF	1	1.6	77.672	690	6.2342	8194600	0
O76031	O76031	ATP-dependent Clp protease ATP-binding subunit clpX-like, mitochondrial	CLPX	1	2.4	69.223	633	6.2361	0	2683000
Q9Y265	Q9Y265	RuvB-like 1	RUVBL1	1	2.4	50.227	456	6.2421	0	28611000
P61129	P61129	Zinc finger CCCH domain-containing protein 6	ZC3H6	1	0.9	131.67	1189	6.253	13514000	6547400
A0A494C1N0;P26885	A0A494C1N0;P26885	Peptidyl-prolyl cis-trans isomerase FKBP2	FKBP2	1	7	18.562	171	6.253	0	5032000
G3V1D4;Q9NUP9	G3V1D4;Q9NUP9	Protein lin-7 homolog C	LIN7C	1	6.4	19.186	173	6.2561	0	5243400
C9J7Z4;Q8NCE0	C9J7Z4;Q8NCE0	tRNA-splicing endonuclease subunit Sen2	TSEN2	1	2.4	43.174	378	6.2569	9224700	7943500
P08243	P08243	Asparagine synthetase [glutamine-hydrolyzing]	ASNS	1	2.3	64.369	561	6.2623	0	5525300
F5H157;Q15286	F5H157;Q15286	Ras-related protein Rab-35	RAB35	1	6.5	21.214	185	6.2715	662790	4251900
A0A0C4DGR5;Q96IT1	A0A0C4DGR5;Q96IT1	Zinc finger protein 496	ZNF496	1	3.7	58.12	512	6.2746	0	3050800
M0R0W6;P30530	M0R0W6;P30530	Receptor protein-tyrosine kinase;Tyrosine-protein kinase receptor UFO	AXL	1	2.6	69.23	626	6.2808	0	0
Q9Y333	Q9Y333	U6 snRNA-associated Sm-like protein LSm2	LSM2	1	20	10.834	95	6.2874	0	7842000
C9JL30;A8MXB9;H7C3B2;A0A494C1B1;J3KQJ1;C9J660;F8WA42;Q8NBJ7	C9JL30;A8MXB9;H7C3B2;A0A494C1B1;J3KQJ1;C9J660;F8WA42;Q8NBJ7	Sulfatase-modifying factor 2	SUMF2	1	4.4	31.215	274	6.2947	0	10258000
A8MXY4;A6NN14	A8MXY4;A6NN14	Zinc finger protein 99;Zinc finger protein 729	ZNF99;ZNF729	1	1.2	100.79	864	6.2975	3560400	0
Q7RTR0	Q7RTR0	NACHT, LRR and PYD domains-containing protein 9	NLRP9	1	0.8	113.31	991	6.2985	85255000	0
E9PIZ8;K9J7I2;E9PQ68;O95169	E9PIZ8;K9J7I2;E9PQ68;O95169	NADH dehydrogenase [ubiquinone] 1 beta subcomplex subunit 8, mitochondrial	NDUFB8	1	12.7	7.913	71	6.2999	0	6903800
K7EQZ3;Q9GZP8	K7EQZ3;Q9GZP8	Immortalization up-regulated protein	IMUP	1	6.5	16.321	153	6.3116	40067000	0
Q14151	Q14151	Scaffold attachment factor B2	SAFB2	2	3.8	107.47	953	6.3157	0	3237900
A0A0U1RRM2;G3V1Q4;E7ES33;E7EPK1;Q16181	A0A0U1RRM2;G3V1Q4;E7ES33;E7EPK1;Q16181	Septin-7	2021-09-07	1	9.9	13.551	111	6.3274	0	10134000
F8WEQ7;F8WBR8;C9IZF9;A0A3B3IT07;Q8WUM4	F8WEQ7;F8WBR8;C9IZF9;A0A3B3IT07;Q8WUM4	Programmed cell death 6-interacting protein	PDCD6IP	1	16.7	7.9751	72	6.3301	0	25245000
REV__H0YEX0;REV__H0YCN2;REV__Q96T23	REV__H0YEX0;REV__H0YCN2;REV__Q96T23			1	0	18.51	165	6.3339	0	2334800
C9J8U2;G5E977;Q6XQN6	C9J8U2;G5E977;Q6XQN6	Nicotinate phosphoribosyltransferase	NAPRT	1	1.8	52.161	490	6.1062	0	0
A0A0A0MT98;A0A0G2JKZ1;A2AB90;A0A0G2JH37;A0A0A0MSV9;O15533	A0A0A0MT98;A0A0G2JKZ1;A2AB90;A0A0G2JH37;A0A0A0MSV9;O15533	Tapasin	TAPBP	1	3	38.309	361	6.1087	0	1543700
K7ERB2;C9J1E7;A0A087WU93;A0A087WZQ6;P63010;Q10567	K7ERB2;C9J1E7;A0A087WU93;A0A087WZQ6;P63010;Q10567	AP-2 complex subunit beta;AP-1 complex subunit beta-1	AP2B1;AP1B1	1	6.6	17.231	151	6.1125	0	10449000
Q9HB71	Q9HB71	Calcyclin-binding protein	CACYBP	1	4.8	26.21	228	6.1167	0	3464800
Q9HCG7	Q9HCG7	Non-lysosomal glucosylceramidase	GBA2	1	1.6	104.65	927	6.1191	0	1053400
P14854	P14854	Cytochrome c oxidase subunit 6B1	COX6B1	1	14	10.192	86	6.1217	0	0
REV__B7ZLU9;REV__Q14833	REV__B7ZLU9;REV__Q14833			1	0	96.138	865	6.1247	4240700	0
F5H1V1;F5H6T5;F8WDB3;F5H0C7;C9JPM4;C9J1Z8;F5H423;P84085;P18085;P84077;P61204	F5H1V1;F5H6T5;F8WDB3;F5H0C7;C9JPM4;C9J1Z8;F5H423;P84085;P18085;P84077;P61204	ADP-ribosylation factor 5;ADP-ribosylation factor 4;ADP-ribosylation factor 1;ADP-ribosylation factor 3	ARF3;ARF4;ARF5;ARF1	1	27.5	4.3503	40	6.0946	0	10867000
A0A087WXZ1;A0A087WT22;E7ESS1;A0A087X1Q1;J3KP33;A0A087WZU8;A0A0U1RQC9;P04637	A0A087WXZ1;A0A087WT22;E7ESS1;A0A087X1Q1;J3KP33;A0A087WZU8;A0A0U1RQC9;P04637	Cellular tumor antigen p53	TP53	1	7.7	20.741	182	6.0958	0	6530500
I3L239;I3L0K7;Q12931	I3L239;I3L0K7;Q12931	Heat shock protein 75 kDa, mitochondrial	TRAP1	1	5.1	24.93	215	6.0965	0	4444100
C9JLU1;P52434	C9JLU1;P52434	DNA-directed RNA polymerases I, II, and III subunit RPABC3	POLR2H	1	10.8	16.925	148	6.0967	0	4931800
REV__A0A384DVP2;REV__Q6UXS9	REV__A0A384DVP2;REV__Q6UXS9			1	0	38.75	340	6.1049	7581100	0
O15481	O15481	Melanoma-associated antigen B4	MAGEB4	1	6.1	38.923	346	6.0857	0	3714800
P07711	P07711	Cathepsin L1;Cathepsin L1 heavy chain;Cathepsin L1 light chain	CTSL	1	4.2	37.564	333	6.0876	0	3754700
Q8TBF4	Q8TBF4	Zinc finger CCHC-type and RNA-binding motif-containing protein 1	ZCRB1	1	3.7	24.591	217	6.0881	575540000	0
REV__Q7Z2Z1	REV__Q7Z2Z1			1	0	210.85	1910	6.0938	7043500	0
K7EPL2;Q9UBT2	K7EPL2;Q9UBT2	SUMO-activating enzyme subunit 2	UBA2	1	3.8	29.385	262	6.0426	65246000	0
Q9Y6X9	Q9Y6X9	MORC family CW-type zinc finger protein 2	MORC2	1	0.9	117.82	1032	6.0441	0	2703700
F8WF69;P09496	F8WF69;P09496	Clathrin light chain A	CLTA	1	3.8	27.818	260	6.0461	0	10448000
B9A062;P13995	B9A062;P13995	Bifunctional methylenetetrahydrofolate dehydrogenase/cyclohydrolase, mitochondrial;NAD-dependent methylenetetrahydrofolate dehydrogenase;Methenyltetrahydrofolate cyclohydrolase	MTHFD2	1	5	23.867	222	6.0471	0	9257600
Q14192	Q14192	Four and a half LIM domains protein 2	FHL2	1	6.5	32.193	279	6.054	0	4421600
Q71DI3	Q71DI3	Histone H3.2	HIST2H3A	6	46.3	15.388	136	6.058	16312000	0
Q9H4E7	Q9H4E7	Differentially expressed in FDCP 6 homolog	DEF6	1	1.7	73.91	631	6.0623	0	0
H0Y7V4;A0A075B6F3;Q96JB1	H0Y7V4;A0A075B6F3;Q96JB1	Dynein heavy chain 8, axonemal	DNAH8	1	0.3	478.87	4188	6.0641	0	2129200
P13747	P13747	HLA class I histocompatibility antigen, alpha chain E	HLA-E	1	3.1	40.057	358	6.0645	2532100	0
Q99459	Q99459	Cell division cycle 5-like protein	CDC5L	1	0.9	92.25	802	6.0663	0	9590300
E9PLA9;Q14444	E9PLA9;Q14444	Caprin-1	CAPRIN1	1	6.5	20.236	186	6.0679	9716100	0
I3L0K2;I3L3M7;I3L2R6;Q9BRA2	I3L0K2;I3L3M7;I3L2R6;Q9BRA2	Thioredoxin domain-containing protein 17	TXNDC17	1	18.7	8.3713	75	6.0693	3958300	0
Q13115	Q13115	Dual specificity protein phosphatase 4	DUSP4	1	2	42.953	394	6.0704	0	3988800
Q9C0D2	Q9C0D2	Centrosomal protein of 295 kDa	CEP295	1	0.6	295.17	2601	6.0708	0	0
H0Y8X4;O43598	H0Y8X4;O43598	2-deoxynucleoside 5-phosphate N-hydrolase 1	DNPH1	1	3.3	25.868	243	6.0735	0	4263100
Q9BVJ6	Q9BVJ6	U3 small nucleolar RNA-associated protein 14 homolog A	UTP14A	1	2.5	87.977	771	6.0803	0	2359400
REV__H0Y720;REV__Q9UPQ9	REV__H0Y720;REV__Q9UPQ9			1	0	148.57	1391	6.0832	0	12201000
E9PLA7;B4E227;E9PIN3;Q9UBU9	E9PLA7;B4E227;E9PIN3;Q9UBU9	Nuclear RNA export factor 1	NXF1	1	13	13.25	115	5.9193	0	2033800
M0R2H7;M0R0F9;W4VSQ9;Q15642	M0R2H7;M0R0F9;W4VSQ9;Q15642	Cdc42-interacting protein 4	TRIP10	1	5.2	39.964	343	5.9195	0	0
Q05048	Q05048	Cleavage stimulation factor subunit 1	CSTF1	1	4.2	48.357	431	5.9198	0	1906600
Q13595	Q13595	Transformer-2 protein homolog alpha	TRA2A	1	3.9	32.688	282	5.9206	0	8840400
P04733	P04733	Metallothionein-1F	MT1F	1	21.3	6.0863	61	5.9218	34607000	0
Q14696	Q14696	LDLR chaperone MESD	MESDC2	1	3.4	26.076	234	5.922	402820000	0
Q6IQ42;Q5JRI1;O75494	Q6IQ42;Q5JRI1;O75494	Serine/arginine-rich splicing factor 10	FUSIP1;SRSF10	1	18.8	8.3294	69	5.9235	0	4768400
Q92890	Q92890	Ubiquitin fusion degradation protein 1 homolog	UFD1L	1	3.9	34.5	307	5.9236	0	1855600
H3BLW0;Q5SQL3;J3KP92;Q86Z02	H3BLW0;Q5SQL3;J3KP92;Q86Z02	Homeodomain-interacting protein kinase 1	HIPK1	1	1.4	51.331	491	5.9239	10675000	0
J3QR09;J3KTE4;P84098	J3QR09;J3KTE4;P84098	Ribosomal protein L19;60S ribosomal protein L19	RPL19	1	5.2	23.134	193	5.926	5664600	0
Q9C0K7	Q9C0K7	STE20-related kinase adapter protein beta	STRADB	1	4.8	47.026	418	5.9267	18025000	0
C9JC63;E7EVY0;A0A087X0L7;J3KNA0;Q15070	C9JC63;E7EVY0;A0A087X0L7;J3KNA0;Q15070	Mitochondrial inner membrane protein OXA1L	OXA1L	1	8.9	12.728	112	5.9297	0	11437000
D6RAJ7;A0A087WT18;Q96A73	D6RAJ7;A0A087WT18;Q96A73	Putative monooxygenase p33MONOX	KIAA1191	1	7.4	10.329	95	5.9299	3362500	0
H0YLC3;A0A0S2Z4K7;A0A0A0MT83;P26440	H0YLC3;A0A0S2Z4K7;A0A0A0MT83;P26440	Isovaleryl-CoA dehydrogenase, mitochondrial	IVD	1	4.1	26.428	243	5.9317	3732900	0
Q9ULL0	Q9ULL0	Uncharacterized protein KIAA1210	KIAA1210	1	0.6	187.02	1709	5.9345	18210000	0
Q537H7	Q537H7	Spermatogenesis-associated protein 45	SPATA45	1	7.1	11.356	98	5.9359	0	3877500
B7Z6D5;Q96GQ7	B7Z6D5;Q96GQ7	Probable ATP-dependent RNA helicase DDX27	DDX27	1	1.7	86.604	765	5.9404	0	9086900
C9J7D1;C9J4S4;C9IZZ0;C9J4V0;C9J592;C9J8S3;P51149	C9J7D1;C9J4S4;C9IZZ0;C9J4V0;C9J592;C9J8S3;P51149	Ras-related protein Rab-7a	RAB7A	1	12.1	10.253	91	5.942	0	0
F8W696;P02647	F8W696;P02647	Apolipoprotein A-I;Proapolipoprotein A-I;Truncated apolipoprotein A-I	APOA1	1	4.5	27.908	245	5.9442	20709000	0
A0A0A0MRY1;C9JMN1;Q96SB8	A0A0A0MRY1;C9JMN1;Q96SB8	Structural maintenance of chromosomes protein 6	SMC6	1	4	50.946	445	5.9451	9234300	0
Q9C091;Q4ZG55	Q9C091;Q4ZG55	GREB1-like protein;Protein GREB1	GREB1L;GREB1	1	0.6	214.35	1923	5.9471	2607300	0
F8W0U6;F8VRV7;F8VW18;F8W1I6;Q13561	F8W0U6;F8VRV7;F8VW18;F8W1I6;Q13561	Dynactin subunit 2	DCTN2	1	20	5.0905	45	5.9497	18862000	0
C9JYW4;C9J7D8;Q8NE62	C9JYW4;C9J7D8;Q8NE62	Choline dehydrogenase, mitochondrial	CHDH	1	7.1	13.625	126	5.9499	0	5614200
P30048	P30048	Thioredoxin-dependent peroxide reductase, mitochondrial	PRDX3	1	4.3	27.692	256	5.9618	0	6435000
H7C1K0;H7C3A1;Q9BXP5	H7C1K0;H7C3A1;Q9BXP5	Serrate RNA effector molecule homolog	SRRT	1	23.4	5.3843	47	5.9625	0	5899100
Q5QPM0;Q5QPM1;Q5QPL9;Q9UKM9	Q5QPM0;Q5QPM1;Q5QPL9;Q9UKM9	RNA-binding protein Raly	RALY	1	4.1	18.66	171	5.9649	0	15884000
O43395	O43395	U4/U6 small nuclear ribonucleoprotein Prp3	PRPF3	1	1.5	77.528	683	5.966	0	3495000
Q15012	Q15012	Lysosomal-associated transmembrane protein 4A	LAPTM4A	1	5.6	26.8	233	5.9699	0	12300000
Q96H55	Q96H55	Unconventional myosin-XIX	MYO19	1	1.5	109.13	970	5.9722	0	92840000
G5E9R3;M0R0A1;C9J4Z3;Q6P4E4;E9PEL3;M0R2L6;P61513	G5E9R3;M0R0A1;C9J4Z3;Q6P4E4;E9PEL3;M0R2L6;P61513	60S ribosomal protein L37a	RPL37A	1	15.5	6.5677	58	5.9742	0	5751100
Q8IVT2	Q8IVT2	Mitotic interactor and substrate of PLK1	MISP	1	2.9	75.356	679	5.9781	0	3390900
Q96PE3	Q96PE3	Type I inositol 3,4-bisphosphate 4-phosphatase	INPP4A	1	1.2	109.95	977	5.9788	2203500	0
O14929	O14929	Histone acetyltransferase type B catalytic subunit	HAT1	1	3.8	49.512	419	5.9905	0	0
H3BQZ7;Q1KMD3	H3BQZ7;Q1KMD3	Heterogeneous nuclear ribonucleoprotein U-like protein 2	HNRNPUL2-BSCL2;HNRNPUL2	1	1.6	84.69	746	5.9973	0	3246900
A3KFI1;A0A087WTY6	A3KFI1;A0A087WTY6		NBL1	1	8.6	14.025	128	6.0063	2733700	0
P49792	P49792	E3 SUMO-protein ligase RanBP2	RANBP2	1	0.4	358.2	3224	6.0064	0	3488900
M0R1C0;M0R2H5;B4DJM9;M0QWZ7;Q9NP81	M0R1C0;M0R2H5;B4DJM9;M0QWZ7;Q9NP81	Serine--tRNA ligase, mitochondrial	SARS2	1	16.7	10.267	90	6.0096	0	2028700
A0A0G2JRX2;A0A087WU52;A0A0G2JRV9;A0A087WWL1;A0A087WVE1;A0A087WTQ3;A0A087WWZ1;A0A0G2JR96;A0A0G2JQT1;H7C229;E7EVJ5;Q7L576;Q96F07	A0A0G2JRX2;A0A087WU52;A0A0G2JRV9;A0A087WWL1;A0A087WVE1;A0A087WTQ3;A0A087WWZ1;A0A0G2JR96;A0A0G2JQT1;H7C229;E7EVJ5;Q7L576;Q96F07	Cytoplasmic FMR1-interacting protein 1;Cytoplasmic FMR1-interacting protein 2	CYFIP1;CYFIP2	1	7.3	17.608	151	6.012	0	6394900
A0A087WXU8;A0A1W2PRR2;F5GYL3;G3V529;Q9GZR7	A0A087WXU8;A0A1W2PRR2;F5GYL3;G3V529;Q9GZR7	ATP-dependent RNA helicase DDX24	DDX24	1	1.6	55.828	485	6.0179	8712600	0
P16402	P16402	Histone H1.3	HIST1H1D	4	20.4	22.35	221	6.0316	18683000	0
G5E9A8;Q9H5I1	G5E9A8;Q9H5I1	Histone-lysine N-methyltransferase SUV39H2	SUV39H2	1	17.8	4.8166	45	6.0397	981530	0
A0A2R8YGC7;A0A2R8YFZ7;Q14204	A0A2R8YGC7;A0A2R8YFZ7;Q14204	Cytoplasmic dynein 1 heavy chain 1	DYNC1H1	1	3.3	47.857	421	6.0399	0	3691400
E9PM49;E9PR30;P62861	E9PM49;E9PR30;P62861	40S ribosomal protein S30	FAU	1	6.5	11.498	108	6.04	7437100	0
REV__F8W0I9;REV__F8VVA6;REV__F8VP44;REV__F8W126;REV__Q96EZ8	REV__F8W0I9;REV__F8VVA6;REV__F8VP44;REV__F8W126;REV__Q96EZ8			1	0	15.388	144	6.0411	0	5865400
K7ES27;K7EM91;O43291	K7ES27;K7EM91;O43291	Kunitz-type protease inhibitor 2	SPINT2	1	13.2	11.198	106	5.8605	0	9906500
Q8WV19	Q8WV19	Vesicle transport protein SFT2A	SFT2D1	1	17	17.804	159	5.8637	0	0
P31930	P31930	Cytochrome b-c1 complex subunit 1, mitochondrial	UQCRC1	1	3.1	52.645	480	5.8656	0	3242800
Q9NQ03;Q9BWW7	Q9NQ03;Q9BWW7	Transcriptional repressor scratch 2;Transcriptional repressor scratch 1	SCRT2;SCRT1	1	3.3	32.583	307	5.8671	63577000	0
C9JZG6;F8WDC0;A0A140TA42;A0A0G2JKF9;Q9UBS5	C9JZG6;F8WDC0;A0A140TA42;A0A0G2JKF9;Q9UBS5	Gamma-aminobutyric acid type B receptor subunit 1	GABBR1	1	7.7	17.172	156	5.8673	25118000	0
Q9Y2B4	Q9Y2B4	TP53-target gene 5 protein	TP53TG5	1	3.4	34.019	290	5.8686	0	0
P20042	P20042	Eukaryotic translation initiation factor 2 subunit 2	EIF2S2	1	4.5	38.388	333	5.8707	0	3146900
B4DG22;B1AXG1;B7ZB17;P51812	B4DG22;B1AXG1;B7ZB17;P51812	Ribosomal protein S6 kinase alpha-3	RPS6KA3	1	1.8	80.583	711	5.8715	0	6062000
A0A0A6YYC8;A0A5F9ZHI8;A0A590UK10;Q6ZSZ5	A0A0A6YYC8;A0A5F9ZHI8;A0A590UK10;Q6ZSZ5	Rho guanine nucleotide exchange factor 18	ARHGEF18	1	2.6	41.2	382	5.8727	0	37667000
J3KPH2;Q9BYJ1	J3KPH2;Q9BYJ1	Hydroperoxide isomerase ALOXE3	ALOXE3	1	1.4	97.763	867	5.8728	19119000	0
Q96AG4	Q96AG4	Leucine-rich repeat-containing protein 59	LRRC59	1	3.3	34.93	307	5.8734	0	8944000
P23352	P23352	Anosmin-1	KAL1	1	1	76.111	680	5.8736	0	13139000
G3V4X8;G3V3A4;Q13573	G3V4X8;G3V3A4;Q13573	SNW domain-containing protein 1	SNW1	1	4.8	43.331	374	5.8766	0	1717400
A0A087X1U8;Q5JTH9	A0A087X1U8;Q5JTH9	RRP12-like protein	RRP12	1	6.2	19.147	176	5.8774	0	3919100
J3KS31;J3QRS9;X6R4W8;O43670	J3KS31;J3QRS9;X6R4W8;O43670	BUB3-interacting and GLEBS motif-containing protein ZNF207	ZNF207	1	3.8	34.987	341	5.8795	5953500	0
A0A096LNZ9;A0A096LPJ4;P05161	A0A096LNZ9;A0A096LPJ4;P05161	Ubiquitin-like protein ISG15	ISG15	1	9.1	15.562	143	5.8798	931800	0
H7C312;H7BZ20;P23919	H7C312;H7BZ20;P23919	Thymidylate kinase	DTYMK	1	5.9	19.368	170	5.8832	0	10171000
O15067	O15067	Phosphoribosylformylglycinamidine synthase	PFAS	1	0.7	144.73	1338	5.8848	0	5628700
A3KMH1	A3KMH1	von Willebrand factor A domain-containing protein 8	VWA8	1	0.5	214.82	1905	5.8869	0	14724000
O14684	O14684	Prostaglandin E synthase	PTGES	1	6.6	17.102	152	5.8905	0	6389600
Q9H9B4	Q9H9B4	Sideroflexin-1	SFXN1	1	2.8	35.619	322	5.8927	0	3606200
H7BYH4;P00441	H7BYH4;P00441	Superoxide dismutase [Cu-Zn]	SOD1	1	7.4	13.909	135	5.8949	0	3826600
Q8N556	Q8N556	Actin filament-associated protein 1	AFAP1	1	1.4	80.724	730	5.8965	3837000	2041700
O95218	O95218	Zinc finger Ran-binding domain-containing protein 2	ZRANB2	1	3.6	37.404	330	5.8972	0	5332800
C9JFK9;O95817	C9JFK9;O95817	BAG family molecular chaperone regulator 3	BAG3	1	9.5	34.759	325	5.8983	0	6696100
C9J196	C9J196		DAG1	1	10.4	11.249	106	5.8998	0	0
A0A0U1RQW2;A0A0U1RQH7;H0Y4X3;G3XAC6;Q14498	A0A0U1RQW2;A0A0U1RQH7;H0Y4X3;G3XAC6;Q14498	RNA-binding protein 39	RBM39	1	10.4	17.567	163	5.9035	0	17753000
Q9BXW6	Q9BXW6	Oxysterol-binding protein-related protein 1	OSBPL1A	1	0.9	108.47	950	5.9058	0	0
Q9HCD5	Q9HCD5	Nuclear receptor coactivator 5	NCOA5	1	1.6	65.536	579	5.906	7150400	0
E7ERA2;P61313	E7ERA2;P61313	Ribosomal protein L15;60S ribosomal protein L15	RPL15	1	15.9	5.1259	44	5.9067	32823000	0
F5H8D6;F8WDQ8;B7ZB24;H0YGQ3;F5H1U9;O75970	F5H8D6;F8WDQ8;B7ZB24;H0YGQ3;F5H1U9;O75970	Multiple PDZ domain protein	MPDZ	1	7	14.251	128	5.9084	39065000	0
Q6IFG1	Q6IFG1	Olfactory receptor 52E8	OR52E8	1	4.4	35.913	317	5.9085	684490	0
X6R772;Q9H0R6	X6R772;Q9H0R6	Glutamyl-tRNA(Gln) amidotransferase subunit A, mitochondrial	QRSL1	1	5.6	34.025	319	5.9086	795720	0
Q9BRQ0	Q9BRQ0	Pygopus homolog 2	PYGO2	1	2.7	41.244	406	5.9091	0	0
A2IDC7;Q4TT37;A2IDC6;Q13084	A2IDC7;Q4TT37;A2IDC6;Q13084	39S ribosomal protein L28, mitochondrial	MRPL28	1	6.7	23.146	194	5.9116	0	2573700
E7EWB4;Q9BPU6	E7EWB4;Q9BPU6	Dihydropyrimidinase-related protein 5	DPYSL5	1	3.7	20.768	189	5.9118	82157000	0
REV__G5E968;REV__P10645	REV__G5E968;REV__P10645			1	0	34.269	306	5.9144	67739000	0
REV__H7C4K3;REV__P05556	REV__H7C4K3;REV__P05556			1	0	7.8963	70	5.8601	0	0
REV__Q8TER5	REV__Q8TER5			1	0	164.66	1519	5.8601	0	0
A6NGA6;Q9Y5S8	A6NGA6;Q9Y5S8	NADPH oxidase 1	NOX1	1	1.7	60.945	527	5.839	0	99253000
Q7Z6K1	Q7Z6K1	THAP domain-containing protein 5	THAP5	1	3	45.416	395	5.8413	0	702290
Q9UKP3	Q9UKP3	Integrin beta-1-binding protein 2	ITGB1BP2	1	2	38.382	347	5.8462	6377400	0
J3QRU4;F8WCA0;L7N2F9;P63027	J3QRU4;F8WCA0;L7N2F9;P63027	Vesicle-associated membrane protein 2	VAMP2	1	14.2	12.251	113	5.853	0	7183600
F8WEH6	F8WEH6		ETV1	1	3.5	41.586	367	5.8581	0	0
K7ELS0;K7ERU7;K7EN60;Q9BQ61	K7ELS0;K7ERU7;K7EN60;Q9BQ61	Uncharacterized protein C19orf43	C19orf43	1	19.7	13.503	132	5.8598	0	1971100
REV__Q8WXD9	REV__Q8WXD9			1	0	149.81	1431	5.8601	0	0
Q9UBR2	Q9UBR2	Cathepsin Z	CTSZ	1	4	33.868	303	5.8309	0	2705400
P29317	P29317	Ephrin type-A receptor 2	EPHA2	1	1	108.27	976	5.8319	4512200	0
F8VZ29;F8VSD4;F8VV71;P61088;Q5JXB2	F8VZ29;F8VSD4;F8VV71;P61088;Q5JXB2	Ubiquitin-conjugating enzyme E2 N;Putative ubiquitin-conjugating enzyme E2 N-like	UBE2N;UBE2NL	1	11.5	9.7441	87	5.8363	0	104030000
REV__Q13183	REV__Q13183			1	0	64.409	592	5.837	0	18024000
A0A0A0MRM2;Q86VF7	A0A0A0MRM2;Q86VF7	Nebulin-related-anchoring protein	NRAP	1	1.1	197.2	1731	5.8274	0	10809000
P01023	P01023	Alpha-2-macroglobulin	A2M	1	1.4	163.29	1474	5.8278	0	3646600
H7C2Y5;Q9UBS4	H7C2Y5;Q9UBS4	DnaJ homolog subfamily B member 11	DNAJB11	1	6.6	19.149	167	5.8279	8333600	0
CON__Q29443;CON__Q0IIK2	CON__Q29443;CON__Q0IIK2			1	2	75.829	685	5.8282	0	3090300
F5H8K4;O43242	F5H8K4;O43242	26S proteasome non-ATPase regulatory subunit 3	PSMD3	1	9.3	9.6568	86	5.8284	15485000	0
A0A087X004;Q9UI32	A0A087X004;Q9UI32	Glutaminase liver isoform, mitochondrial	GLS2	1	2.1	37.093	337	5.8303	27641000	0
REV__A0A1B0GTX4;REV__A0A096LNR9;REV__A0A1B0GUM4;REV__A0A669KBC2;REV__O76039	REV__A0A1B0GTX4;REV__A0A096LNR9;REV__A0A1B0GUM4;REV__A0A669KBC2;REV__O76039			1	0	53.512	471	5.8308	0	21625000
REV__A0A087WTG3;REV__Q13618	REV__A0A087WTG3;REV__Q13618			1	0	39.147	342	5.8267	0	23495000
A0A087WTZ5;E9PJ81;E9PRQ7;Q04323	A0A087WTZ5;E9PJ81;E9PRQ7;Q04323	UBX domain-containing protein 1	UBXN1	1	3.4	27.015	238	5.8192	0	4018700
Q86V35	Q86V35	Calcium-binding protein 7	CABP7	1	3.3	24.453	215	5.8205	0	53614000
Q8N766	Q8N766	ER membrane protein complex subunit 1	EMC1	1	1	111.76	993	5.8215	11517000	0
Q9P2M7	Q9P2M7	Cingulin	CGN	1	0.8	136.38	1197	5.8216	0	665920
Q9UIG0	Q9UIG0	Tyrosine-protein kinase BAZ1B	BAZ1B	1	1.5	170.9	1483	5.8225	0	3119400
REV__A8MYZ0	REV__A8MYZ0			1	0	51.975	460	5.8265	979290	0
Q8IZ57	Q8IZ57	Neurensin-1	NRSN1	1	4.1	21.474	195	5.7989	3080800	0
M0QXY2	M0QXY2		SLC27A1	1	19.8	10.211	96	5.7996	0	3714800
P05198	P05198	Eukaryotic translation initiation factor 2 subunit 1	EIF2S1	1	3.8	36.112	315	5.7999	0	7937700
E9PNW8;Q8WVX9	E9PNW8;Q8WVX9	Fatty acyl-CoA reductase 1	FAR1	1	4.2	37.481	335	5.8007	0	0
A0A1B0GVW6;Q9NP73	A0A1B0GVW6;Q9NP73	Putative bifunctional UDP-N-acetylglucosamine transferase and deubiquitinase ALG13	ALG13	1	6.4	32.816	296	5.8024	0	5617300
A0A0A0MSV2;Q7Z2W7	A0A0A0MSV2;Q7Z2W7	Transient receptor potential cation channel subfamily M member 8	TRPM8	1	2.4	87.058	753	5.8043	0	2034000
Q7Z6R9	Q7Z6R9	Transcription factor AP-2-delta	TFAP2D	1	1.5	49.577	452	5.8049	0	98054000
F5GWN1;J3KRP6;J3QS72;X6R3J2;J3QQM2;J3KT74;J3QQW2;Q15532	F5GWN1;J3KRP6;J3QS72;X6R3J2;J3QQM2;J3KT74;J3QQW2;Q15532	Protein SSXT	SS18	1	19.5	4.3871	41	5.8051	0	7057100
A0A096LPC8;Q96SU4	A0A096LPC8;Q96SU4	Oxysterol-binding protein-related protein 9	OSBPL9	1	10.1	15.376	129	5.8063	0	1487900
S4R456;K7EM56;A0A0B4J2B4;K7EJ78;S4R417;K7EQJ5;K7ELC2;P62841	S4R456;K7EM56;A0A0B4J2B4;K7EJ78;S4R417;K7EQJ5;K7ELC2;P62841	40S ribosomal protein S15	RPS15	1	17.6	8.0266	68	5.8065	0	11475000
K7EM17;K7EK35;P51692;P42229	K7EM17;K7EK35;P51692;P42229	Signal transducer and activator of transcription;Signal transducer and activator of transcription 5B;Signal transducer and activator of transcription 5A	STAT5A;STAT5B	1	4.8	26.181	229	5.8072	0	0
Q68D91	Q68D91	Metallo-beta-lactamase domain-containing protein 2	MBLAC2	1	4.7	31.371	279	5.8175	0	2408200
REV__Q86W67;REV__H7C3M9	REV__Q86W67;REV__H7C3M9			1	0	23.752	206	5.8185	0	3122200
A0A590UK95;A0A590UK44;A0A590UJQ1;Q96J02	A0A590UK95;A0A590UK44;A0A590UJQ1;Q96J02	E3 ubiquitin-protein ligase Itchy homolog	ITCH	1	1.8	62.007	553	5.7695	0	4035700
K7ERG4;P62316	K7ERG4;P62316	Small nuclear ribonucleoprotein Sm D2	SNRPD2	1	9	8.7769	78	5.7733	26025000	0
CON__Q9H552	CON__Q9H552			6	11.2	55.151	499	5.7743	0	0
Q9Y5E9	Q9Y5E9	Protocadherin beta-14	PCDHB14	1	2.5	87.547	798	5.7791	0	15010000
A0A087WXC6;E9PF19;Q96E41;Q9Y4P3	A0A087WXC6;E9PF19;Q96E41;Q9Y4P3	Transducin beta-like protein 2	TBL2	1	12.5	11.129	96	5.7803	0	9368000
C9JHK9;C9JZV3;Q9UG63	C9JHK9;C9JZV3;Q9UG63	ATP-binding cassette sub-family F member 2	ABCF2	1	5	26.93	240	5.7816	0	5367700
A0A3B3IRW2;A0A3B3IRK6;Q13724	A0A3B3IRW2;A0A3B3IRK6;Q13724	Mannosyl-oligosaccharide glucosidase	MOGS	1	2	62.248	562	5.7822	0	11721000
Q9NQ50	Q9NQ50	39S ribosomal protein L40, mitochondrial	MRPL40	1	4.4	24.49	206	5.7825	3946700	0
I3L2B0;A0A494C0R8	I3L2B0;A0A494C0R8		CLUH	1	1.3	144.67	1297	5.7843	0	3249400
Q99519	Q99519	Sialidase-1	NEU1	1	2.7	45.467	415	5.7865	0	7746100
Q9UJC3	Q9UJC3	Protein Hook homolog 1	HOOK1	1	1.4	84.647	728	5.7883	13804000	0
D6RIW8;Q9NW82	D6RIW8;Q9NW82	WD repeat-containing protein 70	WDR70	1	3.4	43.24	387	5.7889	0	7790400
A0A2R8Y7K4;F5GZB4;Q8IVV2	A0A2R8Y7K4;F5GZB4;Q8IVV2	Lipoxygenase homology domain-containing protein 1	LOXHD1	1	0.6	259.29	2273	5.7896	11844000	0
G3V161;Q8NAB2	G3V161;Q8NAB2	Kelch repeat and BTB domain-containing protein 3	KBTBD3	1	1.3	60.675	533	5.7899	2023700	0
F8WBE5;P02786	F8WBE5;P02786	Transferrin receptor protein 1;Transferrin receptor protein 1, serum form	TFRC	1	14.8	8.8809	81	5.7905	0	9022700
P06756	P06756	Integrin alpha-V;Integrin alpha-V heavy chain;Integrin alpha-V light chain	ITGAV	1	1	116.04	1048	5.7928	0	5732100
REV__H7BYT0	REV__H7BYT0			1	0	12.752	125	5.796	0	4128500
E9PL01;A0A087WUC6;E9PI68;Q15005	E9PL01;A0A087WUC6;E9PI68;Q15005	Signal peptidase complex subunit 2	SPCS2	1	5.7	17.027	157	5.7605	0	982590
O00571;A0A0D9SFB3;A0A2R8Y645;A0A2R8Y4A4;A0A2R8YFS5;A0A2U3TZJ9;A0A2R8YFR4;A0A0D9SG12;A0A2R8YCW1;A0A2R8YF78;F6S8Q4;A0A2R8Y5G6;A0A2R8YDH3;A0A2R8Y7T2;A0A2R8YDT5;A0A0D9SF53;O15523;A0A0J9YVQ7;A0A087WVZ1	O00571;A0A0D9SFB3;A0A2R8Y645;A0A2R8Y4A4;A0A2R8YFS5;A0A2U3TZJ9;A0A2R8YFR4;A0A0D9SG12;A0A2R8YCW1;A0A2R8YF78;F6S8Q4;A0A2R8Y5G6;A0A2R8YDH3;A0A2R8Y7T2;A0A2R8YDT5;A0A0D9SF53;O15523;A0A0J9YVQ7;A0A087WVZ1	ATP-dependent RNA helicase DDX3X;ATP-dependent RNA helicase DDX3Y	DDX3X;DDX3Y	2	3.2	73.243	662	5.7607	0	9280900
REV__Q7Z6Z7	REV__Q7Z6Z7			1	0	481.89	4374	5.7665	11144000	0
REV__C9JRN9;REV__Q8WWR8	REV__C9JRN9;REV__Q8WWR8			1	0	27.808	260	5.76	14058000	0
F8VX58;F8VXZ8;F8VUF6;F8VWU0;P07585	F8VX58;F8VXZ8;F8VUF6;F8VWU0;P07585	Decorin	DCN	1	8.4	13.286	119	5.7554	25913000	0
H7C0V2;A0A494BZX8;A0A1W2PQ90;Q92878	H7C0V2;A0A494BZX8;A0A1W2PQ90;Q92878	DNA repair protein RAD50	RAD50	1	8.9	18.059	157	5.7556	1131000	0
Q6Q0C0	Q6Q0C0	E3 ubiquitin-protein ligase TRAF7	TRAF7	1	1.8	74.608	670	5.757	1018700	0
Q9BUQ8	Q9BUQ8	Probable ATP-dependent RNA helicase DDX23	DDX23	1	1.3	95.581	820	5.758	0	3941000
O43819	O43819	Protein SCO2 homolog, mitochondrial	SCO2	1	3	29.81	266	5.7582	0	6999000
REV__P12883;REV__P13535;REV__Q9UKX3;REV__Q9Y623;REV__P13533;REV__P12882;REV__P11055;REV__Q9UKX2;REV__A0A6E1W127;REV__A7E2Y1	REV__P12883;REV__P13535;REV__Q9UKX3;REV__Q9Y623;REV__P13533;REV__P12882;REV__P11055;REV__Q9UKX2;REV__A0A6E1W127;REV__A7E2Y1			1	0	223.09	1935	5.7594	0	4030600
E2QRF9;O75496	E2QRF9;O75496	Geminin	GMNN	1	6.7	20.539	179	5.7517	0	1704700
REV__Q9UK96	REV__Q9UK96			1	0	105.19	956	5.7526	0	63999000
H3BU01	H3BU01		LCMT2	1	17.9	4.1316	39	5.7422	1079200	0
Q69YN4	Q69YN4	Protein virilizer homolog	KIAA1429	1	0.5	202.02	1812	5.7449	0	3677300
Q9BXM7	Q9BXM7	Serine/threonine-protein kinase PINK1, mitochondrial	PINK1	1	7.1	62.768	581	5.7456	6838600	0
P98088	P98088	Mucin-5AC	MUC5AC	1	0.4	585.56	5654	5.7475	2257800	0
F8VWZ8;Q52LW3	F8VWZ8;Q52LW3	Rho GTPase-activating protein 29	ARHGAP29	1	1.3	117.42	1035	5.7486	783670	0
A6NHR9	A6NHR9	Structural maintenance of chromosomes flexible hinge domain-containing protein 1	SMCHD1	1	0.7	226.37	2005	5.7492	940800	0
H0YDF6	H0YDF6		NHSL1	1	4.1	19.249	169	5.7494	0	3114000
G3V5X7;Q99973	G3V5X7;Q99973	Telomerase protein component 1	TEP1	1	0.3	278.02	2519	5.75	0	2886200
REV__B7ZL14;REV__H0Y7W6;REV__Q96RU3	REV__B7ZL14;REV__H0Y7W6;REV__Q96RU3			1	0	64.071	551	5.7502	0	2874100
REV__A7XYQ1	REV__A7XYQ1			1	0	92.657	873	5.7417	948960	0
REV__Q13608	REV__Q13608			1	0	104.06	980	5.7414	0	125550000
A0A0A0MRA3;A0A0A0MTS7;Q8WZ42	A0A0A0MRA3;A0A0A0MTS7;Q8WZ42	Titin	TTN	1	0	3014	27118	5.7412	0	1427800000
REV__P46019	REV__P46019			1	0	138.41	1235	5.7413	0	8713100
A0A0A0MRJ7;P12259	A0A0A0MRJ7;P12259	Coagulation factor V;Coagulation factor V heavy chain;Coagulation factor V light chain	F5	1	0.5	252.23	2229	5.7387	10170000	0
Q5SQI0	Q5SQI0	Alpha-tubulin N-acetyltransferase 1	ATAT1	1	2.6	46.81	421	5.7391	0	5821800
A0A0U1RQM8;A0A0U1RQU2;A0A0U1RRI9;A0A0U1RQE9;A0A0U1RQL2;C9J165;A0A0U1RQT0;A0A1B0GVU9;P47897	A0A0U1RQM8;A0A0U1RQU2;A0A0U1RRI9;A0A0U1RQE9;A0A0U1RQL2;C9J165;A0A0U1RQT0;A0A1B0GVU9;P47897	Glutamine--tRNA ligase	QARS	1	8.1	19.098	173	5.7397	0	891380
H0YCZ3;Q5VSG8	H0YCZ3;Q5VSG8	Glycoprotein endo-alpha-1,2-mannosidase-like protein	MANEAL	1	13.8	14.963	130	5.7409	1004200	0
REV__Q6UY14	REV__Q6UY14			1	0	116.54	1074	5.7412	0	6872800
REV__A0A087X139	REV__A0A087X139			1	0	29.958	255	5.7366	0	6465500
E9PNW4;A0A2U3TZL5;P13987	E9PNW4;A0A2U3TZL5;P13987	CD59 glycoprotein	CD59	1	13.9	11.985	108	5.7309	3091500	0
J3KNC3;A6NFE2	J3KNC3;A6NFE2	Single-pass membrane and coiled-coil domain-containing protein 2	SMCO2	1	3.4	33.803	293	5.7313	0	18959000
Q6NXR6;Q86TU7	Q6NXR6;Q86TU7	Histone-lysine N-methyltransferase setd3	SETD3	1	3.1	33.329	292	5.7314	0	24522000
O75132	O75132	Zinc finger BED domain-containing protein 4	ZBED4	1	0.9	130.32	1171	5.7317	16185000	0
Q9Y3I0	Q9Y3I0	tRNA-splicing ligase RtcB homolog	RTCB	1	2.8	55.21	505	5.7344	6029300	0
J3QT56;Q9NX55	J3QT56;Q9NX55	Huntingtin-interacting protein K	HYPK	1	13.4	9.2488	82	5.7351	4841700	0
REV__D6REZ4;REV__Q9C093;REV__A0A1B0GWD8	REV__D6REZ4;REV__Q9C093;REV__A0A1B0GWD8			1	0	108.55	943	5.7355	11484000	1839700
J3QQN1;P40306	J3QQN1;P40306	Proteasome subunit beta type-10	PSMB10	1	10.1	14.21	138	5.6914	2556000	0
H7C2H9;A8MXR3;P55345	H7C2H9;A8MXR3;P55345	Protein arginine N-methyltransferase 2	PRMT2	1	12.4	21.857	194	5.6921	3803800	0
H0Y854	H0Y854		ATP11B	1	11.1	12.186	108	5.719	0	6058500
B9A063;Q6PIF6	B9A063;Q6PIF6	Unconventional myosin-VIIb	MYO7B	1	0.7	110.38	969	5.6929	0	6259100
Q5SZE2;Q5SZE3;H0YKH6;Q5SZE4;Q5SZE1;Q96G23	Q5SZE2;Q5SZE3;H0YKH6;Q5SZE4;Q5SZE1;Q96G23	Ceramide synthase 2	CERS2	1	7	15.32	128	5.7191	0	8355700
H3BPW3;H3BVA5;H3BPC6;H3BRC0;H3BSJ5;H3BNT2;O75208	H3BPW3;H3BVA5;H3BPC6;H3BRC0;H3BSJ5;H3BNT2;O75208	Ubiquinone biosynthesis protein COQ9, mitochondrial	COQ9	1	20.6	11.422	102	5.693	0	0
Q9C0B7	Q9C0B7	Transport and Golgi organization protein 6 homolog	TANGO6	1	1.6	120.75	1094	5.7213	0	1920100
Q13442	Q13442	28 kDa heat- and acid-stable phosphoprotein	PDAP1	1	5	20.63	181	5.6936	23735000	0
Q9H2J1	Q9H2J1	Uncharacterized protein ARRDC1-AS1	ARRDC1-AS1	1	12.5	18.048	176	5.7217	3044500	0
J3KTJ3;P62829	J3KTJ3;P62829	60S ribosomal protein L23	RPL23	1	9.9	8.8994	81	5.6956	0	17562000
M0R1F6;M0QXA0;M0QZ09;Q8N6T7	M0R1F6;M0QXA0;M0QZ09;Q8N6T7	NAD-dependent protein deacetylase sirtuin-6	SIRT6	1	8.1	20.246	186	5.7218	26221000	0
P35414	P35414	Apelin receptor	APLNR	1	6.3	42.66	380	5.6967	0	7363300
J3QT89	J3QT89		PTPN4	1	5.8	14.233	121	5.7225	10749000	0
H7C549;O60840	H7C549;O60840	Voltage-dependent L-type calcium channel subunit alpha-1F	CACNA1F	1	20.7	13.15	116	5.6967	0	3131200
A0A0A0MTC1;A0A0A0MTR7;Q63HN8	A0A0A0MTC1;A0A0A0MTR7;Q63HN8	E3 ubiquitin-protein ligase RNF213	RNF213	1	0.2	596.48	5256	5.7238	4821500	0
Q9BPX3	Q9BPX3	Condensin complex subunit 3	NCAPG	1	1.7	114.33	1015	5.6967	0	2450100
Q16658	Q16658	Fascin	FSCN1	1	2.4	54.529	493	5.7247	0	0
F5H3H7;Q9Y644	F5H3H7;Q9Y644	Beta-1,3-N-acetylglucosaminyltransferase radical fringe	RFNG	1	7.3	22.804	205	5.6978	897670	0
F5GWJ5;Q96MS0	F5GWJ5;Q96MS0	Roundabout homolog 3	ROBO3	1	3	146.05	1364	5.727	2263000	0
Q5T1S4;Q5T1S5;Q7Z6M1	Q5T1S4;Q5T1S5;Q7Z6M1	Rab9 effector protein with kelch motifs	RABEPK	1	9.7	17.146	154	5.6978	239100	0
F8VUX9;Q96KV7	F8VUX9;Q96KV7	WD repeat-containing protein 90	WDR90	1	0.6	187.68	1750	5.7275	0	3616300
Q93088	Q93088	Betaine--homocysteine S-methyltransferase 1	BHMT	1	4.2	44.998	406	5.698	1400300	0
Q9NR21	Q9NR21	Poly [ADP-ribose] polymerase 11	PARP11	1	8.9	39.596	338	5.728	15186000	0
O95205;Q5VZF2	O95205;Q5VZF2	Muscleblind-like protein 2	MBLL;MBNL2	1	4.7	28.14	255	5.698	7700400	0
CON__P20930;P20930	CON__P20930;P20930	Filaggrin	FLG	1	1.7	435.16	4061	5.728	15588000	0
Q5TEC6;A0A590UJL8	Q5TEC6	Histone H3	HIST2H3PS2	5	22.8	15.43	136	5.6983	1215300	0
H3BLT5;H0Y781;Q2LD37	H3BLT5;H0Y781;Q2LD37	Uncharacterized protein KIAA1109	KIAA1109	1	1.4	152.56	1381	5.6987	0	1805700
REV__H3BSZ2	REV__H3BSZ2			1	0	53.086	480	5.7303	4821500	0
Q5TZF3	Q5TZF3	Ankyrin repeat domain-containing protein 45	ANKRD45	1	3.8	29.977	266	5.6987	0	7622600
Q8NFT8	Q8NFT8	Delta and Notch-like epidermal growth factor-related receptor	DNER	1	3.4	78.474	737	5.6992	787220	0
A0A1B0GV06;A0A1B0GTP7;A0A1B0GUE3;A0A1B0GUG1;A0A1B0GUW4;E7EMM4;A0A1B0GW68;A0A1B0GUA4;A0A1B0GTM3;A0A1B0GTZ5;A0A1B0GUH5;Q13510	A0A1B0GV06;A0A1B0GTP7;A0A1B0GUE3;A0A1B0GUG1;A0A1B0GUW4;E7EMM4;A0A1B0GW68;A0A1B0GUA4;A0A1B0GTM3;A0A1B0GTZ5;A0A1B0GUH5;Q13510	Acid ceramidase;Acid ceramidase subunit alpha;Acid ceramidase subunit beta	ASAH1	1	5.5	22.837	200	5.6993	0	0
H0YBM5;G3V124;A0A087WTU6;Q9NRS4	H0YBM5;G3V124;A0A087WTU6;Q9NRS4	Transmembrane protease serine 4	TMPRSS4	1	9.5	16.279	148	5.6995	465720	0
M0R1Q3	M0R1Q3		GPR108	1	10.3	15.634	145	5.7006	895480	0
Q8IXW5	Q8IXW5	Putative RNA polymerase II subunit B1 CTD phosphatase RPAP2	RPAP2	1	3.8	69.508	612	5.7011	0	6172100
CON__Q8VED5;CON__Q5XKE5;Q5XKE5	CON__Q8VED5;CON__Q5XKE5;Q5XKE5	Keratin, type II cytoskeletal 79	KRT79	3	4.5	57.552	531	5.7014	5095700	0
P56180	P56180	Putative tyrosine-protein phosphatase TPTE	TPTE	1	2.5	64.322	551	5.7024	0	2962800
F5H7M9	F5H7M9		CCAR1	1	8.8	18.302	171	5.7035	3119100	0
P61026	P61026	Ras-related protein Rab-10	RAB10	2	11.5	22.541	200	5.7039	0	0
E7EV07	E7EV07		ARHGEF4	1	1.3	198.25	1816	5.7048	2132900	0
Q9UJD0	Q9UJD0	Regulating synaptic membrane exocytosis protein 3	RIMS3	1	6.5	32.796	308	5.7049	0	14789000
P59534	P59534	Taste receptor type 2 member 39	TAS2R39	1	11.5	38.625	338	5.7079	3074100	0
Q76N89	Q76N89	E3 ubiquitin-protein ligase HECW1	HECW1	1	2.7	179.55	1606	5.7079	2165200	0
H3BTA1;H3BTY3;H3BUI8;Q8IUY3	H3BTA1;H3BTY3;H3BUI8;Q8IUY3	GRAM domain-containing protein 2	GRAMD2	1	11	16.605	145	5.7081	1629100	0
Q587I9	Q587I9	Vesicle transport protein SFT2C	SFT2D3	1	19.1	21.789	215	5.7082	2811800	0
A0A2C9F2M8;Q8NG84	A0A2C9F2M8;Q8NG84	Olfactory receptor 2AK2	OR2AK2	1	12.8	36.157	320	5.709	5264300	0
[truncated: 106 more rows]
